# Supplementary material for: FLASH: a next-generation CRISPR diagnostic for multiplexed detection of antimicrobial resistance sequences
Source: Nucleic Acids Res. 2019 May 22;47(14):e83. doi: 10.1093/nar/gkz418 (PMC6698650; doi:10.1093/nar/gkz418)
Supplement: gkz418_Supplemental_Files [file gkz418_supplemental_files.zip]

Archive with 8 entries (8 files):
- FLASH_supplementary_NAR_R2.docx
- Table_S1_all_AMR_genes.xlsx
- Table_S2_all_AMR_guides.xlsx
- Table_S3_127_AMR_genes.xlsx
- Table_S4_all_AMR_SNPs.xlsx
- Table_S5_read_counts.xlsx
- Table_S7_isolate_guide_mutations.xlsx
- Table_S8_Pf_guides_and_snps.xlsx
