# Supplementary material for: FLASH: a next-generation CRISPR diagnostic for multiplexed detection of antimicrobial resistance sequences
Source: Nucleic Acids Res. 2019 May 22;47(14):e83. doi: 10.1093/nar/gkz418 (PMC6698650; doi:10.1093/nar/gkz418)
Supplement: gkz418_Supplemental_Files [file gkz418_supplemental_files.zip › Table_S1_all_AMR_genes.xlsx]

## Sheet: Table_S1_090318_all_genes
>16srrna-MTB-H37RV__MTB000019__detection_additional
TTTTGTTTGGAGAGTTTGATCCTGGCTCAGGACGAACGCTGGCGGCGTGCTTAACACATGCAAGTCGAACGGAAAGGTCTCTTCGGAGATACTCGAGTGGCGAACGGGTGAGTAACACGTGGGTGATCTGCCCTGCACTTCGGGATAAGCCTGGGAAACTGGGTCTAATACCGGATAGGACCACGGGATGCATGTCTTGTGGTGGAAAGCGCTTTAGCGGTGTGGGATGAGCCCGCGGCCTATCAGCTTGTTGGTGGGGTGACGGCCTACCAAGGCGACGACGGGTAGCCGGCCTGAGAGGGTGTCCGGCCACACTGGGACTGAGATACGGCCCAGACTCCTACGGGAGGCAGCAGTGGGGAATATTGCACAATGGGCGCAAGCCTGATGCAGCGACGC…
>AAC1__HM036080__ARO_3000317
ATGGGCATCATTCGCACATGTAGGCTCGGCCCTGACCAAGTCAAATCCATGAGGGCTGCTCTTGATCTTTTCGGTCGTGAGTTCGGAGGCGTAGCCACCTACTCCCAACATCAGCCGGACTCCGATTACCTCGGGAACTTGCTCCGTAGTAAGACATTCATCGCGCTTGCTGCCTTCGACCAAGAAGCGGTTGTTGGCGCTCTCGCGGCTTACGTTCTGCCAAAGTTTGAGCAGGCGCGTAGTGAGATCTATATCTATGATCTCGCAGTCTCCGGCGAGCACCGGAGGCAAGGCATTGCCACCGCGCTCATCAATCTCCTCAAGCATGAGGCCAACGCGCTTGGTGCTTATGTGATCTACGTGCAAGCAGATTACGGTGACGATCCCGCAGTGGCTCTC…
>AAC2p-IIb__KX531051.1__ARO_3003988
ATGAACCATAGGAAAGGTAACGAGCCAACCGCTGCGGCACTGATGGAATTGCATGTTCTGGCGATGTTTACGCATGACGGGAATATGCAAATTCGCACCATCAACGAGCCTTGGCCGGGAGAGGAGCTTGCCCCGAGGTTTTTCATGGGTCGAACGATAGACGGCTCTTCGATCTGCAGGTTTCGTCATGATGTTCCCGAAGGAATTGCCGGGCAATTGAGGGCTTTGGTTGAAGATGAGCCTATCGTTACTGAAGAGGTTCTGACGAGGCCTAAACATTTTGCAGCTTATATGAACCTCCTTCGCGCTGAGCACTATACGAGCGGACCTTGTTATCGGATACCTGATCAAACAACGCAGGCCAAACAGACGGTAAGGATCACACCGGGAAATATTCGC…
>AAC2p-Ia__L06156__ARO_3002523
ATGGGCATAGAATACCGCAGTCTGCATACCAGCCAATTGACACTGAGTGAAAAAGAAGCGCTTTACGATTTATTAATTGAAGGTTTTGAAGGCGATTTTTCGCATGACGATTTCGCGCACACTTTAGGTGGAATGCACGTCATGGCTTTTGATCAACAAAAATTGGTTGGTCATGTTGCAATTATTCAACGCCATATGGCCCTAGATAATACGCCTATCTCTGTAGGGTATGTTGAAGCGATGGTAGTTGAACAAAGTTATCGTCGCCAAGGTATTGGGCGGCAATTGATGCTGCAAACCAATAAAATTATAGCTTCGTGTTATCAATTAGGGCTGCTGTCGGCTTCAGATGATGGACAAAAATTGTATCATTCGGTTGGATGGCAAATCTGGAAAGGT…
>AAC2p-Ib__U41471__ARO_3002524
GTGCCTTTCCAGGATGTCAGCGCGCCCGTTCGAGGCGGGATCCTGCACACCGCTCGACTCGTCCACACCTCCGATCTCGATCAGGAGACTCGAGAGGGCGCCCGCCGCATGGTCATCGAGGCGTTCGAGGGTGATTTCAGCGACGCCGACTGGGAGCACGCGCTCGGTGGCATGCACGCCTTCATCTGTCACCACGGCGCTCTGATCGCGCATGCCGCGGTGGTCCAGCGCCGGCTGCTCTACCGCGACACCGCGCTGCGCTGCGGGTACGTGGAAGCCGTGGCGGTGCGCGAAGATTGGCGCGGCCAAGGCCTGGCCACCGCCGTCATGGACGCGGTCGAACAGGTGCTGCGCGGCGCCTACCAGCTCGGCGCCCTCAGTGCGTCCGACACAGCCAGA…
>AAC2p-Ic__AL123456__ARO_3002525
TTACCAGACGTCGCCCGCGCGCCAATCGCACATCAGCTCCGCCGAGGTGTCCAGGCTGATGTCGATGGGCAGGACGAACACCGTTCCGTCGTCATCGGGTGTACGGACTGGACCGGTTGGTGCCAGTACCGATGTCGGGCCGTGCCAGGGCAGCCAGCCGCGTGAGGCGTACAGTCTGCGGGCCCGCGCCGAGGAACTGAGCGCTCCGAGCTGGTAAGCGCCGCGCATCACCTGCTCGACGGCGTCCAACAGCGCGCTCACCAGGCGTTGGCCCCGCCAGTCCGCCCGCACCGCAACGCCTTCGACGTACCCGCAGCGCAGCGCGTTGCCGCGGTAGATCAGTCGCCGCTGGATCACCGCGGCATGCGCGATGATCGCCCCGTGATGCCAGATCAGGGC…
>AAC2p-Id__U72743__ARO_3002526
GTGCTCACCCAGCATGTCAGTGAGGCTCGCACGCGCGGTGCGATCCACACCGCGCGTCTGATCCACACCTCCGATCTGGACCAGGAAACCCGCGACGGCGCGCGCCGCATGGTGATCGAGGCGTTCCGCGATCCGTCCGGAGACAGTGATTTCACCGACGATTTCACCGACGACGACTGGGACCACGCGCTCGGCGGCATGCACGCGCTGATCTCTCACCACGGTGCGCTCATCGCGCACGGCGCCGTCGTCCAACGTCGGTTGATGTACCGGGGACCCGACGGTAGAGGTCACGCGCTGCGCTGCGGTTACGTCGAGGCCGTCGCGGTGCGCGAGGACCGGCGGGGCGACGGTCTGGGCACCGCCGTGCTCGACGCGCTCGAGCAGGTGATCCGCGGC…
>AAC2p-Ie__NC_002677.1__ARO_3002527
ATGGATACCCACCACGTACATACCGCCCGCCTGGTTCATACCGCCGATCTCGACGGCGAGACTCTCCGGCGCCTCCAGCAGATGGTCACCGACGCTTTCGCCGGAGACTTCGACGAGACCGACTGGGAACACGCATTGGGCGGGATGCACGCCCTGATCTGGCGGCACGGCACAATCATTGCGCACGCCGCGGTCGTTCAGCGGCGACTATTCTACCACGGCAACGCGTTGCGTTGCGGTTACCTCGAAGGTGTCGCGGTACGGAAGGACTGCCGGGGCCGCGGACTTGTACATGCGCTGCTGGACGCTATCGAGCAAGTGATACGCGGCGCCTATCAATTCGGTGCCTTGAGTTCCTCGGACCGAGCCCGTCGGGTGTATATGTCGCGCGGGTGGTTA…
>AAC3-IIIa__X55652__ARO_3002536
ATGACCGATTTGAATATCCCGCATACACACGCGCACCTTGTAGACGCATTTCAGGCGCTCGGCATCCGCGCGGGGCAGGCGCTCATGCTGCACGCATCCGTTAAAGCAGTGGGCGCGGTGATGGGCGGCCCCAATGTGATCTTGCAGGCGCTCATGGATGCGCTCACGCCCGACGGCACGCTGATGATGTATGCGGGATGGCAAGACATCCCCGACTTTATCGACTCGCTGCCGGACGCGCTCAAGGCCGTGTATCTTGAGCAGCACCCACCCTTTGACCCCGCCACCGCCCGCGCCGTGCGCGAAAACAGCGTGCTAGCGGAATTTTTGCGCACATGGCCGTGCGTGCATCGCAGCGCAAACCCCGAAGCCTCTATGGTGGCGGTAGGCAGGCAGGCC…
>AAC3-IIIb__L06160__ARO_3002537
ATGGTCCATGCCGCCGTCAGCAGGGTCGGCCGCCTGCTCGATGGCCCCGACACCATCATCGCCGCCCTGCGCGATACCGTCGGCCCGGGCGGTACCGTTCTCGCCTATGCCGATTGGGAGGCACGATACGAGGACCTGGTCGACGACGCGGGCCGCGTGCCTCCGGAATGGCGCGAACATGTCCCACCCTTCGACCCGCAGCGCTCGCGTGCGATCCGCGACAATGGTGTGCTGCCGGAATTCCTGCGGACCACGCCCGGCACGCTCCGCAGCGGCAACCCCGGCGCCTCGCTCGTCGCGCTCGGGGCGAAGGCGGAGTGGTTCACTGCCGACCACCCGCTCGACTACGGCTATGGCGAGGGCTCGCCGCTGGCCAAGCTGGTCGAGGCCGGCGGCAAG…
>AAC3-IIIc__L06161__ARO_3002538
ATGTTCTCTCGTTGGTCGAAACCTCTCGTGCTTGCCGCCGTGACCCGCGCCTCGCTCGCCGCTGATCTCGCCGCGCTTGGCCTTGCCGCGGGCGATGCGGTCATGGTCCATGCCGCCGTCAGCAAGGTCGGCCGCCTGCTCGACGGTCCCGACACGATCATCGCCGCTCTGTCCGACGCCGGTCGGCCTGCCGGCACCATCCTCGCCTATGCCGATTGGGAAGCGCGCTACGAGGACCTCGTGGACGAGGACGGCCGCGTGCCGCAGGAATGGCGCGAGCACATCCCACCCTTCGATCCGCGGCGCTCACGCGCGATCCGCGACAATGGCGTGCTTCCGGAATTCCTGCGGACGACACCGGGTGCGTTGCGCAGCGGCAATCCCGGCGCCTCGATGGTC…
>AAC3-IIa__NC_020088.1__ARO_3002533
ATGCATACGCGGAAGGCAATAACGGAGGCGCTTCAAAAACTCGGAGTCCAAACCGGTGACCTCTTGATGGTGCATGCCTCACTTAAAGCGATTGGTCCGGTCGAAGGAGGAGCGGAGACGGTCGTTGCCGCGTTACGCTCCGCGGTTGGGCCGACTGGCACTGTGATGGGATACGCGTCGTGGGACCGATCACCCTACGAGGAGACTCTGAATGGCGCTCGGCTGGATGACGAAGCCCGCCGTACCTGGCTGCCGTTCGATCCCGCAACAGCCGGGACTTACCGTGGGTTCGGCCTGCTGAATCAATTTCTGGTTCAAGCCCCCGGCGCGCGGCGCAGCGCGCACCCCGATGCATCGATGGTCGCGGTTGGTCCGCTGGCTGAAACGCTGACGGAGCCT…
>AAC3-IIb__M97172__ARO_3002534
ATGAACACGATCGAATCGATCACGGCGGACCTGCACGGACTGGGCGTCCGGCCCGGCGACCTGATCATGGTCCATGCATCGCTGAAAGCCGTCGGCCCGGTCGAGGGAGGTGCGGCCTCGGTGGTGTCGGCCCTTCGCGCCGCGGTCGGGTCCGCAGGGACCCTGATGGGTTATGCCTCATGGGACCGCTCGCCCTATGAGGAGACGCTGAACGGCGCGCGGATGGACGAAGAACTGCGCCGCCGGTGGCCACCCTTCGATCTGGCCACATCCGGTACCTATCCCGGCTTCGGCCTGCTCAACCGGTTTCTGCTTGAGGCGCCCGACGCACGGCGCAGCGCGCATCCCGACGCCTCCATGGTCGCGGTCGGCCCCCTTGCCGCCACGCTGACAGAGCCG…
>AAC3-IIc__X54723__ARO_3002535
ATGCATACGCGGAAGGCAATAACGGAGGCGCTTCAAAAACTCGGAGTCCAAACCGGTGACCTATTGATGGTGCATGCCTCACTTAAAGCGATTGGTCCGGTCGAAGGAGGAGCGGAGACGGTCGTTGCCGCGTTACGCTCCGCGGTTGGGCCGACTGGCACTGTGATGGGATACGCATCGTGGGACCGATCACCCTACGAGGAGACTCGTAATGGCGCTCGGTTGGATGACAAAACCCGCCGTACCTGGCCGCCGTTCGATCCCGCAACGGCCGGGACTTACCGTGGGTTCGGCCTGCTGAATCAGTTTCTGGTTCAAGCCCCCGGCGCGCGGCGCAGCGCGCACCCCGATGCATCGATGGTCGCGGTTGGTCCACTGGCTGAAACGCTGACGGAGCCT…
>AAC3-IV__DQ241380.1__ARO_3002539
GTGCAATACGAATGGCGAAAAGCCGAGCTCATCGGTCAGCTTCTCAACCTTGGGGTTACCCCCGGCGGTGTGCTGCTGGTCCACAGCTCCTTCCGTAGCGTCCGGCCCCTCGAAGATGGGCCACTTGGACTGATCGAGGCCCTGCGTGCTGCGCTGGGTCCGGGAGGGACGCTCGTCATGCCCTCGTGGTCAGGTCTGGACGACGAGCCGTTCGATCCTGCCACGTCGCCCGTTACACCGGACCTTGGAGTTGTCTCTGACACATTCTGGCGCCTGCCAAATGTAAAGCGCAGCGCCCATCCATTTGCCTTTGCGGCAGCGGGGCCACAGGCAGAGCAGATCATCTCTGATCCATTGCCCCTGCCACCTCACTCGCCTGCAAGCCCGGTCGCCCGTGTC…
>AAC3-IXa__M55427__ARO_3002543
ATGGAAGAGATGAGCTTACTCAATCACTCCGGCGGTCCCGTTACCCGAAGCCGGATCAAGCATGACCTTGCTGATCTCGGTCTCAAAGACGGAGACGTGGTGATTTTCCACACCCGCATGTCTGCCATCGGGTACGTGGCTGGCGGAACGCAGACAATCATCGGCGCACTCCTCGACGTTGTGGGAGCCCGTGGAACCCTTATGGTGCCCTGTGGCTGGAACAACGCGCCTCCATATGACTTCCTCGATTGGCCACGGGACTGGCAGGACGCCCTGCGAGCAGAGCATCCCGCGTACGACCCGGACCTCAGTGAGGCGGACTACAATAATGGTCGTCTCCCAGAAGCGCTGCCGCGCTGGCCTGGCGCGATCCGAAGTCGGCACCCCGACGCCAGTTTC…
>AAC3-Ia__U12338__ARO_3002528
ATGGGCATCATTCGCACATGTAGGCTCGGCCCTGACCAAGTCAAATCCATGCGGGCTGCTCTTGATCTTTTCGGTCGTGAGTTCGGAGACGTAGCCACCTACTCCCAACATCAGCCGGACTCCGATTACCTCGGGAACTTGCTCCGTAGTAAGACATTCATCGCGCTTGCTGCCTTCGACCAAGAAGCGGTTGTTGGCGCTCTCGCGGCTTACGTTCTGCCCAGGTTTGAGCAGCCGCGTAGTGAGATCTATATCTATGATCTCGCAGTCTCCGGCGAGCACCGGAGGCAGGGCATTGCCACCGCGCTCATCAATCTCCTCAAGCATGAGGCCAACGCGCTTGGTGCTTATGTGATCTACGTGCAAGCAGATTACGGTGACGATCCCGCAGTGGCTCTC…
>AAC3-IbAAC6p-Ibpp__AF355189__ARO_3002600
ATGAGCATCATTGCAACCGTCAAGATCGGCCCTGACGAAATTTCAGCCATGAGGGCTGTGCTCGATCTCTTCGGCAAAGAGTTTGAGGACATTCCAACCTACTCTGATCGCCAGCCGACCAATGAGTATCTTGCCAATCTTCTGCACAGCGAGACGTTCATCGCGCTCGCTGCTTTTGACCGCGGAACAGCAATAGGTGGGCTCGCAGCCTACGTTCTACCCAAGTTCGAGCAAGCGCGAAGCGAGATCTACATTTATGACTTGGCAGTCGCTTCCAGCCATCGAAGGCTAGGAGTCGCAACTGCCCTGATTAGCCACCTGAAGCGTGTGGCGGTTGAACTTGGCGCGTATGTAATCTATGTGCAAGCAGACTACGGTGACGATCCGGCAGTCGCTCTC…
>AAC3-Ib__L06157__ARO_3002530
ATGTTATGGAGCAGCAACGATGTTACGCAGCAGGGCAGTCGCCCTAAAACAAAGTTAGGTGGCTCAATGAGCATCATTGCAACCGTCAAGATCGGCCCTGACGAAATTTCAGCCATGAGGGCTGTGCTCGATCTCTTCGGCAAAGAGTTTGAGGACATTCCAACCTACTCTGATCGCCAGCCGACCAATGAGTATCTTGCCAATCTTCTGCACAGCGAGACGTTCATCGCGCTCGCTGCTTTTGACCGCGGAACAGCAATAGGTGGGCTCGCCGCCTACGTTCTACCCAAGTTCGAGCAAGCGCGAAGCGAGATCTACATTTATGACTTGGCAGTCGCTTCCAGCCATCGAAGGCTAGGAGTCGCAACTGCCCTGATTAGCCACCTGAAGCGTGTGGCG…
>AAC3-Ic__AJ511268__ARO_3002531
ATGATCTCTACTCAAACCAAGATTACCCGCCTCAACTCTCAAGACGTTGGTGTAATGCGGGCAATGCTAGGCATGTTCGGCGAGGCTTTTGAGGACGCTGAGAACTATTGCCGCGCTCAACCAAGCGACAGTTACCTACAAGACTTACTGTGTGGCTCTGGCTTCATCGCAATCGCTGCGTTACAGGGGCAAGAGGTCATCGGTGGGCTCGCCGCGTATGTGCTCCCAAAGTTTGAACAACAGCGCAAAGAAATCTATATCTACGACTTAGGCGTGCAGGGAGCCTATCGCCGACGAGGCATCGCCACAGCCTTGATCAATGAACTCCAGCGTATCGCACATGATATTGGCGCTTATGTAATTTTTGTCCAGGCTGACTATGGGGACGATCCTGCGGTA…
>AAC3-Id__AY458224__ARO_3002529
GTGTCAGTCGAAATCATCCATCTCACTGGAAACGATGTTGCGTTGTTGCAGTCAATAAATGCCATGTTCGGCGAGGCATTCAACGACCAAGATAGTTATGCCCGCAACAAGCCGTCATCAAGCTATCTTCAAAAACTGCTTAGCACTTCTAGTTTTATTGCGTTGGCTGCGGTTGACGAGCAAAAAGTCATTGGCGCTATCGCCGCGTATGAGTTGCAAAAATTCGAGCAGCAAAGAAGCGAGATTTATATCTACGATCTCGCTGTAGCGGCAACCCGCCGCAGAGAAGGCATAGCTACAGCTCTAATTAAAAAACTCAAGGCTATAGGCGCAGCGCGTGGAGCTTATGTGATTTACGTCCAAGCTGATAAAGGCGTAGAAGACCAACCAGCCATAGAG…
>AAC3-VIIIa__M55426__ARO_3002542
GTGGACGAGAAGGAACTGATCGAGCGCGCCGGCGGCCCCGTCACCCGCGGCCGGCTCGTGCGCGACCTCGAGGCACTCGGCGTCGGCGCCGGCGACACCGTCATGGTGCACACCCGCATGTCGGCGATCGGCTACGTCGTGGGCGGCCCGCAGACCGTGATCGACGCCGTCCGCGACGCCGTCGGCGCCGACGGCACCCTCATGGCCTACTGCGGCTGGAACGACGCCCCGCCCTACGACCTCGCCGAGTGGCCCCCCGCGTGGCGGGAGGCCGCACGAGCCGAGTGGCCCGCCTACGACCCGCTGCTCAGCGAGGCCGACCGGGGCAACGGCCGGGTCCCCGAGGCCCTGCGCCACCAGCCCGGCGCGGTCCGCAGCCGGCACCCCGACGCGAGCTTC…
>AAC3-VIIa__M22999__ARO_3002541
ATGGACGAACTCGCCTTGCTCAAGCGCTCCGACGGCCCGGTCACCCGGACCCGCCTCGCCCGGGACCTGACCGCGCTCGGCCTCGGCGACGGGGACACCGTGATGTTCCATACGCGGATGTCCGCCGTCGGCTACGTGGCAGGCGGCCCGGAGACGGTCATCGGAGCCCTCCGCGACGTCGTGGGAGAGCGGGGAACCCTGATGGTGACCTGCGGCTGGAACGACGCCCCGCCGTACGACTTCACCGACTGGCCGCAGACCTGGCAGGACGCCCGTCGGGCGGAGCACCCGGCGTACGACCCCGTGCTGAGCGAGGCTGACCACAACAACGGGCGCCTCCCGGAAGCGCTGCGCCGCCGGCCCGGAGCCGTCCGCAGCCGTCACCCCGACGCGAGCTTC…
>AAC3-VIa__M88012__ARO_3002540
ATGACTGATCCCCGCAAAAACGGCGATTTGCACGAACCCGCGACGGCACCCGCGACGCCCTGGTCCAAAAGCGAGCTGGTCCGGCAATTGCGCGACCTCGGCGTGCGCTCAGGCGATATGGTGATGCCGCATGTGTCGTTGCGCGCCGTCGGGCCGCTGGCGGACGGACCGCAGACACTTGTCGATGCGCTGATCGAGGCCGTCGGCCCCACCGGGAATATTCTCGCCTTCGTCTCGTGGCGCGATTCGCCCTATGAACAGACGCTGGGTCATGATGCGCCGCCCGCCGCCATCGCCCAAAGCTGGCCTGCGTTCGACCCCGACCATGCGCCCGCCTACCCCGGCTTTGGCGCGATCAACGAATTTATCCGAACCTATCCGGGGTGTCGGCGCACGGCC…
>AAC3-Xa__AB028210__ARO_3002544
TCAGCGGTCCCGGTTCAGGTGCTCCTCGATCCAGCGGACGCCGAACTCGACGGCCGGGGCGGCGTCGAACAGCCGGCTCCTGGCCGCCCCGACGAAGCCCTCCCGTCCGATGCCCGCGGCGAGCATGGAACCGACGATCACCGCGAAGGGGTCCTGCCCCTCGGGCACGGCCGAGGAGTAGTCGAACGCACCGTGCTCGGAGTCGATGTCCCGGAAGGTGCGCCAGACCCGCTCGCCCGCCACCTCGATGGGCTGCTCGTACGTCACGAACCGCTTGCCGGGGGCCTGGGCCAGCGCCTCGGCGTGGTGCAGCAGCGTCATCGTGTCCCGGGGCGCGCCGAGCAGCAGCACCCGGCCGCCGAGGGCGACCAGGCGCGCCAGCGGGCTGCCGGGACCGTG…
>AAC6p-29a__AF263519__ARO_3002583
GTTTCGATCTTACCTGTGAAAGAACAAGACGCTGCCGACTGGCTAGCGCTGCGGAATCTTCTTTGGCTCGCGGATGATCACGCCTCGGAGATTGAGCAGTACTTCTCTGGTGGACTTGAGGGGCTTGTAGAAGTGCTCATCGCCCGTGATGCTACCGGCGCGGCTGTTGGGCATGTCGAACTCTCGATAAGACATGACTTGGAAGAACTCCAAGGAATCAAGACCGGCTACATCGAAGGCCTTTATGTGGCCCCAAGCCATCGATCAACAGACCTTGTGAGGCGTTTCTTGCGTGAGTCCGAGAAGTGGGCCCTAGAACAAGGGTGCAGCGCATTTGCCTCAGACAGAAGTGATCGGGTCATCACGCACCGCAAGTTCGCAGGCAGCGCCGTCTAAC
>AAC6p-29b__EU118148__ARO_3002584
GTTTCGATCTTACCTGTGAAAGAACAAGACGCTGCCGACTGGCTAGCGCTGCGGAATCTTCTTTGGCTCGCGGATGATCACGCCTCGGAGATTGAGCAGTACTTCTCTGGTGGATTTGAGGAGCCTGCAGAAGTGCTCATCGCCCGTGATGCTACCGGCGCGGCTGTTGGGCATGTCGAACTCTCGATAAGACATGACTTGGAAGAACTCCAAGGAATCAAGACCGGCTACATCGAAGGCCTTTATGTGGCCCCAAGCCATCGATCAACAGACCTTGTGAGGCGTTTCTTGCGTGAGTCCGAGAAGTGGGCCCTAGAACAAGGGTGCAGCGCATTTGCCTCAGACAGAAGTGATCGGGTCATCACGCACCGCAAGTTCGCAGGCAGCGCCGTCTAAC
>AAC6p-30AAC6p-Ibp__AJ584652__ARO_3002599
ATGACATTCCTGATCCGACCCGTAGAACAAAGTGACGCTGAATCTTGGGAGCGCTTACGCAACCTTTTGTGGGAGGGCGACGACCACAAAAGCGAGATCACACAATTCTTCAACGGCGAAGTAGAAGAACCCAATGAAGTGTTGCTTGCCGTAACCGAAGAAAATGATGCAATAGCGCACATCGAGCTATCGTTGAGGTATGACATTGATGGCTTGACGGGCATCAAGACCGGTTACATCGAAGGCCTTTTTGTAGAGGAGCGGCACCGTGCCGCAGGTGTAGTCCTCAAGCTATTGCGAGCCGCAGAGTTCTGGGCAAGAGATCAAGGATGTCTGGCGTTTGCCTCAGACAGGGATGATCGTGTCATCATCTATGCTCGCTACACGGGAGCGCCACCT…
>AAC6p-31__AM283489__ARO_3002585
ATGACCGAGCACGACCTTCCGATGCTCCATGACTGGCTAAATCGGCCTCACATCGTTGAGTGGTGGGGCGGAGAAGAAACACGTCCAACACTTGCTGAAGTGCTGGAGCAATACCTACCAAGCGCCCTGGCGAAAGAGTCCGTCACTCCCTACATCGCAATGCTGGATGAAGAACCGATTGGGTACGCTCAGTCGTACATTGCACTCGGAAGCGGTGACGGATGGTGGGAAGACGAAACCGATCCAGGAGTACGCGGAATAGACCAGTCTCTGGCGAATCCATCGCAGCTGGGCAAGGGCTTGGGAACCAAGCTCGTTTGCGCGCTCGTTGAGATGCTGTTCAAAGACGCTGAGGTAACCAAGATCCAAACGGACCCGTCGCCGAACAACTTACGCGCA…
>AAC6p-32__EF614235__ARO_3002586
ATGTCCCCGAGCAAAACACCCGTTACCTTGCGCCTCATGACCGAGCGCGACCTACCGATGCTGCATGCATGGCTGAACCGGCCGCACATTGTCGAGTGGTGGGGTGGAGAAGAAGAACGCCCGACTCTTCATGAAGTGGTCAAACACTACCTGCCGAGGGTTTTGGCAGAAGAAGCCGTCACACCATACATCGCGATGTTGGGCGACGAACCCATCGGCTACGCTCAGTCATACGTCGCACTCGGAAGCGGTGATGGATGGTGGGAGGATGAAACCGACCCAGGCGTACGAGGGATAGACCAATTCCTGTCGAACCATACACAGTTGAACCAGGGCCTAGGTACAAAGCTCGTCCAGGCACTCGTTGAACTGCTGTTCTCAGATCCTACCGTGACGAAG…
>AAC6p-33__JN596280__ARO_3002587
ATGGCGTATGAGTTCTGCGAAATAGGTGAATCAAACGAATATATTATTCTGGCGGCTAGAATCTTAACGAAATCATTCCTAGATATCGGTAATAATTCCTGGCCTGACATGAAAAGTGCTACTAAAGAAGTTGAAGAATGCATTGAGAAGCCAAACATATGTCTTGGAATACATGAAAATGAAAAATTGCTTGGATGGATTGGCCTTAGGCCCATGTACAAATTAACATGGGAATTACATCCCTTGGTAATAAGTACTCAATATCAGAATAAAGGTATTGGAAGACTTTTAATAAATGAATTAGAAAAAAAAGCAAAGCAAATTGGAATAATTGGAATAGTATTGGGAACTGACGATGAATACTTTAAAACTTCATTATCAGCTGTTGATCTTTACGGC…
>AAC6p-34__KX531053.1__ARO_3003989
ATGAGAATTGGGGATCTAATAAGGGAAGATGGGGGGATCGCGATGCTGGTGTACGAGGCTGGACCGATTACGGTTCGCGAGCTGGAGGAGAAGGATGAAATATCCTTAGCTTCTTGGCTGTCCAATCCGGATGTGCTGCAGTATTATGAGGGACGGGACAATCCTCACGACGTGGAGCGGGTGCGGGAGCATTTTTACGTGGATGATGATGAGACTCGCTGCATCATTAAATATGAGGGGAAACCGATCGGATATATTCAGTTTTATCTTCTGGATGAAGAGACGTTAGGCGAGTATGGATATAACGAGAGTGATGCAGACTGCAGAACCTTCGCCACGGATCAATTCATCGGGGAGCCGGATTATTGGAATCGAGGCATCGGTACGAAGCTCATGACT…
>AAC6p-I30__AY289608__ARO_3002588
ATGGCATATGCGTTCTGCGAAATTGGAGAATCAAATGAATATATTATTCAGGCAGCTAGAATCTTAACGAAATCATTCCTTGATATTGGAAATGATTCCTGGCCTGATATGAAAAGTGCCACCAAAGAAGTTGAAGAATGTATTGAGAAGCCAAACATATGTCTTGGAATACATGAAAACGAAAAACTACTTGGATGGATTGGTCTTAGGCCCATGTACAAATTAACATGGGAATTACATCCCTTGGTAATAAGTACGCAATATCAGAATAAAGGTATTGGAAGACTTCTAATAAATGAATTGGAAAAACAAGCAAAGCAAAATGGAATAATCGGAATAGTATTGGGAACTGACGATGAATACTTTAAGACTTCATTATCAGATGTGGATCTTTCCGGG…
>AAC6p-IIa__AY123251__ARO_3002594
ATGTCCGCGAGCACCCCCCCCATAACTCTTCGCCTCATGACCGAGCGCGACCTGCCGATGCTCCATGATTGGCTCAACCGGCCGCACATCGTTGAGTGGTGGGGTGGTGACGAAGAGCGACCGACTCTTGATGAAGTGCTGGAACACTACCTGCCCAGAGCGATGGCGGAAGAGTCCGTAACACCGTACATCGCAATGCTGGGCGAGGAACCGATCGGCTATGCTCAGTCGTACGTCGCGCTCGGAAGCGGTGATGGCTGGTGGGAAGATGAAACTGATCCAGGAGTGCGAGGAATAGACCAGTCTCTGGCTGACCCGACACAGTTGAACAAAGGCCTAGGAACAAGGCTTGTCCGCGCTCTCGTTGAACTACTGTTCTCGGACCCCACCGTGACGAAG…
>AAC6p-IIb__L06163__ARO_3002595
ATGCATCCCGGCGTTGTTACTCTGCGTCCGATGACCGAAGACGACATCGGTATGCTTCACGAATGGTTGAATCGGCCGCACATTGTCGAATGGTGGGGTGGTGAGCGGCCCTCGCTCGAAGAGGTGAAAGAGGACTATCGGCCCAGCGCGTTGGCCGAAGAAGGAGTGACGCCGTACATCGGTTTGCTTGACGGAACTCCATTCGCGTTCGCACAGTCGTACGTTGCGCTCGGGTCGGGTGGTGGATGGTGGGAGGAAGAGACCGATCCTGGTGTCCGCGGAATCGATCAATCAATCGCCGATTCCGGGCTTCTCGGAAGAGGTTACGGCACTCGGCTGGTGCAGGCGCTTGTTGATTTGCTGTTCGCCGACCCGCAGGTATCCAAGGTTCAGACGGAC…
>AAC6p-IIc__AF162771__ARO_3002596
ATGTCCGCCAACAATGCCGCAATAGTTCTACGAGTCATGGCCGAGAACGATCTGCCAATGCTCCATGCTTGGCTGAACCGCCCCCACATAGTCGAGTGGTGGGGCGGCGAGGATGAACGCCCAACTCTTGACGAAGTCTTAGAACACTATTCGCCCGAAGTTCTGGCAAAGCAAGCTGTAGTGCCTTACATCGCAATGCTAGATGACGAACCCATCGGCTACGCCCAATCCTACATCGCACTTGGAAGTGGCGATGGATGGTGGGAAGACGAAACTGATCCAGGGGTCCGCGGGATTGACCAGTCTTTGGCTAATCCATCACAGTTAAACAAGGGGTTGGGTACAAAGCTCGTACGCTCGCTCGTTGAACTCCTGTTTAGCGACCCGGCCGTAACGAAA…
>AAC6p-IId__KC543497.1__ARO_3002548
ATGACTGAGCATGACCTTGCGATGCTCTATGAGTGGCTAAATCGATCTCATATCGTCGAGTGGTGGGGCGGAGAAGAAGCACGCCCGACACTTGCTGACGTACAGGAACAGTACTTGCCAAGCGTTTTAGCGCAAGAGTCCGTCACTCCATACATTGCAATGCTGAATGGAGAGCCGATTGGGTATGCCCAGTCGTACGTTGCTCTTGGAAGCGGGGACGGATGGTGGGAAGAAGAAACCGATCCAGGAGTACGCGGAATAGACCAGTCACTGGCGAATGCATCACAACTGGGCAAAGGCTTGGGAACCAAGCTGGTTCGAGCTCTGGTTGAGTTGCTGTTCAATGATCCCGAGGTCACCAAGATCCAAACGGACCCGTCGCCGAGCAACTTGCGAGCG…
>AAC6p-Ia__M18967__ARO_3002545
ATGAATTATCAAATTGTGAATATTGCGGAATGCAGCAATTATCAGTTAGAAGCAGCAAATATACTAACAGAAGCGTTCAATGATCTTGGTAACAATTCATGGCCAGATATGACGAGTGCAACAAAAGAAGTAAAAGAATGTATTGAGAGTCCAAACCTTTGTTTCGGTCTGCTAATAAATAACTCCTTAGTTGGCTGGATAGGCTTAAGGCCAATGTACAAGGAAACCTGGGAATTGCATCCATTGGTTGTCAGACCAGATTATCAAAATAAAGGTATTGGCAAGATCCTGCTTAAGGAATTAGAAAACAGAGCTAGAGAGCAAGGTATTATTGGAATCGCTTTAGGAACAGATGATGAATACTATAGAACAAGTCTCTCTTTAATAACTATAACAGAA…
>AAC6p-Iaa__NC_003197__ARO_3002571
ATGGACATCAGGCAAATGAACAGAACCCATCTGGATCACTGGCGCGGATTGCGAAAACAGCTCTGGCCTGGTCACCCGGATGACGCCCATCTGGCGGACGGCGAAGAAATTCTGCAAGCCGATCATCTGGCATCATTTATTGCGATGGCAGACGGGGTGGCGATTGGCTTTGCGGATGCCTCAATCCGCCACGATTATGTCAATGGCTGTGACAGTTCGCCCGTGGTTTTCCTTGAAGGTATTTTTGTTCTCCCCTCATTCCGTCAACGCGGCGTAGCGAAACAATTGATTGCAGCGGTGCAACGATGGGGAACGAATAAAGGGTGTCGGGAAATGGCCTCCGATACCTCGCCGGAAAATACAATTTCCCAGAAAGTTCATCAGGCGTTAGGATTTGAG…
>AAC6p-Iad__AB119105__ARO_3002572
ATGATTAGAAAAGCAACTGTCCAAGATCCACCATTATTAGCTCGTCTAGCAATGAATGTATGGAAAGAAAGCAGTTTAAAAGAATTAGTAGCAGAATTCGAGCAGATGACTAAAAGTAATGATGCTGTGGCATTTATACTATTTATAGAGGATCAAGCTGTCGGGTTTGCTCAATGTCAATTGCGTCATGATTATGTTGAAGGGACGAATACGAGTCCTGTAGGCTATTTAGAAGGTATATTTGTCGAGAAAGAATTTCGTCACAGAGGATACGCGAGCGAACTATTGTTAAAATGCGAAGATTGGGTGAAAACAAAAGGCTGCCTTCAATTTGCTAGTGATTGTGAATTAGATAATATTGATAGCTTGGCTTTTCATCTCAAAGTAGGTTTTACTGAA…
>AAC6p-Iae__AB104852__ARO_3002573
ATGAAATACAACATTGTTAATATTAAAGATTCTGAAAAGTATATAACGCAAGCTGCAGAAATTCTATTTGATGTATTTTCACACATAAATTTCGATTCTTGGCCGTCACTCCAAAAGGCTACAGAAACTGTAATAGAATGTATTAGCGCCGAAAACATTTGTATTGGCATTTTAATAAACGATGAATTGTGTGGTTGGGTTGGATTAAGAGAAATGTATAAAAAAACTTGGGAACTACATCCAATGGTTATTAAGAAAAAACATCAAAATAAGGGATTTGGTAAAATACTAATTTTTGAAACAGAAAAGAAAGCGAAAGAAAGAAATTTAGAAGGAATTGTACTTGGAACAGACGATGAAACATTTAGAACTACATTATCAATGTCAGAATTAAATAAT…
>AAC6p-Iaf__AB462903__ARO_3002574
TTGGACTATTCAATATGCGATATAGCTGAATCAAATGAATTAATCCTTGAAGCAGCAAAGATTCTTAAGAAAAGCTTTCTTGATGTTGGAAATGAATCATGGGGAGATATTAAAAAAGCTATTGAAGAAGTTGAAGAATGTATAGAACATCCAAATATATGCTTGGGAATATGTCTGGATGATAAACTGATTGGCTGGACCGGATTAAGGCCGATGTACGATAAGACCTGGGAACTTCATCCCATGGTTATAAAAACTGAATATCAAGGCAAGGATTTTGGGAAAGTACTACTAAGAGAACTAGAGACGAGAGCGAAGGGTAGGGGAATTATCGGAATAGCTCTTGGAACTGATGATGAATATCAGAAAACTAGTTTGTCTATGATTGATATAAACGAA…
>AAC6p-Iai__EU886977__ARO_3002575
ATGAAATACACTATTATTGATATTAAAGATTCAGAAACGTACATTACTCAAGCTGCAGAAATATTATTTGATGTATTTTCAGAAATAAGCCCAGAATCATGGCCAACACTCCAAAAAGCAAAAGAAGATGTTATTGAATGTATAGAAGGTGAAAACATTTGCATTGGCATTATAATAAATAAAGAATTAATTGGATGGATTGGATTAAGAGAAATGTATAAAAAAACATGGGAATTACATCCTATGGTTATCAAGAAAACACATCATAATATGGGATTTGGAAAAATACTAATTAATGAAATAGAAAAAAAAGCAAGAGAAAGAAATTTAGAAGGTATTGTACTTGGAACAGATGATGAAACATATAGAACTTCATTATCAATGATTGAATTAAATAAT…
>AAC6p-Iaj__AB709942__ARO_3003677
ATGGAATATTCAATTATCAATATAGTAGAGCAAAACAATTATCAGATCGATGCTGCAAGAATTCTTACAAATACTTTTCTTGATATAGGTAATAAAACTTGGCCAACTATTCAAAGCGCAATCGATGAAGTCGAAGAGTGTATTGATCTGCCCAATATATGTATAGGTTTAATTCATAACAATCAATTAATTGGATGGGTCGGATTACGTCCGATGTATGATAAAACGTGGGAATTGCACCCATTAGTTGTAAGAACTGACTATCAAAGTAAGGGGATCGGTAGTGTATTACTTGCTGAAGTTGAAAAAAGGGCAAGAGAAGTTGGAATAATTGGAATAATATTAGGAACTGATGATGAATATAACAAAACAAGTCTTTCTGAAATAACTATAGATGAA…
>AAC6p-Iak__AB894482__ARO_3003199
TCACGCCGATGGCTCCAGTGGCATGCGGAAATAGACCACCCGTTCGGTCTCTTCGAAGCCGCAGGCCCGATGCGCGGCGTGAGCCTGCACGTCCTCCACGCGACTGTCCGAAGCCAGTTCGCGGCAGCCCGCGTCGCGCGTCCATGCCCGCACCGCCGCCAGCAGGGCGCGGCCCACGCCGCGGCCTTGCCACTGCGGCTGCACGTACCAGCCCTCCAGGAAGCCCACCGGCGAGGAATCGGTGCCGTTCACGTAGTCATGGCGCAGGCGCACTTCGGCGAAGCCGATCGCCTGGCCACCCGCTGCACACGCCAGGAAAACCGCACCTGCGTCCTCGGCCAGCGCCGCCACCAGCGTCTCCAGCGGATCATCGGCATCGGGCCACAGGCCCAGACGCAG…
>AAC6p-Ib-Hangzhou__FJ503047__ARO_3002592
ATGACTGAGCATGACCTTGTGATGCTCTATGAGTGGCTAAATCGATCTCATATCGTCGAGTGGTGGGGCGGAGAAGAAGCACGCCCGACACTTGCTGACGTACAGGAACAGTACTTGCCAAGCGTTTTAGCGCAAGAGTCCGTCACTCCATACATTGCAATGCTGAATGGAGAGCCGATTGGGTATGCCCAGTCGTACGTTGCTCTTGGAAGCGGGGACGGATGGTGGGAAGAAGAAACCGATCCAGGAGTACGCGGAATAGACCAGTCACTGGCGAATGCATCACAACTGGGCAAAGGCTTGGGAACCAAGCTGGTTCGAGCTCTGGTTGAGTTGCTGTTCAATGATCCCGAGGTCACCAAGATCCAAACGGACCCGTCGCCGAGCAACTTGCGAGCG…
>AAC6p-Ib-SK__AB164230__ARO_3002593
ATGCGGGCACATCGGAGCTGCTGCATCCGCAGGCGCGGGCTCGGGCACAATGCAGGAGTGGAACTGAACGGTGAGAAAGTGCTGCTGCGGCCCGTGCTCGACAGCGATGTGAAGAAGCTCGACAAGATCGTCAGAGAACCCGAGGTGGCCGCTTGGTGGTCGACCCCCGATGACTACGAGGAGATGCTCGCCATCACCCTCGACGGCGAGGTCATCGGGGCAGTGCAGTACGAGGAGGAGGAAGACCCCGAGTTCCGCCACGCGGGCATCGACATCTTCCTCACGGCGAGTCGGCACGGCCTCGGCCTCGGCACGGACACCGTCCGCACCGTGGCACGTTGGCTGATCGACGAGCGGGGACACCACCGGATCACCATCGACCCGGCGGTGGCGAACGCG…
>AAC6p-Ib-Suzhou__EU085533__ARO_3002591
ATGACTGAGCATGACCTTGCGATGCTCTATGAGTGGCTAAATCGATCTCATATCGTCGAGTGGTGGGGCGGAGAAGAAGCACGCCCGACACTTGCTGACGTACAGGAACAGTACTTGCCAAGCGTTTTAGCGCAAGAGTCCGTCACTCCATACATTGCAATGCTGAATGGAGAGCCGATTGGGTATGCCCAGTCGTACGTTGCTCTTGGAAGCGGGGACGGATGGTGGGAAGAAGAAACCGATCCAGGAGTACGCGGAATAGACCAGTTACTGGCGAATGCATCACAACTGGGCAAAGGCTTGGGAACCAAGCTGGTTCGAGCTCTGGTTGAGTTGCTGTTCAATGATCCCGAGGTCACCAAGATCCAAACGGACCCGTCGCCGAGCAACTTGCGAGCG…
>AAC6p-Ib-cr__DQ303918__ARO_3002547
ATGAGCAACGCAAAAACAAAGTTAGGCATCACAAAGTACAGCATCGTGACCAACAGCAACGATTCCGTCACACTGCGCCTCATGACTGAGCATGACCTTGCGATGCTCTATGAGTGGCTAAATCGATCTCATATCGTCGAGTGGTGGGGCGGAGAAGAAGCACGCCCGACACTTGCTGACGTACAGGAACAGTACTTGCCAAGCGTTTTAGCGCAAGAGTCCGTCACTCCATACATTGCAATGCTGAATGGAGAGCCGATTGGGTATGCCCAGTCGTACGTTGCTCTTGGAAGCGGGGACGGACGGTGGGAAGAAGAAACCGATCCAGGAGTACGCGGAATAGACCAGTTACTGGCGAATGCATCACAACTGGGCAAAGGCTTGGGAACCAAGCTGGTT…
>AAC6p-Ib10__U59183__ARO_3002581
ATGTTACGCAGCAGCAGTCGCCCTAAAACAAAGTTAGGCATCACAAAGTACAGCATCGTGACCAACAGCAACGATTCCGTCACACTGCGCCTCATGACTGAGCATGACCTTGCGATGCTCTATGAGTGGCTAAATCGATCTCATATCGTCGAGTGGTGGGGCGGAGAAGAAGCACGCCCGACACTTGCTGACGTACAGGAACAGTACTTGCCAAGCGTTTTAGCGCAAGAGTCCGTCACTCCATACATTGCAATGCTGAATGGAGAGCCGATTGGGTATGCCCAGTCGTACGTTGCTCTTGGAAGCGGGGACGGATGGTGGGAAGAAGAAACCGATCCAGGAGTACGCGGAATAGACCAGTTACTGGCGAATGCATCACAACTGGGCAAAGGCTTGGGA…
>AAC6p-Ib11__AY136758__ARO_3002582
ATGAAAAACACAATACATATCAACAGCAACGATTCCGTCACACTGCGCCTCATGACTGAGCATGACCTTGCGATGCTCTATGAGTGGCTAAATCGATCTCATATCGTCGAGTGGTGGGGCGGAGAAGAAGCACGCCCGACACTTGCTGACGTACAGGAACAGTACTTGCCAAGCGTTTTAGCGCAAGAGTCCGTCACTCCATACATTGCAATGCTGAATGGAGAGCCGATTGGGTATGCCCAGTCGTACGTTGCTCTTGGAAGCGGGGACGGATGGTGGGAAGAAGAAACCGATCCAGGAGTACGCGGAATAGACCTGTCACTGGCGAATGCATCACAACTGGGCAAAGGCTTGGGAACCAAGCTGGTTCGAGCTCTGGTTGAGTTGCTGTTCAATGAT…
>AAC6p-Ib3__FJ854362__ARO_3002576
GTGACCAACAGCAACGATTCCGTCACACTGCGCCTCATGACTGAGCATGACCTTGCGATGCTCTATGAGTGGCTAAATCGATCTCATATTGTCGAGTGGTGGGGCGGAGAAGAAGCACGCCCGACACTTGCTGACGTACAGGAACAGTACTTGCCAAGCGTTTTAGCGCAAGAGTCCGTCACTCCATACATTGCAATGCTGAATGGAGAGCCGATTGGGTATGCCCAGTCGTACGTTGCTCTTGGAAGCGGGGACGGATGGTGGGAAGAAGAAACCGATCCAGGAGTACGCGGAATAGACCAGTTACTGGCGAATGCATCACAACTGGGCAAAGGCTTGGGAACCAAGCTGGTTCGAGCTCTGGTTGAGTTGCTGTTCAATGATCCCGAGGTCACCAAG…
>AAC6p-Ib4__AF445082__ARO_3002577
GTGACCAACAGCAACGATTCCGTCACACTGCGCCTCATGACTGAGCATGACCTTGCGATGCTCTATGAGTGGCTAAATCGATCTCATATCGTCGAGTGGTGGGGCGGAGAAGAAGCACGCCCGACACTTGCTGACGTACAGGAACAGTACTTGCCAAGCGTTTTAGCGCAAGAGTCCGTCACTCCATACATTGCAATGCTGAATGGAGAGCCGATTGGGTATGCCCAGTCGTACGTTGCTCTTGGAAGCGGGGACGGATGGTGGGAAGAAGAAACCGATCCAGGAGTACGCGGAATAGACCAGTCACTGGCGAATGCATCACAACTGGGCAAAGGCTTGGGAACCAAGCTGGTTCGAGCTCTGGTTGAGTTGCTGTTCAATGATCCCGAGGTCACCAAG…
>AAC6p-Ib7__Y11946.1__ARO_3002578
CTGTTCGGTTCGTAAACTGTAATGCAAGTAGCGTATGCGCTCACGCAACTGGTCCAGAACCTTGACCGAACGCAGCGGTGGTAACGGCGCAGTGGCGGTTTTCATGGCTTGTTATGACTGTTTTTTTGTACAGTCTATGCCTCGGGCATCCAAGCAGCAAGCGCGTTACGCCGTGGGTCGATGTTTGATGTTATGGAGCAGCAACGATGTTACGCAGCAGGGCAGTCGCCCTAAAACAAAGTTAGGCATCACAAAGTACAGCATCGTGACCAACAGCAACGATTCCGTCACACTGCGCCTCATGACTGAGCATGACCTTGCGATGCTCTATGAGTGGCTAAATCGATCTCATATCGTCGAGTGGTGGGGCGGAGAAGAAGCACGCCCGACACTTGCTGA…
>AAC6p-Ib8__NC_025003.1__ARO_3002579
ATGAGCCTTAAACCCGGACCAAAAAGAATTGCCGAATCGACGGGGCAACCTGATCAACGCCAACGCGACAATAAAAAGACGCCTGGAAATACTGACAAGTTAGGCATCACAAAGTACAGCATCGTGACCAACAGCACCGATTCCGTCACACTGCGCCTCATGACTGAGCATGACCTTGCGATGCTCTATGAGTGGCTAAATCGATCTCATATCGTCGAGTGGTGGGGCGGAGAAGAAGCACGCCCGACACTTGCTGACGTACAGGAACAGTACTTGCCAAGCGTTTTAGCGCAAGAGTCCGTCACTCCATACATTGCAATGCTGAATGGAGAGCCGATTGGGTATGCCCAGTCGTACGTTGCTCTTGGAAGCGGGGACGGATGGTGGGAAGAAGAAACC…
>AAC6p-Ib9__AF043381__ARO_3002580
ATGTTACGCAGCAGCAGTCGCCCTAAAACAAAGTTAGGCATCACAAAGTACAGCATCGTGACCAACAGCAACGATTCCGTCACACTGCGCCTCATGACTGAGCATGACCTTGCGATGCTCTATGAGTGGCTAAATCGATCTCATATCGTCGAGTGGTGGGGCGGAGAAGAAGCACGCCCGACACTTGCTGACGTACAGGAACAGTACTTGCCAAGCGTTTTAGCGCAAGAGTCCGTCACTCCATACATTGCAATGCTGAATGGAGAGCCGATTGGGTATGCCCAGTCGTACGTTGCTCTTGGAAGCGGGGACGGATGGTGGGAAGAAGAAACCGATCCAGGAGTACGCGGAATAGACCAGTCACTGGCGAATGCATCACAACTGGGCAAAGGCTTGGGA…
>AAC6p-Ib__JQ808129__ARO_3002546
GTGACCAACAGCAACGATTCCGTAACACTGCGCCTCATGACTGAGCATGACCTTGCGATGCTCTATGAGTGGCTAAATCGATCTCATATCGTCGAGTGGTGGGGCGGAGAAGAAGCACGCCCGACACTTGCTGACGTACAGGAACAGTACTTGCCAAGCGTTTTAGCGCAAGAGTCCGTCACTCCATACATTGCAATGCTGAATGGAGAGCCGATTGGGTATGCCCAGTCGTACGTTGCTCTTGGAAGCGGGGACGGATGGTGGGAAGAAGAAACCGATCCAGGAGTACGCGGAATAGACCAGTCACTGGCGAATGCATCACAACTGGGCAAAGGCTTGGGAACCAAGCTGGTTCGAGCTCTGGTTGAGTTGCTGTTCAATGATCCCGAGGTCACCAAG…
>AAC6p-Ibp__AY660529.1__ARO_3003676
GGCATCCAAGCAGCAAGCGCGTTACGCCGTGGGTCGATGTTTGATGTTATGGAGCAGCAACGATGTTACGCAGCAGGGCAGTCGCCCTAAAACAAAGTTAGGCATCACAAAGTACAGCATCGTGACCAACAGCAACGATTCCGTCACACTGCGCCTCATGACTGAGCATGACCTTGCGATGCTCTATGAGTGGCTAAATCGATCTCATATCGTCGAGTGGTGGGGCGGAGAAGAAGCACGCCCGACACTTGCTGACGTACAGGAACAGTACTTGCCAAGCGTTTTAGCGCAAGAGTCCGTCACTCCATACATTGCAATGCTGAATGGAGAGCCGATTGGGTATGCCCAGTCGTACGTTGCTCTTGGAAGCGGGGACGGATGGTGGGAAGAAGAAACCGA…
>AAC6p-Ic__M94066__ARO_3002549
ATGATCGTCATCTGCGACCACGACAACCTCGACGCCTGGCTGGCGCTGCGCACCGCGCTGTGGCCCTCCGGCTCGCCTGAAGATCACCGCGCGGAAATGCGCGAGATATTGGCTTCGCCGCACCACACCGCGTTTATGGCGCGGGGGCTGGACGGCGCTTTCGTTGCCTTTGCCGAGGTCGCGCTGCGCTACGATTACGTCAACGGCTGCGAATCGTCGCCGGTGGCGTTTTTGGAAGGAATTTATACCGCCGAACGCGCCCGCCGCCAGGGCTGGGCCGCGCGCCTGATCGCGCAGGTGCAGGAGTGGGCGAAGCAACAGGGGTGCAGCGAGCTGGCGTCGGATACCGATATCGCCAATCTGGACTCCCAGCGCCTGCATGCGGCGCTGGGCTTTGCC…
>AAC6p-Ie-APH2pp-Ia__NC_005024__ARO_3002597
ATGAATATAGTTGAAAATGAAATATGTATAAGAACTTTAATAGATGATGATTTTCCTTTGATGTTAAAATGGTTAACTGATGAAAGAGTATTAGAATTTTATGGTGGTAGAGATAAAAAATATACATTAGAATCATTAAAAAAACATTATACAGAGCCTTGGGAAGATGAAGTTTTTAGAGTAATTATTGAATATAACAATGTTCCTATTGGATATGGACAAATATATAAAATGTATGATGAGTTATATACTGATTATCATTATCCAAAAACTGATGAGATAGTCTATGGTATGGATCAATTTATAGGAGAGCCAAATTATTGGAGTAAAGGAATTGGTACAAGATATATTAAATTGATTTTTGAATTTTTGAAAAAAGAAAGAAATGCTAATGCAGTT…
>AAC6p-If__X55353__ARO_3002553
ATGGATGAAGCTTCTTTGAGCATGTGGGTTGGGCTTCGAAGTCAGCTATGGCCAGACCATAGCTATGAAGATCATATTCTGGATAGCCAACACATTTTATCTTGTCCCGATAAATATGTTTCATTCCTGGCAATAAATAACCAGAGTCAGGCAATAGCGTTTGCCGATGCCGCGGTTCGCCATGATTATGTGAATGGTTGTGAAAGCAGTCCGGTGGTTTATCTTGAAGGGATTTTTGTTATTCCGGAGCAGAGAGGCCATGGCGTTGCCAAACTACTGGTTGCAGCCGTACAGGATTGGGGAGTGGCGAAAGGTTGCACCGAGATGGCAAGCGATGCGGCTTTAGATAACCATATATCCTATCAAATGCATCAGGCTTTAGGCTTTGAAGAAACCGAA…
>AAC6p-Ig__L09246__ARO_3002554
ATGAATATTAAACCTGCATCAGAAGCTTCACTCAAAGATTGGTTAGAATTAAGAAATAAATTGTGGAGTGATTCGGAAGCTTCTCATTTACAAGAGATGCATCAATTATTAGCCGAAAAATATGCCCTACAATTATTGGCCTATTCCGATCACCAAGCTATTGCGATGTTAGAAGCCTCAATTCGGTTTGAATATGTGAATGGGACTGAGACTTCTCCTGTGGGTTTTTTGGAAGGTATTTACGTACTTCCGGCACATCGTCGCTCGGGCGTTGCAACGATGCTTATTCGACAGGCCGAAGTGTGGGCAAAACAATTTTCTTGCACTGAATTTGCATCTGATGCTGCATTGGACAATGTAATTAGTCATGCTATGCATCGTTCATTAGGTTTTCAAGAA…
>AAC6p-Ih__L29044__ARO_3002555
ATGAATATTATGCCGATATCTGAATCACAATTATCAGATTGGTTAGCATTAAGATGCTTACTTTGGCCTGATCATGAAGATGTGCATTTACAGGAAATGCGCCAACTGATCACACAGGCACATCGTTTACAATTATTGGCTTATACCGACACCCAACAAGCAATTGCCATGTTGGAAGCTTCAATTCGGTATGAATATGTGAATGGCACACAAACATCGCCTGTGGCTTTTTTGGAAGGGATTTTTGTATTGCCTGAATATCGTCGTTCAGGTATCGCAACGGGGTTGGTTCAACAAGTGGAAATTTGGGCGAAACAGTTTGCATGTACAGAGTTTGCTTCGGATGCAGCGTTGGATAATCAGATCAGCCACGCCATGCATCAAGCACTCGGTTTTCAT…
>AAC6p-Ii__L12710__ARO_3002556
ATGATAATCAGTGAATTTGACCGTAATAATCCAGTATTGAAAGATCAGCTTTCTGATTTACTGAGACTGACTTGGCCGGAAGAATATGGAGACAGCTCGGCAGAAGAAGTAGAAGAAATGATGAATCCAGAACGAATCGCGGTAGCAGCGGTAGACCAAGATGAGTTAGTAGGATTTATTGGTGCAATCCCTCAATACGGTATCACAGGTTGGGAATTGCATCCATTAGTTGTAGAAAGCTCCCGACGAAAGAACCAAATAGGTACTCGATTAGTCAATTACTTAGAAAAAGAAGTAGCTTCCAGAGGAGGAATCACGATTTATTTAGGTACGGATGATTTAGACCATGGAACAACGTTAAGTCAAACGGACCTGTATGTGCATACATTTGATAAAGTG…
>AAC6p-Iid__AJ584700__ARO_3002589
ATGATTATCAGTGAGTTTGATCGTGAGAATATTGTCTTGCGAGATCAGCTTGCAGATCTTTTAAGATTGACTTGGCCTGATGAGTATGGAACAGAGCCGATGAAAGAAGTCGAACAGTTGATGGCTCCAGAACGGATTGCTGTATCGGCGATTGAAGGGGAGGAATTGGTCGGTTTTGTTGGAGCGATCCCTCAATATGGCAAAACAGGGTGGGAGTTACATCCTTTGGTAGTAGCAAGCACACATCGCAAACAACAAATCGGGACACGATTGGTTTCCTACCTGGAAAAAGAAGTCGCTTCATATGGTGGCCTGGTCATCTATCTAGGGACAGATGATGTTGAAGGACAAACAAATTTAGTTGAAACGGATTTATTTGAAGATACCTTTGCAAAGTTA…
>AAC6p-Iih__AJ584701__ARO_3002590
ATGATTATCAGTGAGTTTGATCGTGATAATTTGGTTTTACGTGACCAATTAGCCGATCTTTTGAGATTGACTTGGCCAGATGAATACGGTGAACAGCCGATGAAAGAAGTAGAGCGACTGCTGGAAGATGAAAGGATCGCCGTCTCTGCAATCGAAGGAGATGAGCTGATTGGTTTTGTCGGTGCGATTCCACAATATGGTCAAACTGGTTGGGAACTGCATCCCTTAGTCGTCGAAAGTATGTACCGTAAGCAACAAGTTGGTACACGCCTAGTGAGTTATCTAGAAAAAGAGATTGCCTCACAAGGAGGAATCGTTGTCTATTTAGGAACTGATGATGTGGAAGGGCAAACAAGCTTGGCGATTGAAGAAGACCTGTTTGAAGATACCTTTGACAAG…
>AAC6p-Ij__L29045__ARO_3002557
ATGAATATTATGCCTGTATCTGAATCCCTGATGGCAGATTGGTTAGGATTGAGAAAACTGCTCTGGCCTGATCATGACGAGGCACATTTACAGGAAATGCAGCGGCTACTTCAACAGACACAAAGCTTACAGCTACTCGCATATTCAGATACTCAACAAGCGATTGCCATGCTAGAAGCATCGATTCGATATGAATATGTAAATGGCACGCAAACTTCACCAGTTGCATTTCTTGAAGGGATTTATGTCCTTCCTGATTATCGGCGTTCAGGCATCGCAACACATCTGGTTCAACAAGTAGAAGCGTGGGCAAAACCGTTTGGATGTATTGAATTTGCCTCGGATGCAGCCCTCGATAATCGTATTAGCCATGCGATGCATCAGGCGCTTGGTTTTCAT…
>AAC6p-Ik__L29510__ARO_3002558
ATGAATATTAAACCAGCATCAGAAGCTTCACTCAAAGATTGGTTAAAACTAAGAATAAAGCTTTGGAATGATCTTGAAGAATCACATTTGCAAGAGATGCATCAGTTATTGGCTGAAAAGCATGCATTACAATTATTAGTCTATTCGGATGATCACGCGGTTGGCATGCTAGAAGCATCTATTCGGTATGAATATGTAAACGGGACAGAGACTTCTCCCGTGGCATTTCTAGAAGGCATTTATGTACTTCCAGAATATCGTCGCTTAGGTGTAGCAACTTTACTTGTTCGTCAGGTTGAGGCGTGGGCAAAACAATTTTCTTGTACTGAGTTTGCATCTGATGCGGCATTGGACAATGTCATTAGTCATGCAATGCATCGTGCATTGGGTTTTCAAGAA…
>AAC6p-Ip__AF337947__ARO_3002559
ATGTTGGAAAAAAAGCGAGTTTCCTTTCGCCCGATGAATGAGGATGATTTAGTTCTAATGTTAAAATGGCTGACAGATGACCGTGTTCTTGAATTCTACGACGGTAGAGATAAAAAACATACACAGAAAACGATTCGTGAGCATTATACAGAGCAATGGGCGGATGAGATTTATCGAGTCATCATTGAATATGATACAATTCCTATCGGTTACGCACAAATATATAGAATTCAGGGGGAACTTTTCGACGAATATAATTACCATGAGACGGAAGAAAAGATTTATGCGATGGACCAATTTATCGGTGAGCCGGAATATTGGAATATGGGAATCGGTGCAGAATATTGCAGAGTAGTATGCCAATATCTACGAACGGAAATGGATGCCGATGCGGTGATT…
>AAC6p-Ip__Z54241__ARO_3002559
ATGCTTAAGAAAAGCTTTCTTGATGCTGGAAATGAATCATGGGGAGATATTAAAAATGCTATTGAAGAAGTTGAAGAATGTATAGAACATCCAAATATATGCTTGGGAATATGTCTGGATGATAAACTGATTGGATGGACCGGATTAAGGCCGATGTACGATAAGACCTGGGAACTTCATCCCATGGTTATAAAAACTGAATATCAAGGCAAGGGTTTTGGGAAAGTACTACTAAGAGAACTAGAGACGAGAGCGAAGAGTAGGGGAATTATCGGAATAGCTCTTGGAACTGATGACGAATATCAGAAAACTAGTTTGTCTATGATTGATATAAACGAACGAAATATCTTCGATGAAATCGGGAATATAAAGAACGTTAATAATCATCCATATGAGTTT…
>AAC6p-Iq__AF047556__ARO_3002560
TTGGACTATTCAATATGCGATATAGCGGAATCAAATGAATTAATCCTTGAAGCAGCAAAAATACTTAGGAAAAGCTTTCTTGATGCTGGAAATGAATCATGGGTAGATATCAAAAAGGCTATTGAAGAAGTTGAGGATTGTATAGAACACCCAAATCTATGCTTGGGAATATGTCTGGATGATAAACTGATTGGCTGGACCGGATTAAGGCCGATGTACGATAAGACCTGGGAACTTCATCCCATGGTTATAAAAACTGAGTATCAATGCAGGGGTATTGGGAAAGTCTTAATAAAAGAACTAGAGAAGAGAGCGAAGGGTAGGGGAATTATCGGAATAGCTCTTGGAACTGATGATGAATATCAGAAAACTAGTTTGTCTATGATTGATATAAACGAA…
>AAC6p-Ir__AF031326__ARO_3002561
ATGAAAATCATGCCTGTAAGCGAGCCGTTCTTGGCCGACTGGCTGCAATTAAGAATATTACTCTGGCCTGATCATGAAGACGCGCATTTACTGGAAATGCGGCAGTTACTCGAACAACCACATACCCTGCAATTATTAAGCTATAACGATCAGCAGCAAGCAGTTGCGATGCTGGAAGCGTCGATTCGATATGAATATGTGAATGGCCAGCAAAGCTCACCGGTGGCTTTTCTGGAAGGTATTTATGTGTTGCCAGAATATCGACGTTTAGGTGTTGCTAGCACGTTGGTACAGCAGGTAGAACACTGGGCCAAGCAGTTTGCATGTACCGAATTTGCTTCAGATGCTGCGCTGGATAATACGATCAGTCATGCCATGCATCGCGCACTGGGCTTTCAG…
>AAC6p-Is__AF031327__ARO_3002562
ATGAATATTATGCCGATATCTGAATCACAATTATCAGATTGGCTAGCATTAAGAAGCTTACTCTGGCCTGATCATGAAGATGCGCATTTATTGGAAATGCGCCACGTACTTAAACAAACCGATACTTTACAGTTATTGGTGTATTCGGAAACGCAACTTGCGATAGCAATGTTGGAAGCATCGATCCGACATGAATATGTGAATGGTACACAAACCTCACCCGTGGCTTTTCTTGAAGGGATTTATGTATTGCCTGAATATCGACGTTCAGGCATTGCGACCCAGTTGGTTCAGTGCGTAGAGGAATGGGCGAAACAATTTGCATGTACAGAGTTCGCTTCAGATGCAGCGCTTGAAAATACGATCAGTCATGCAATGCATCGGGCTTTGGGTTTTCAT…
>AAC6p-Isa__AB116646__ARO_3002563
ATGGAGCTGCGCGGGGACGACGTCGTACTGCGACCGGTGGCCGACGGCGAGGGCGAGGTGCTCGACCGGATCGTGCGGGAGCCGGAGGTGGCGGCGTGGTGGTCGCCCCCGGAGGACTTCGCGGGCATGCTCGCCATCGTCTTCGAGGGCGAGGTCGTCGGAGCGATCCAGTTCTACGAGGAGACCGACCCCGAATTCCACCACGCCGGCATCGACGTCTTCCTGACGGCACGCCACCAGGGGAAGGGGCTGGGCACCGACGCGGTGCGCACGCTGGCCCGGTGGCTGGTGGCGGAACGCGGCCACCACCGGCTGACCATCGACCCCGCCGCCGCCAACACCGCGGCGATCCGCAGCTACCGCAAGGTCGGGTTCCGGCCGGTGGGCATCATGCGGGCG…
>AAC6p-It__AF031328__ARO_3002564
ATGCATATTATGCCGATAACTGAATCACAATTATCAGATTGGCTAGTATTGAGATGCTTACTCTGGCCTGATCATGAAGATGCAGATTTACAGGAAATGCGCCAACTGATCACACAGGCACATTGCTTACAATTATTGGCTTATACCAACACCCAAAAAGCAATTGGCATGTTGGAAGCTTCGATTCGATATGAATATGTGAATGGTACGCAAACCTCACCCGTGGCTTTTCTTGAAGGGATTTATGTATTACCTGAATATCGCCGTTCAGGTATCGCAACAGGTTTGGTTCAGCATGTCGAAATCTGGGCTAAACAGTTTGCATGTACAGAGTTTGCTTCAGACGCAACGCTGGACAATCAGATCAGCCATGCAATGCATCGAGCGCTCGGTTTTCAT…
>AAC6p-Iu__AF031329__ARO_3002565
ATGAATATTTTGCCGATATCTGAATCACAATTATCAGATTGGCTAGCATTAAGAAGCTTACTCTGGCCTGATCATGAAGAAGCACATTTACAGGAAATGCGCCAACTACTTAAACAAACCGATACTTTACAGTTATTGGCGTATTCGGAAACGCAACATGCGATAGCAATGTTGGAAGCATCGATTCGGCATGAATATGTGAATGGTACGCAAACCTCACCCGTGGCTTTTCTTGAAGGGATTTATGTATTGCCTGAATATCGACGTTCAGGCATCGCGACCCAGTTGGTTCAGTGCGTAGAGGAATGGGCGAAACAATTTGCATGTACTGAGTTTGCTTCAGATGCAGCGCTTGACAATACGATTAGCCATGCAATGCATCGAGCACTGGGTTTTCAT…
>AAC6p-Iv__AF031330__ARO_3002566
ATGAAGATTATGCCGATATCTGAATCACAATTATCAGATTGGCTAGTATTGAGATGCTTACTCTGGCCTGATCATGAGGAACAGCATTTACAGGAAATGCGTCAACTGATCACACAGGCACATTGCTTACAATTATTGGCTTATACCGACACCCAACAAGCAATTGCCATGCTGGAAGCTTCAATTCGATATGAATATGTGAATGGCACACAGACATCACCTGTGGCTTTTCTTGAAGGGATTTATGTATTGCCTGAATATCGCCGTTCAGGTATCGCAACGGGTTTGGTTCAGCATGTCGAAATCTGGGCCAAACAGTTTTCATGCACAGAGTTTGCCTCAGATGCAGCGCTGGATAATCAGATCACCCATGCAATGCATCAAGCACTCGGTTTTCAA…
>AAC6p-Iw__AF031331__ARO_3002567
ATGAAAATTATGCCTATATCTGAAGCATTATTGGCAGATTGGTTACAATTAAGAATTTTGCTGTGGCCTGATCATGAAGATGCGCATTTATTGGAAATGCGTCAGTTACTTACACGAACAGATAGTTTGCAGTTATTGGCATATTCAGAAACGCAACAGCCGATTGCGATGTTAGAAGCATCCATTCGACATGAATATGTGAACGGTACACAAACCTCACCTGTGGCGTTTCTGGAAGGGATTTATGTCCTGCCTGAGCACCGACGTTCAGGTATTGCCACTCAATTGGTTCAACAAGTAGAACAATGGGCAAAACAATATGCATGTACTGAATTTGCTTCAGATGCAGCAATTGATAATACCATCAGTCATGCAATGCATCAGGCTTTAGGTTTTCAT…
>AAC6p-Ix__AF031332__ARO_3002568
ATGAATATTATGCCGATATCTGAATCACAATTATCAGATTGGCTAGCATTAAGAAGCTTACTCTGGCCTGATCATGACGATGCGCATTTATTGGAAATGCATCAGCTACTTAAACAAACAGATACTTTACAATTATTGGCTTATACCGATAGCCAACAAGCAGTTGCAATGTTAGAAGCATCGATTCGGCATGAATATGTGAATGGTACGCAAACCTCACCTGTGGCTTTTCTGGAAGGGATTTATATCTTACCTGAATATCGACGTTCAGGCATTGCGACCCAGTTAGTTCAGTACGTAGAGGAGTGGGCGAAACAATTTGCATGTACTGAGTTCGCTTCAGATGCAGCGATTGACAATACGATTAGCCATGCAATGCATCGAGCACTGGGTTTTCAT…
>AAC6p-Iy__AF144880__ARO_3002569
ATGGACATCAGGCAAATGAACAAAACCCATCTGGAGCACTGGCGCGGATTGCGAAAACAGCTCTGGCCTGGTCACCCGGATGACGCCCATCTGGCGGACGGCGAAGAAATTCTGCAAGCCGATCATCTGGCATCATTTATTGCGATGGCAGACGGGGTGGCGATTGGCTTTGCGGATGCCTCAATCCGCCACGATTATGTCAATGGCTGTGACAGTTCGCCCGTGGTTTTCCTTGAAGGTATTTTTGTTCTCCCCTCATTCCGTCAACGCGGCGTAGCGAAACAATTGATTGCAGCGGTGCAACGATGGGGAACGAATAAAGGGTGTCGGGAAATGGCCTCCGATACCTCGCCGGAAAATACAATTTCCCAGAAAGTTCATCAGGCGTTAGGATTTGAG…
>AAC6p-Iz__AF140221__ARO_3002570
GTGATCGCCAGCGCGCCCACGATCCGCCAGGCCACGCCGGCCGATGCGGCTGCATGGGCGCAGTTGCGTCTCGGCCTGTGGCCTGATGCCGATGATCCGCTGGAGGAGCTGACGCAGTCGCTGGCAGATGCCGAAGGTGCTGTGTTCTTGGCCTGTGCCGCGGATGGCGAGACGGTTGGTTTCGCTGAAGTGCGCCTGCGCCATGACTACGTGAACGGTACCGAGTCTTCGCCGGTGGGGTTCCTGGAGGGCTGGTACGTGCAGCCGCAGTGGCAAGGCAGCGGCGTCGGCCGCGCCCTGCTGGCGGCGGTGCAGGCGTGGACGCGCGATGCGGGCTGCCGCGAACTGGCTTCGGACAGTCGCGTGGAAGACGTGCAGGCTCACGCCGCGCATCGGGCC…
>ACC-1__AJ133121__ARO_3001815
ATGCAGAACACATTGAAGCTGTTATCCGTGATTACCTGTCTGGCAGCAACTGTCCAAGGTGCTCTGGCTGCTAATATCGATGAGAGCAAAATTAAAGACACCGTTGATGACCTGATCCAGCCGCTGATGCAGAAGAATAATATTCCCGGTATGTCGGTCGCAGTGACCGTCAACGGTAAAAACTACATTTATAACTATGGGTTAGCGGCAAAACAGCCTCAGCAGCCGGTTACGGAAAATACGTTATTTGAAGTGGGTTCGCTGAGTAAAACGTTTGCTGCCACCTTGGCGTCCTATGCGCAGGTGAGCGGTAAGCTGTCTTTGGATCAAAGCGTTAGCCATTACGTTCCAGAGTTGCGTGGCAGCAGCTTTGACCACGTTAGCGTACTCAATGTGGGC…
>ACC-1__AM939420__beta_lactamase
ATGCAGAACACATTGAAGCTGTTATCCGTGATTACCTGTCTGGCAGCAACTGTCCAAGGTGCTCTGGCTGCTAATATCGATGAGAGCAAAATTAAAGACACCGTTGATGACCTGATCCAGCCGCTGATGCAGAAGAATAATATTCCCGGTATGTCGGTCGCAGTGACCGTCAACGGTAAAAACTACATTTATAACTATGGGTTAGCGGCAAAACAGCCTCAGCAGCCGGTTACGGAAAATACGTTATTTGAAGTGGGTTCGCTGAGTAAAACGTTTGCTGCCACCTTGGCGTCCTATGCGCAGGTGAGCGGTAAGCTGTCTTTGGATCAAAGCGTTAGCCATTACGTTCCAGAGTTGCGTGGCAGCAGCTTTGACCACGTTAGCGTACTCAATGTGGGC…
>ACC-2__AF180952__ARO_3001816
ATGCGTAAAAAAATGCAGAACACCTTGAAGCTGTTATCCGTGATTACCTGTCTGGCAGCAACTGCCCAAGGTGCTATGGCTGCCAATATCGATGAGAGCAAAATTAAAGACACCGTCGATGGCCTAATCCAGCCGCTGATGCAGAAGAATAATATTCCCGGTATGTCGGTCGCAGTGACCATCAGAGGTAGGAACTATATTTATAACTACGGGTTAGCGGCAAAACAGCCTCAGCAGCCGGTGACGGAAAATACGTTATTTGAAGTGGGTTCGCTGAGTAAAACGTTTGCTGCCATCTTGGCGTCCTATGCGCAGGCGAGCGGTAAGCTGTCTTTGGAGCAAAGCGTTAGCCACTATGTTCCAGAACTACGTGGCAGCAGCTTTGACCACGTTAGCGTA…
>ACC-2__AF180952__beta_lactamase
ATGCGTAAAAAAATGCAGAACACCTTGAAGCTGTTATCCGTGATTACCTGTCTGGCAGCAACTGCCCAAGGTGCTATGGCTGCCAATATCGATGAGAGCAAAATTAAAGACACCGTCGATGGCCTAATCCAGCCGCTGATGCAGAAGAATAATATTCCCGGTATGTCGGTCGCAGTGACCATCAGAGGTAGGAACTATATTTATAACTACGGGTTAGCGGCAAAACAGCCTCAGCAGCCGGTGACGGAAAATACGTTATTTGAAGTGGGTTCGCTGAGTAAAACGTTTGCTGCCATCTTGGCGTCCTATGCGCAGGCGAGCGGTAAGCTGTCTTTGGAGCAAAGCGTTAGCCACTATGTTCCAGAACTACGTGGCAGCAGCTTTGACCACGTTAGCGTA…
>ACC-3__AF180958__ARO_3001817
ATGCGTAAAAAAATGCAGAACACCTTGAAGATGTTATCCGTGATTACCTGTCTGGCTTTAACGGCTCAGGGTGCCATGGCGTCAGAAATGGATCAGGCCAAAATTAAAGACACCGTTGATAGCCTGATCCAGCCGCTGATGCAGAAGAATAATATTCCGGGCATGTCGGTGGCAGTTACGCTGAACGGTAAAAATTATATTTATAACTATGGCTTAGCCTCCAAACAGCCCCAGCAGCCCGTAACGGACAACACGCTATTTGAAGTTGGCTCGCTGAGCAAAACCTTTGCAGCGACGCTGGCGTCTTATGCACAGGTCAGCGGCAAGTTATCGCTGGATAAAAGCATTAGCCATTATGTTCCAGAACTGCGCGGCAGCAGCTTCGATCACATTAGCGTG…
>ACC-4__EF504260__ARO_3001818
CTACTTATTCCCTTCCAATGAGCTCAGGATTTTATACGCCACCGTCACTCGCTGATCGATTGAGTAGTTTTTGTTAGCCAGCATCACGATCCCCATCTTCTTAGCAGGAACAAACGCAATATAGGCACCGAAGCCGTTAGTTGATCCGGTCTTATTAATCCACACATTTTCCTGTGGCGGTAACGGCGGAACAATCGGCGTAGCCACGCTTTTCGTCATCGCCATATCGTTACCGGTGAGCAAATTCGGCAGAGAAACCGGATATGGCAGCTGCTCCCACATCAGATCCTGAGTAATCTCACCCGATTTGAAATAGCCGGTGTGGGTGGCTGTCAGAGCCTGTTGCATCTTGGCATTAGCATCAAGCTTTAACTGCCCCATATTGGCTTGCACGTAGCG…
>ACC-4__GU256641__beta_lactamase
ATGCAGAACACATTGAAGCTGTTATCCGTGATTACCTGTCTGGCAGCAACTGTCCAAGGTGCTCTGGCTGCTAATATCGATGAGAGCAAAATTAAAGACACCGTTGATGACCTGATCCAGCCGCTGATGCAGAAGAATAATATTCCCGGTATGTCGGTCGCAGTGACCGTCAACGGTAAAAACTACATTTATAACTATGGGTTAGCGGCAAAACAGCCTCAGCAGCCGGTTACGGAAAATACGTTATTTGAAGTGGGTTCGCTGAGTAAAACGTTTGCTGCCACCTTGGCGTCCTATGCGCAGGTGAGCGGTAAGCTGTCTTTGGATCAAAGCGTTAGCCATTACGTTCCAGAGTTGCGTGGCAGCAGCTTTGACCACGTTAGCGTACTCAATGTGGGC…
>ACC-5__HE819401__ARO_3001819
ATGCAGAACACATTGAAGCTGTTATCCGTGATTACCTGTCTGGCAGCAACTGCCCAAGGTGCTCTGGCTGCTAATATCGATGAGAGCAAAATTAAAGACACCGTTGATGACCTGATCCAGCCGCTGATGCAGAAGAATAATATTCCCGGTATGTCGGTCGCAGTGACCGTCAACGGTAAAAACTACATTTATAACTATGGGTTAGCGGCAAAACAGCCTCAGCAGCCGGTTACGGAAAATACGTTATTTGAAGTGGGTTCGCTGAGTAAAACGTTTGCTGCCACCTTGGCGTCCTATGCGCAGTTGAGCGGTAAGCTGTCTTTGGATCAAAGCGTTAGCCATTACGTTCCAGAGTTGCGTGGCAGCAGCTTTGACCACGTTAGCGTACTCAATGTGGGC…
>ACI-1__AJ007350__beta_lactamase
ATGAAGAAATTTTGTTTTTTGTTTTTGATAATCTGTGGCTTGATGGTTTTCTGCCTTCAGGATTGTCAAGCGCGGCAGAAATTAAATCTTGCTGATCTGGAAAATAAATATAACGCCGTGATTGGTGTTTACGCCGTTGACATGGAGAATGGAAAAAAAATTTGCTACAAACCTGATACGCGTTTTTCCTACTGCTCGACACACAAAGTTTTTACGGCTGCAGAATTGCTAAGACAAAAAAATACCTCCGATTTGAATGAAATTCGTAAGTTTTCGGCGGAAGATATTTTGTCCTACGCGCCAATCACCAAAGACCATGTTGCTGATGGCATGACGCTGGCGGAAATTTGTTCGGCATCGCTCAGGTGGAGTGACAACACGGCGGCAAATTTAATTTTG…
>ACT-10__JN848330__ARO_3001832
ATGATGAAAAAATCCGTTTGCTGCGCCCTGCTGCTCAGCACCTCCTGCTCGGTATTGGCTGCCCCGATGTCAGAAAAACAGCTGGCTGAGGTGGTGGAACGTACCGTTACGCCGCTGATGAAAGCTCAGGCCATTCCGGGTATAGCGGTGGCGGTGATTTATCAGGGTCAGCCGCACTACTTTACCTTCGGTAAAGCCGATGTTGCGGCGAATAAACCTGTCACCCCACAAACCTTATTCGAGCTGGGCTCTATAAGTAAAACCTTCACCGGCGTACTCGGCGGCGATGCCATTGCTCGGGGTGAAATATCGCTGGGCGATCCGGTGACAAAATACTGGCCTGAGCTGACAGGCAAGCAGTGGAAGGGGATCCGCATGCTGGATCTGGCAACCTATACC…
>ACT-12__JX440355__ARO_3001834
ATGATGAAAAAATCCCTGTGCTGCGCCCTGCTGCTCAGCACCTCCTGCGCTGCATTAGCCGCACCTCTGTCAGAAACACAGCTGGCGAAGGTCGTGGAACGTACCGTTACGCCCCTGATGAAAGCGCAGTCTATTCCGGGTATGGCGGTCGCCGTGATCTATCAGGGCCAGCCGCACTACTTCACCTTCGGCAAGGCCGATGTCGCCGCGAACACACCCGTCACTGCACAAACGCTGTTTGAGCTGGGCTCAATCAGCAAAACCTTCACCGGCGTTCTGGGTGGCGATGCTATTGCTCGCGGTGAAATTTCGCTGGGCGATCCGGTGACCAAATACTGGCCTGAACTGACCGGCAAACAGTGGCAGGGCGTTCGCATGCTGGACCTGGCAACCTATACT…
>ACT-12__JX440355__beta_lactamase
ATGATGAAAAAATCCCTGTGCTGCGCCCTGCTGCTCAGCACCTCCTGCGCTGCATTAGCCGCACCTCTGTCAGAAACACAGCTGGCGAAGGTCGTGGAACGTACCGTTACGCCCCTGATGAAAGCGCAGTCTATTCCGGGTATGGCGGTCGCCGTGATCTATCAGGGCCAGCCGCACTACTTCACCTTCGGCAAGGCCGATGTCGCCGCGAACACACCCGTCACTGCACAAACGCTGTTTGAGCTGGGCTCAATCAGCAAAACCTTCACCGGCGTTCTGGGTGGCGATGCTATTGCTCGCGGTGAAATTTCGCTGGGCGATCCGGTGACCAAATACTGGCCTGAACTGACCGGCAAACAGTGGCAGGGCGTTCGCATGCTGGACCTGGCAACCTATACT…
>ACT-13__HE819402__ARO_3001835
ATGATGATGACTAAATCCCTTTGCTGCGCCCTGCTGCTCAGCACCTCCTGCTCGGTATTGGCTGCACCGATGTCAGAAAAACAGCTGGCTGAGGTGGTGGAACGTACCGTTACGCCGCTGATGAAAGCGCAGGCCATTCCGGGTATGGCAGTGGCGGTGATTTATCAGGGTCAGCCGCACTACTTTACCTTCGGTAAAGCCGATGTTGCGGCGAACAAACCTGTCACCCCACAAACCTTATTCGAGCTGGGTTCTATAAGTAAAACCTTCACCGGCGTACTCGGCGGCGATGCCATTGCTCGGGGTGAAATATCGCTGGGCGATCCGGTGACCAAATACTGGCCTGAGCTGACAGGCAAGCAGTGGCAGGGGATCCGCATGCTGGATCTGGCAACCTAT…
>ACT-14__JX440354__ARO_3001836
ATGATGAAAAAATCTCTTTGCTGCGCCCTGCTGCTCGGCATCTCTTGCTCTGCTCTCGCCGCGCCAGTGTCAGAAAAACAGCTGGCGGAGGTGGTCGCGAATACGGTTACCCCGCTGATGAAAGCCCAGTCGATTCCAGGCATGGCGGTGGCCGTTATTTATCAGGGTAAACCGCACTATTACACGTTTGGCAAAGCAGATATCGCGGCTAATAAACCCGTTACGCCTCAGACTCTGTTCGAGCTGGGCTCTATAAGTAAAACCTTCACCGGGGTTTTAGGTGGGGATGCCATTGCTCGCGGTGAAATTTCGCTGGACGATCCGGTGACCAGATACTGGCCACAGCTAACGGGCAAGCAGTGGCAGGGGATTCGTATGCTGGATCTCGCAACCTACACC…
>ACT-14__JX440354__beta_lactamase
ATGATGAAAAAATCTCTTTGCTGCGCCCTGCTGCTCGGCATCTCTTGCTCTGCTCTCGCCGCGCCAGTGTCAGAAAAACAGCTGGCGGAGGTGGTCGCGAATACGGTTACCCCGCTGATGAAAGCCCAGTCGATTCCAGGCATGGCGGTGGCCGTTATTTATCAGGGTAAACCGCACTATTACACGTTTGGCAAAGCAGATATCGCGGCTAATAAACCCGTTACGCCTCAGACTCTGTTCGAGCTGGGCTCTATAAGTAAAACCTTCACCGGGGTTTTAGGTGGGGATGCCATTGCTCGCGGTGAAATTTCGCTGGACGATCCGGTGACCAGATACTGGCCACAGCTAACGGGCAAGCAGTGGCAGGGGATTCGTATGCTGGATCTCGCAACCTACACC…
>ACT-15__JX440356__ARO_3001837
ATGATGAAAAAATCCCTTTGCTGCGCCCTGCTGCTCGGCATTTCTTGCTCTGCTCTCGCCACGCCAGTGTCAGAAAAACAGCTGGCGGAGGTGGTCGCGAATACGGTTACCCCGCTGATGAAAGCCCAGTCTGTTCCAGGCATGGCGGTGGCCGTTATTTATCAGGGAAAACCGCACTATTACACGTTTGGCAAGGCCGATATCGCGGCGAATAAACCCGTTACGCCTCAGACCCTGTTCGAGCTGGGTTCTATAAGTAAAACCTTCACCGGCGTTTTAGGTGGGGATGCCATTGCTCGCGGTGAAATTTCGCTGGACGATCCGGTGACCAGATACTGGCCACAGCTGACGGGCAAGCAGTGGCAGGGTATTCGTATGCTGGATCTCGCCACCTACACC…
>ACT-15__JX440356__beta_lactamase
ATGATGAAAAAATCCCTTTGCTGCGCCCTGCTGCTCGGCATTTCTTGCTCTGCTCTCGCCACGCCAGTGTCAGAAAAACAGCTGGCGGAGGTGGTCGCGAATACGGTTACCCCGCTGATGAAAGCCCAGTCTGTTCCAGGCATGGCGGTGGCCGTTATTTATCAGGGAAAACCGCACTATTACACGTTTGGCAAGGCCGATATCGCGGCGAATAAACCCGTTACGCCTCAGACCCTGTTCGAGCTGGGTTCTATAAGTAAAACCTTCACCGGCGTTTTAGGTGGGGATGCCATTGCTCGCGGTGAAATTTCGCTGGACGATCCGGTGACCAGATACTGGCCACAGCTGACGGGCAAGCAGTGGCAGGGTATTCGTATGCTGGATCTCGCCACCTACACC…
>ACT-16__AB737978__ARO_3001827
ATGATGAAAAAATCCCTTTGCTGCGCCCTGCTGCTGGGCCTCTCTTGCTCTGCTCTCGCCGCGCCAGTATCAGAAAAACAGCTGGCGGAGGTGGTCGCGAATACGGTTACCCCGCTGATGAAAGCCCAGTCTGTTCCAGGCATGGCGGTGGCCGTTATTTATCAGGGAAAATCGCACTATTACACGTTTGGCAAGGCCGATATCGCGGCGAATAAACCCGTTACGCCTCAGACCCTGTTCGAGCTGGGTTCTATAAGTAAAACCTTCACCGGCGTTTTAGGTGGGGATGCCATTGCTCGCGGTGAAATTTCGCTGGACGATCCGGTGACCAGATACTGGCCACAGCTGACGGGCAAGCAGTGGCAGGGTATTCGTATGCTGGATCTCGCCACCTACACC…
>ACT-16__AB737978__beta_lactamase
ATGATGAAAAAATCCCTTTGCTGCGCCCTGCTGCTGGGCCTCTCTTGCTCTGCTCTCGCCGCGCCAGTATCAGAAAAACAGCTGGCGGAGGTGGTCGCGAATACGGTTACCCCGCTGATGAAAGCCCAGTCTGTTCCAGGCATGGCGGTGGCCGTTATTTATCAGGGAAAATCGCACTATTACACGTTTGGCAAGGCCGATATCGCGGCGAATAAACCCGTTACGCCTCAGACCCTGTTCGAGCTGGGTTCTATAAGTAAAACCTTCACCGGCGTTTTAGGTGGGGATGCCATTGCTCGCGGTGAAATTTCGCTGGACGATCCGGTGACCAGATACTGGCCACAGCTGACGGGCAAGCAGTGGCAGGGTATTCGTATGCTGGATCTCGCCACCTACACC…
>ACT-17__KF992026__ARO_3001838
ATGATGAAAAAATCCCTTTGCTGCGCCCTGCTGCTCGGCATCTCTTGCTCTGCTCTCGCCACGCCAGTGTCAGAAAAACAGCTGGCGGAGGTGGTCGCGAATACGGTTACCCCGCTGATGAAAGCCCAGTCTGTTCCAGGCATGGCGGTGGCCGTTATTTATCAGGGAAAACCGCACTATTACACGTTTGGCAAGGCCGATATCGCGGCGAATAAACCCGTTACGCCTCAGACCCTGTTCGAGCTGGGTTCTATAAGTAAAACCTTCACCGGCGTTTTAGGTGGGGATGCCATTGCTCGCGGTGAAATTTCGCTGGACGATCCGGTGACCAGATACTGGCCACAGCTGACGGGCAAGCAGTGGCAGGGTATTCGTATGCTGGATCTCGCCACCTACACC…
>ACT-18__KF992028__ARO_3001839
ATGATGAAAAAATCTCTTTGCTGCGCCCTGCTGCTCGGCATCTCTTGCTCTGCTCTCGCCGCGCCAGTGTCAGAAAAACAGCTGGCGGAGGTGGTCGCGAATACGATTACCCCGCTGATGAAAGCCCAGTCGATTCCAGGCATGGCGGTGGCCGTTATTTATCAGGGTAAACCGCACTATTATACGTTTGGCAAAGCCGATATCGCGGCTAATAAACCCGTTACGCCTCAGACTCTGTTCGAGCTGGGCTCTATAAGTAAAACCTTCACCGGGGTTTTAGGTGGGGATGCCATTGCTCGCGGTGAAATTTCGCTGGACGATCCGGTGACCAGATACTGGCCACAGCTGACGGGCAAGCAGTGGCAGGGGATTCGTATGCTGGATCTCGCAACCTACACC…
>ACT-19__KF992029__ARO_3001840
ATGATGAAAAAATCCTTTTGCTGCGCCCTGCTGCTCGCCATCTCTGGCTCTGCTCTCGCCGCGCCAGTGTCAGAAAAACAGCTGGCGGAGGTGGTCGCGAATACGGTTACCCCGCTGATGAAAACCCAGGCTATTCCAGGCATGGCGGTGGCCGTTATCTATCAGGGAAAACCGCACTATTACACGTTTGGCGAAGCCGATATTGCGGCCAAAAAACCTGTTACGCCACAGACCCTGTTCGAGCTGGGTTCTATAAGTAAAACCTTCACCGGCGTTTTAGGTGGGGATGCCATTGCTCGCGGTGAAATTTCCCTGGACGATCCGGTGACCAAATTCTGGCCTGAACTGACGGGCAAGCAGTGGCAGGGTATTCGTATGCTGGATCTCGCAACCTACACC…
>ACT-1__U58495__ARO_3001821
ATGATGATGACTAAATCCCTTTGCTGCGCCCTGCTGCTCAGCACCTCCTGCTCGGTATTGGCTACCCCGATGTCAGAAAAACAGCTGGCTGAGGTGGTGGAACGGACCGTTACGCCGCTGATGAAAGCGCAGGCCATTCCGGGTATGGCGGTGGCGGTGATTTATGAGGGTCAGCCGCACTACTTCACCTTCGGTAAAGCCGATGTTGCGGCGAACAAACCTGTCACTCCACAAACCTTGTTCGAACTGGGTTCTATAAGTAAAACCTTCACCGGCGTACTCGGTGGCGATGCCATTGCTCGCGGTGAAATATCGCTGGGCGATCCGGTGACAAAATACTGGCCTGAGCTGACAGGCAAGCAGTGGCAGGGGATCCGCATGCTGGATCTGGCAACCTAT…
>ACT-1__U58495__beta_lactamase
ATGATGATGACTAAATCCCTTTGCTGCGCCCTGCTGCTCAGCACCTCCTGCTCGGTATTGGCTACCCCGATGTCAGAAAAACAGCTGGCTGAGGTGGTGGAACGGACCGTTACGCCGCTGATGAAAGCGCAGGCCATTCCGGGTATGGCGGTGGCGGTGATTTATGAGGGTCAGCCGCACTACTTCACCTTCGGTAAAGCCGATGTTGCGGCGAACAAACCTGTCACTCCACAAACCTTGTTCGAACTGGGTTCTATAAGTAAAACCTTCACCGGCGTACTCGGTGGCGATGCCATTGCTCGCGGTGAAATATCGCTGGGCGATCCGGTGACAAAATACTGGCCTGAGCTGACAGGCAAGCAGTGGCAGGGGATCCGCATGCTGGATCTGGCAACCTAT…
>ACT-20__KF526117__ARO_3001841
ATGATGAAAAAATCCCTTTGCTGCGCCCTGCTGCTGGGCCTCTCTTGCTCTGCTCTCGCCGCGCCAGTATCAGAAAAACAGCTGGCGGAGGTGGTCGCGAATACGGTTACCCCGCTGATGAAAGCCCAGTCTGTTCCAGGCATGGCGGTGGCCGTTATTTATCAGGGAAAATCGCACTATTACACGTTCGGTAAAGCCGATGTTGCGGCGAATAAACCCGTTACGCCTCAGACCCTGTTCGAGCTGGGTTCTATAAGTAAAACCTTCACCGGCGTTTTAGGTGGGGATGCCATTGCTCGCGGTGAAATTTCGCTGGACGATCCGGTGACCAGATACTGGCCACAGCTGACGGGCAAGCAGTGGCAGGGTATTCGTATGCTGGATCTCGCCACCTACACC…
>ACT-21__KF526118__ARO_3001842
ATGATGAAAAAATCTCTTTGCTGCGCCCTGCTGCTCGGCATCTCTTGCTCTGCTCTCGCCGCGCCAGTGTCAGAAAAACAGCTGGCGGAGGTGGTCGCGAATACGGTTACCCCGCTGATGAAAGCCCAGTCGATTCCAGGCATGGCGGTGGCCGTTATTTATCAGGGTAAACCGCACTATTACACGTTCGGTAAAGCCGATGTTGCGGCCAGCAAACCCGTTACGCCTCAGACTCTGTTCGAGCTGGGTTCTATAAGTAAAACCTTCACCGGGGTTTTAGGAGGGGATGCCATTGCTCGCGGTGAAATTTCGCTGGACGATCCGGTGACCAGATACTGGCCACAGCTGACGGGCAAGCAGTGGCAGGGGATTCGTATGCTGGATCTCGCAACCTACACC…
>ACT-22__KF992027__ARO_3001843
ATGATGAAAAAATCCCTGTGCTGCGCCCTGCTGCTCAGCACCTCCTGCGCTGCATTAGCCGCACCTATGTCAGAAACACAGCTGGCGAAGGTCGTGGCACGTACCGTTACGCCCCTGATGAAAGCGCAGTCTATTCCGGGTATGGCGGTCGCCGTGATCTATCAGGGCCAGCCGCACTACTTCACCTTCGGCAAGGCCGATGTCGCAGCGAACACACCCGTCACTGCACAAACGCTGTTTGAGCTGGGCTCAATCAGCAAAACCTTCACCGGCGTTCTGGGTGGCGATGCTATTGCTCGCGGTGAAATTTCGCTGAGCGATCCGGTGACCAAATACTGGCCTGAGCTGACCGGCAAACAGTGGCAGGGCGTTCGCATGCTGGACCTGGCAACCTATACT…
>ACT-23__KF515536__ARO_3001828
ATGATGAAAAAATCTCTTTGCTGCGCCCTGCTGCTCGGCATCTCTTGCTCTGCTCTCGCCGCGCCAGTGTCAGAAAAACAGCTGGCGGAGGTGGTCGCGAATACGGTTACCCCGCTGATGAAAGCCCAGTCGATTCCAGGCATGGCGGTGGCCGTTATTTATCAGGGTAAACCGCACTATTACACGTTTGGCAAAGCCGATATCGCGGCCAGCAAACCCGTTACGCCTCAGACTCTGTTCGAGCTGGGTTCTATAAGTAAAACCTTCACCGGGGTTTTAGGAGGGGATGCCATTGCTCGCGGTGAAATTTCGCTGGACGATCCGGTGACCAGATACTGGCCACAGCTAACGGGCAAGCAGTGGCAGGGGATTCGTATGCTGGATCTCGCAACCTACACC…
>ACT-24__KJ207207__ARO_3001844
ATGATGAAAAAATCTCTTTGCTGCGCCCTGCTGCTCGGCATCTCTTGCTCTGCTCTCGCCGCGCCAGTGTCAGAAAAACAGCTGGCGGAGGTGGTCGCGAATACGATTACCCCGCTGATGAAAGCCCAGTCGATTCCAGGCATGGCGGTGGCCGTTATTTATCAGGGTAAACCGCACTATTATACGTTTGGCAAAGCCGATATCGCGGCCAGCAAACCCGTTACGCCTCAGACTCTGTTCGAGCTGGGTTCTATAAGTAAAACCTTCACCGGGGTTTTAGGAGGGGATGCCATTGCTCGCGGTGAAATTTCGCTGGACGATCCGGTGACCAGATACTGGCCACAGCTGACGGGCAAGCAGTGGCAGGGGATTCGTATGCTGGATCTCGCAACCTACACC…
>ACT-25__KJ207208__ARO_3001845
ATGATGAAAAAATCCCTTTGCTGCGCCCTGCTGCTGGGCCTCTCTTGCTCTGCTCTCGCCGCGCCAGTATCAGAAAAACAGCTGGCGGAGGTGGTCGCGAATACGGTTACCCCGCTGATGAAAGCCCAGTCTGTTCCAGGCATGGCGGTGGCCGTTATTTATCAGGGAAAATCGCACTATTACACGTTTGGCAAGGCCGATATCGCGGCGAATAAACCCGTTACGCCTCAGACCCTGTTCGAGCTGGGTTCTATAAGTAAAACCTTCACCGGCGTTTTAGGTGGGGATGCCATTGCTCGCGGTGAAATTTCGCTGGACGATCCGGTGACCAGATACTGGCCACAGCTGACAGGCAAGCAGTGGCAGGGTATTCGTATGCTGGATCTCGCCACCTACACC…
>ACT-27__KJ207209__ARO_3001847
ATGATGAAAAAATCCCTTTGCTGCGCCCTGCTGCTCGGCATCTCTTGCTCTGCTCTCGCCGCGCCAGTGTCAGAAAAACAGCTGGCGGAGGTGGTCGCGAATACGGTTACCCCGCTGATGAAAGCCCAGTCTGTTCCAGGCATGGCGGTGGCCGTTATTTATCAGGGAAAACCGCACTATTACACGTTTGGCAAGGCCGATATCGCGGCGAATAAACCCGTTACGCCTCAGACCCTGTTCGAGCTGGGTTCTATAAGTAAAACCTTCACCGGCGTTTTAGGTGGGGATGCCATTGCTCGCGGTGAAATTTCGCTGGACGATCCGGTGACCAGATACTGGCCAGAGCTGACGGGCAAGCAGTGGCAGGGTATTCGTATGCTGGATCTCGCCACCTACACC…
>ACT-28__KJ207206__ARO_3001848
ATGAAGACAAAATCCCTTTGCTGTGCCCTGCTGCTCAGCACCTCCTGCTCTGTTCTCGCCGCGCCGATGTCAGAGAAACAGCTGTCTGACGTGGTGGAACGTACCGTTACCCCCCTGATGAAAGCGCAAGCCATTCCGGGCATGGCGGTAGCGGTGATTTATCAGGGTCAGCCGCACTACTTTACCTTCGGAAAGGCCGATGTTGCGGCGAACAAACCTGTCACCCCGCAAACCCTGTTTGAGCTGGGCTCTATAAGTAAAACCTTCACCGGCGTATTAGGTGGCGATGCGATTGCGCGCGGAGAAATATCGCTGGGCGACCCCGTGACAAAGTACTGGCCCGAGCTAACAGGCAAGCAGTGGCAGGGTATTCGCATGTTGGATCTGGCGACCTACACC…
>ACT-29__KM087832__ARO_3001849
ATGATGAAAAAATCTCTTTGCTGCGCCCTGCTGCTCAGCACATCCTGCTCGGTATTGGCTGCACCGATGTCAGAAAAACAGCTGGCTGAGATGGTGGAACGTACCGTTACGCCGCTGATGAAAGCGCAGGCCATTCCGGGTATGGCGGTGGCGGTGATTTATCAGGGTCAGCCGCACTACTTTACCTTCGGTAAAGCCGATGTCGCGGCGAATAAACCTGTCACTCCACAAACCTTATTCGAGCTGGGCTCTATAAGTAAAACCTTCACCGGCGTACTGGGCGGCGATGCCATTGCTCGCGGTGAAATATCGCTGGGCGATCCGGTGACAAAATACTGGCCTGAGCTGACAGGCAAGCAGTGGCAGGGGATCCGCATGCTGGATCTGGCAACCTATACC…
>ACT-2__AM076977__ARO_3001822
ATGATGATGACTAAATCCCTTTGCTGCGCCCTGCTGCTCAGCACCTCCTGCTCGGTATTGGCTACCCCGATGTCAGAAAAACAGCTGGCTGAGGTGGTGGAACGGACCGTTACGCCGCTGATGAAAGCGCAGGCCATTCCGGGTATGGCGGTGGCGGTGATTTATGAGGGTCAGCCGCACTACTTCACCTTCGGTAAAGCCGATGTTGCGGCGAACAAACCTGTCACTCCACAAACCTTGTTCGAACTGGGTTCTATAAGTAAAACCTTCACCGGCGTACTCGGTGGCGATGCCATTGCTCGCGGTGAAATATCGCTGGGCGATCCGGTGACAAAATACTGGCCTGAGCTGACAGGCAAGCAGTGGCAGGGGATCCGCATGCTGGATCTGGCAACCTAT…
>ACT-30__KM087833__ARO_3001850
ATGATGAAAAAATCTCTTTGCTGCGCCCTGCTGCTCGGCCTCTCTTGCTCTGCTCTCGCCGCGCCAGTATCAGAAAAACAGCTGGCGGAGGTGGTCGCGAATACGGTTACCCCGCTGATGATAGCCCAGTCTGTTCCAGGCATGGCGGTGGCCGTTATTTATCAGGGAAAATCGCACTATTACACGTTTGGCAAGGCCGATATCGCGGCGAATAAACCCGTTACGCCTCAGACCCTGTTCGAGCTGGGTTCTATAAGTAAAACCTTCACCGGCGTTTTAGGTGGGGATGCCATTGCTCGCGGTGAAATTTCGCTGGACGATCCGGTGACCAGATACTGGCCACAGCTGACGGGCAAGCAGTGGCAGGGTATTCGTATGCTGGATCTCGCCACCTACACC…
>ACT-31__KM087843__ARO_3001851
ATGATGAAAAAATCTCTTTGCTGCGCCCTGCTGCTGGGCCTCTCTTGCTCTGCTCTCGCCGCGCCAGTATCAGAAAAACAGCTGGCGGAGGTGGTCGCGAATACGGTTACCCCGCTGATGAAAGCCCAGTCTGTTCCAGGCATGGCGGTGGCCGTTATTTATCAGGGAAAATCGCACTATTACACGTTTGGCAAGGCCGATATCGCGGCGAATAAACCCGTTACGCCTCAGACCCTGTTCGAGCTGGGTTCTATAAGTAAAACCTTCACCGGCGTTTTAGGTGGGGATGCCATTGCTCGCGGTGAAATTTCGCTGGACGATCCGGTGACCAGATACTGGCCACAGCTGACAGGCAAGCAGTGGCAGGGTATTCGTATGCTGGATCTCGCCACCTACACC…
>ACT-32__KM087835__ARO_3001852
ATGATGAAAAAATCTCTTTGCTGCGCCCTGCTGCTCGGCATCTCTTGCTCTGCTCTCGCCACGCCAGTGTCAGAAAAACAGCTGGCGGAGGTGGTCGCGAATACGGTTACCCCGCTGATGAAAGCCCAGTCTGTTCCAGGCATGGCGGTGGCCGTTATTTATCAGGGAAAACCGCACTATTACACGTTTGGCAAGGCCGATATCGCGGCGAATAAACCCGTTACGCCTCAGACCCTGTTCGAGCTGGGTTCTATAAGTAAAACCTTCACCGGCGTTTTAGGTGGGGATGCCATTGCTCGCGGTGAAATTTCGCTGGACGATCCGGTGACCAGATACTGGCCACAGCTGACGGGCAAGCAGTGGCAGGGTATTCGTATGCTGGATCTCGCCACCTACACC…
>ACT-33__KM087834.1__ARO_3001853
ATGATGAAAAAATCTCTTTGCTGCGCCCTGCTGCTCGGCATCTCTTGCTCTGCTCTCGCCACGCCAGTGTCAGAAAAACAGCTGGCGGAGGTGGTAGCGAATACGGTTACCCCGCTGATGAAAGCCCAGTCTGTTCCAGGCATGGCGGTGGCCGTTATTTATCAGGGAAAACCGCACTATTACACGTTTGGCAAGGCCGATATCGCGGCGAATAAACCCGTTACGCCTCAGACCCTGTTCGAGCTGGGTTCTATAAGTAAAACCTTCACCGGCGTTTTAGGTGGGGATGCCATTGCTCGCGGTGAAATTTCGCTGGACGATCCGGTGACCAGATACTGGCCACAGCTGACGGGCAAGCAGTGGCAGGGTATTCGTATGCTGGATCTCGCCACCTACACC…
>ACT-35__LC004922__ARO_3001855
ATGATGAAAAAATCCCTTTGCTGCGCCCTGCTGCTCGGCATCTCTTGCTCTGCTCTCGCCACGCCAGTGTCAGAAAAACAGCTGGCGGAGGTGGTAGCGAATACGGTTACCCCGCTGATGAAAGCCCAGTCTGTTCCAGGCATGGCGGTGGCCGTTATTTATCAGGGAAAACCGCACTATTACACGTTTGGCAAGGCCGATATCGCGGCGAATAAACCCGTTACGCCTCAGACCCTGTTCGAGCTGGGTTCTATAAGTAAAACCTTCACCGGCGTGTTAGGTGGGGATGCCATTGCTCGCGGTGAAATTTCGCTGGACGATCCGGTGACCAGATACTGGCCACAGCTGACGGGCAAGCAGTGGCAGGGTATTCGTATGCTGGATCTCGCCACCTACACC…
>ACT-36__KM926621__ARO_3003171
ATGATGAAAAAATCTCTTTGCTGCGCCCTGCTGCTCGGCATCTCTTGCTCTGCTCTCGCCGCGCCAGTGTCAGAAAAACAGCTGGCGGAGGTGGTCGCGAATACGATTACCCCGCTGATGAAAGCCCAGTCGATTCCAGGCATGGCGGTGGCCGTTATTTATCAGGGTAAACCGCACTATTACACGTTTGGCAAAGCCGATATCGCGGCCAGCAAACCCGTTACGCCTCAGACTCTGTTCGAGCTGGGTTCTATAAGTAAAACCTTCACCGGGGTTTTAGGAGGGGATGCCATTGCTCGCGGTGAAATTTCGCTGGACGATCCGGTGACCAGATACTGGCCACAGCTGACGGGCAAGCAGTGGCAGGGGATTCGTATGCTGGATCTCGCAACCTACACC…
>ACT-37__KM926622__ARO_3003172
ATGATGAAAAAATCCTTTTGCTGCGCCCTGCTGCTCGCCATCTCTGGCGCTGCTCTCGCCGCGCCAGTATCAGAAAAACAGCTGGCGGAGGTGGTCGCGAATACGGTTACCCCGCTGATGAAAGCCCAGGCTATTCCAGGCATGGCGGTGGCCGTTATCTATCAGGGAAAACCGCACTATTACACGTTTGGCGAAGCCGATATTGCGGCCAAAAAACCCGTTACGCCACAAACCCTGTTCGAGCTAGGTTCTATAAGTAAAACCTTCACCGGCGTTTTAGGTGGGGATGCCATTGCTCGCGGTGAAATTTCGCTGGATGATCCGGTGATCAAATACTGGCCTGAACTGACGGGCAAGCAGTGGCAGGGTATTCGTATGCTGGATCTCGCAACCTACACC…
>ACT-3__EF125013__ARO_3001823
ATGATGATGACTAAATCCCTTTGCTGCGCCCTGCTGCTCAGCACCTCCTGCTCGGTATTGGCTACCCCGATGTCAGAAAAACAGCTGGCTGAGGTGGTGGAGCGGACCGTTACGCCGCTGATGAAAGCGCAGGCCATTCCGGGTATGGCGGTGGCGGTGATTTATGAGGGTCAGCCGCACTACTTCACCTTCGGTAAAGCCGATGTTGCGGCGAACAAACCTGTCACTCCACAAACCTTGTTCGAACTGGGTTCTATAAGTAAAACCTTCACCGGCGTACTCGGTGGCGATGCCATTGCTCGGGGTGAAATATCGCTGGGCGATCCGGTGACAAAATACTGGCCTGAGCTGACAGGCAAGCAGTGGCAGGGGATCCGCATGCTGGATCTGGCAACCTAT…
>ACT-4__AJ311172__beta_lactamase
ATGATGACTAAATCCCTTTGCTGCGCCCTGCTGCTCAGCACCTCCTGCTCGGTATTGGCTGCACCGATGTCAGAAAAACAGCTGGCTGAGGTGGTGGAACGGACCGTTACGCCGCTGATGAAAGCGCAGGCCATTCCGGGTATGGCGGTGGCGGTGATTTATCAGGGCCAGCCGCACTACTTTACCTTCGGTAAAGCCGATGTTGCGGCGAACAAACCTGTCACCCCACAAACCTTGTTCGAACTGGGTTCTATAAGTAAAACCTTTACCGGCGTACTGGGTGGCGATGCCATTGCTCGGGGTGAAATATCGCTGGGCGATCCGGTGACAAAATACTGGCCTGAGCTGACGGGCAAGCAGTGGCAGGGGATCCGCATGCTGGATCTGGCAACCTATACC…
>ACT-4__EU427302__ARO_3001829
ATGATGACTAAATCCCTTTGCTGCGCCCTGCTGCTCAGCACCTCCTGCTCGGTATTGGCTGCACCGATGTCAGAAAAACAGCTGGCTGAGGTGGTGGAACGGACCGTTACGCCGCTGATGAAAGCGCAGGCCATTCCGGGTATGGCGGTGGCGGTGATTTATCAGGGCCAGCCGCACTACTTTACCTTCGGTAAAGCCGATGTTGCGGCGAACAAACCTGTCACCCCACAAACCTTGTTCGAACTGGGTTCTATAAGTAAAACCTTTACCGGCGTACTGGGTGGCGATGCCATTGCTCGGGGTGAAATATCGCTGGGCGATCCGGTGACAAAATACTGGCCTGAGCTGACGGGCAAGCAGTGGCAGGGGATCCGCATGCTGGATCTGGCAACCTATACC…
>ACT-5__FJ237369__ARO_3001824
ATGATGAAAAAATCTCTTTGCTGCGCCCTGCTGCTCGGCATCTCTTGCTCTGCTCTCGCCGCGCCAGTGTCAGAAAAACAGCTGGCGGAGGTGGTCGCGAATACGGTTACCCCGCTGATGAAAGCCCAGTCGATTCCAGGCATGGCGGTGGCCGTTATTTATCAGGGTAAACCGCACTATTACACGTTTGGCAAAGCCGATATCGCGGCCAGCAAACCCGTTACGCCTCAGACTCTGTTCGAGCTGGGTTCTATAAGTAAAACCTTCACCGGGGTTTTAGGTGGGGATGCCATTGCTCGCGGTGAAATTTCGCTGGACGATCCGGTGACCAGATACTGGCCACAGCTGACGGGCAAGCAGTGGCAGGGGATTCGTATGCTGGATCTCGCAACCTACACC…
>ACT-6__FJ237366__ARO_3001825
ATGATGACTAAATCCCTTTGCTGCGCCCTGCTGCTCAGCACCTCCTGCTCGGTATTGGCTGCCCCGATGTCAGAAAAACAGCTGGCTGAGGTGGTGGAACGTACCGTTACGCCGCTGATGAAAGCTCAGGCCATTCCGGGTATGGCGGTGGCGGTGATTTATCAGGGTCAGCCGCACTACTTTACCTTCGGTAAAGCCGATGTCGCGGCGAATAAACCCGTCACCCCACAAACCTTATTCGAGCTGGGCTCTATAAGTAAAACCTTCACCGGCGTACTCGGCGGCGATGCCATTGCTCGCGGTGAAATATCGCTGGGCGATCCGGTGACAAAATACTGGCCTGAGCTGACAGGCAAGCAGTGGCAGGGGATCCGCATGCTGGATCTGGCAACCTATACC…
>ACT-6__FJ237366__beta_lactamase
ATGATGACTAAATCCCTTTGCTGCGCCCTGCTGCTCAGCACCTCCTGCTCGGTATTGGCTGCCCCGATGTCAGAAAAACAGCTGGCTGAGGTGGTGGAACGTACCGTTACGCCGCTGATGAAAGCTCAGGCCATTCCGGGTATGGCGGTGGCGGTGATTTATCAGGGTCAGCCGCACTACTTTACCTTCGGTAAAGCCGATGTCGCGGCGAATAAACCCGTCACCCCACAAACCTTATTCGAGCTGGGCTCTATAAGTAAAACCTTCACCGGCGTACTCGGCGGCGATGCCATTGCTCGCGGTGAAATATCGCTGGGCGATCCGGTGACAAAATACTGGCCTGAGCTGACAGGCAAGCAGTGGCAGGGGATCCGCATGCTGGATCTGGCAACCTATACC…
>ACT-7__FJ237368__ARO_3001830
ATGATGAGAAAATCCCTTTGCTGCGCCCTGCTGCTCGGCATCTCTTGCTCTGCTCTCGCCACGCCAGTGTCAGAAAAACAGCTGGCGGAGGTGGTAGCGAATACGGTTACCCCGCTGATGAAAGCCCAGTCTGTTCCAGGCATGGCGGTGGCCGTTATTTATCAGGGAAAACCGCACTATTACACGTTTGGCAAGGCCGATATCGCGGCGAATAAACCCGTTACGCCTCAGACCCTGTTCGAGCTGGGTTCTATAAGTAAAACCTTCACCGGCGTTTTAGGTGGGGATGCCATTGCTCGCGGTGAAATTTCGCTGGACGATCCGGTGACCAGATACTGGCCACAGCTGACGGGCAAGCAGTGGCAGGGTATTCGTATGCTGGATCTCGCCACCTACACC…
>ACT-9__HQ693810__ARO_3001826
ATGAAGACAAAATCCCTTTGCTGTGCCCTGCTGCTCAGCACCTCCTGCTCTGTTCTCGCCGCGCCGATGTCAGAGAAACAGCTGTCTGACGTGGTGGAACGTACCGTTACCCCCCTGATGAAAGCGCAAGCCATTCCGGGCATGGCGGTGGCGGTGATTTATCAGGGTCAGCCGCACTACTTTACCTTCGGAAAGGCCGATGTTACGGCGAACAAACCTGTCACCCCGCAAACCCTGTTTGAGCTGGGCTCTATAAGTAAAACCTTCACCGGCGTATTAGGTGGCGATGCGATTGCGCGCGGAGAAATATCGCTGGGCGACCCCGTGACAAAGTACTGGCCCGAGCTAACAGGCAAGCAGTGGCAGGGTATTCGCATGTTGGATCTGGCGACCTACACC…
>ACT-9__HQ693810__beta_lactamase
ATGAAGACAAAATCCCTTTGCTGTGCCCTGCTGCTCAGCACCTCCTGCTCTGTTCTCGCCGCGCCGATGTCAGAGAAACAGCTGTCTGACGTGGTGGAACGTACCGTTACCCCCCTGATGAAAGCGCAAGCCATTCCGGGCATGGCGGTGGCGGTGATTTATCAGGGTCAGCCGCACTACTTTACCTTCGGAAAGGCCGATGTTACGGCGAACAAACCTGTCACCCCGCAAACCCTGTTTGAGCTGGGCTCTATAAGTAAAACCTTCACCGGCGTATTAGGTGGCGATGCGATTGCGCGCGGAGAAATATCGCTGGGCGACCCCGTGACAAAGTACTGGCCCGAGCTAACAGGCAAGCAGTGGCAGGGTATTCGCATGTTGGATCTGGCGACCTACACC…
>ADC-25__EF016355__beta_lactamase
ATGCGATTTAAAAAAATTTCTTGTCTACTTTTATCCCCGCTTTTTATTTTTAGTACCTCAATTTATGCGGGCAATACACCAAAAGACCAAGAAATTAAAAAACTGGTAGATCAAAACTTTAAACCGTTATTAGAAAAATATGATGTGCCAGGTATGGCTGTGGGTGTTATTCAAAATAATAAAAAGTATGAAATGTATTATGGTCTTCAATCTGTTCAAGATAAAAAAGCCGTAAATAGCAGTACTATTTTTGAGCTAGGTTCTGTCAGTAAATTATTTACCGCGACAGCAGGTGGATATGCAAAAAATAAAGGAAAAATCTCTTTTGACGATACGCCTGGTAAGTATTGGAAAGAACTAAAAAATACACCGATTGACCAAGTTAACTTACTTCAACTC…
>ADC-2__NG_048644.1__ARO_3003848
ATGCGATTTAAAAAAATTTCTTGTCTACTTTTATCTCCGCTTTTTATTTTTAGTACCTCAATTTATGCGGGCAATACACCAAAAGACCAAGAAATTAAAAAACTGGTAGATCAAAACTTTAAACCGTTATTAGAAAAATATGATGTGCCAGGTATGGCTGTGGGTGTTATTCAAAATAATAAAAAGTATGAAATGTATTATGGTCTTCAATCTGTTCAAGATAAAAAAGCCGTAAATAGCAGTACTATTTTTGAGCTAGGTTCTGTCAGTAAATTATTTACCGCGACAGCAGGTGGATATGCAAAAAATAAAGGAAAAATCTCTTTTGACGATACGCCTGGTAAGTATTGGAAAGAACTAAAAAATACACCGATTGACCAAGTTAACTTACTTCAACTC…
>AER-1__U14748__ARO_3002481
ATGTACGTACTTTCCGTGGAGAAACCTACATTGAGAAACAAATTTGCGGCCGGAATAGGCGTCGTGCTTGTATGTGTCGTTGCCTCGTTTATTCCAACCCCAGTATTCGCCCTAGACACCACGAAGCTGATCCAAGCCGTCCAGTCGGAAGAGAGCGCCTTGCATGCCCGAGTCGGCATGACCGTGTTTGACTCAAACACTGGAACGACTTGGAACTATCGGGGCGATGAGCGGTTTCCATTGAACAGTACGCACAAGACGTTTTCCTGTGCAGCTTTGCTCGCGAAGGTCGATGGGAAGTCCCTCTCTCTGGGCCAATCCGTATCGATCAGCAAGGAAATGCTGGTCACCTATTCGCCGATTACGGAAAAGTCGCTGTCACCCGAAACCGTTACCTTC…
>AER-1__U14748__beta_lactamase
ATGTACGTACTTTCCGTGGAGAAACCTACATTGAGAAACAAATTTGCGGCCGGAATAGGCGTCGTGCTTGTATGTGTCGTTGCCTCGTTTATTCCAACCCCAGTATTCGCCCTAGACACCACGAAGCTGATCCAAGCCGTCCAGTCGGAAGAGAGCGCCTTGCATGCCCGAGTCGGCATGACCGTGTTTGACTCAAACACTGGAACGACTTGGAACTATCGGGGCGATGAGCGGTTTCCATTGAACAGTACGCACAAGACGTTTTCCTGTGCAGCTTTGCTCGCGAAGGTCGATGGGAAGTCCCTCTCTCTGGGCCAATCCGTATCGATCAGCAAGGAAATGCTGGTCACCTATTCGCCGATTACGGAAAAGTCGCTGTCACCCGAAACCGTTACCTTC…
>AIM-1__AM998375__ARO_3000853
ATGAAACGTCGCTTCACCCTGCTGGGCAGCGTAGTCGCCCTCGCCCTCTCATCCACAGCCCTCGCCTCCGATGCGCCCGCCTCCAGGGGCTGCGCCGACGATGCCGGCTGGAACGATCCGGCAATGCCCCTGAAGGTGTACGGAAACACCTGGTACGTTGGCACCTGCGGCATCAGTGCGCTGCTGGTCACTTCCGACGCGGGCCATATCCTGGTCGATGCCGCCACGCCGCAGGCGGGCCCACAGATCCTGGCCAACATCCGCGCACTCGGTTTCAGGCCGGAGGACGTGCGCGCCATCGTGTTCTCGCACGAGCATTTCGACCATGCCGGCAGCCTCGCCGAACTGCAGAAGGCCACGGGTGCACCGGTGTACGCGCGCGCGCCCGCGATCGACACG…
>ANT2pp-Ia__AF078527__ARO_3000230
ATGGACACAACGCAGGTCACATTGATACACAAAATTCTAGCTGCGGCAGATGAGCGAAATCTGCCGCTCTGGATCGGTGGGGGCTGGGCGATCGATGCACGGCTAGGGCGTGTAACACGCAAGCACGATGATATTGATCTGACGTTTCCCGGCGAGAGGCGCGGCGAGCTCGAGGCAATAGTTGAAATGCTCGGCGGGCGCGTCATGGAGGAGTTGGACTATGGATTCTTAGCGGAGATCGGGGATGAGTTACTTGACTGCGAACCTGCTTGGTGGGCAGACGAAGCGTATGAAATCGCGGAGGCTCCGCAGGGCTCGTGCCCAGAGGCGGCTGAGGGCGTCATCGCCGGGCGGCCAGTCCGTTGTAACAGCTGGGAGGCGATCATCTGGGATTACTTT…
>ANT3pp-IIa__GG704579.1__ARO_3004089
TTATGTGATCAAATTTCTTTTCTGCTCAAACTGCTCTTCAATTTTTGAACTCAGAAAATTAACAATAGGCTGCAAAGCATAATGTTCCTCTTGCCAATTTTGTTTGCCTATTTCCCCTCTATATTCCTGTATAAGCCGCTGCAATACGAATTTCTGCTCAGGAGGAAGCTGAGGCATAACCCATCGAGCTGCATTGTCTTTTGAAGCAATATCCTTCATGACTAAACTAAAATAGATCCGGCATAAAGCTAAAATCTGGTTTCTTTCATCTGCATCCTCATCCCAATGAGCTACAATTTCGGGATAAGTATCAGACATTGCTTGCCATAGTTCTTGATCAGAAATTTCAGGTGCCCATTGGTCCAAAGCTGGACCAAATAAAACTGTATGATGAAATCT…
>ANT3pp-IIb__APPC01000022.1__ARO_3004090
TTATTGTTTTATTTTCAGGCCCTTTTTATCAAAAAAAGTCTCTATGTGCTGACTCAGAAAATTAACGATAGGCTGTAAAACCTGATGCTGACTTGGCCAGTCCTGTTTTGTCATCTCGCCTTTATACTCTTGCACCATTCGTTGTAAAACAGGCTGATCTTTTTCCTCAAGTTGAGCGATCACCCATTGGGCAGCATGCGACTTAGAAACAATCTCACCTAGACTCAAACTAAAATAGATTCGGCATAACGCTAAAATCTGATTACGTTCATCACCATCTTCATCCCAATGTGCCACTATTGATGGATAAAGGTCTGCCATCGCTTGCCAAAGTTGCTGATCTGGAATCTCATCTAACCAACTTGTTAAATCTGGCCCAAACAATGTTCGGTGATGCAT…
>ANT3pp-IIc__APOM01000001.1__ARO_3004091
TCAAACTTTTTTCTGTTTAAACCGTTCATCAATTTTTGAAGACAGGAAATCAACAACAGGCTGTAAAGCATGATGCTGTTGTTGCCAGTTTTGCTTTTCAATCTCACCTTTATATTCTTGCACCATTCGCTGCAAAACAGGCTGATGTTGCGGTTGTAACTGAGCAATCACCCATTGCGCAGCCTGATCTTTAGGCGCAATCTCATTCGTCACCAAACTAAAATAAATACGGCATAAGGCCAGAATCTGGTTACGCTCATCCGCATCTTCATCCCAATGTGCCACTATCGATGGATAGGTATCTGCCATCGCCTGCCAGAGTTGCTGATCCGGAATTTCAACTGACCACTGCGTCAAACTTGGTCCAAACAAGCTACGATGATGTAGTTGTGCTTTCTT…
>ANT3pp-Ii-AAC6p-IId__AF453998__ARO_3002598
ATGAGTAACGCAGTACCCGCCGAGATTTCGGTACAGCTATCACTGGCTCTCAACGCCATCGAGCGTCATCTGGAATCAACGTTGCTGGCCGTGCATTTGTACGGCTCTGCACTGGACGGTGGCCTGAAGCCATACAGTGATATTGATTTGCTGGTTACTGTGGCTGCACAGCTCGATGAGACTGTCCGACAAGCCCTGGTCGTAGATCTCTTGGAAATTTCTGCCTCCCCTGGCCAAAGTGAGGCTCTCCGCGCCTTGGAAGTTACCATCGTCGTGCATGGTGATGTTGTCCCTTGGCGTTATCCGGCCAGACGGGAACTGCAATTCGGGGAGTGGCAGCGTAAAGACATTCTTGCGGGCATCTTCGAGCCCGCCACAACCGATGTTGATCTGGCTATT…
>ANT4p-IIa__M98270__ARO_3002624
ATGCACCTCACCATTACCTACTGGATCGATCGTCTGCGAGAAGCGTATCCCCATGCGGTCGCGATTTTGCTGAAGGGAAGCTATGCCCGGGGCGAGGCGAGTGCGTGGAGCGATATCGATTTCGATGTGCTCGTGAGCGACGAGGAAGTGGAGGAGTATCGCACCTGGATCGAGCCTGTGGGCGAGCGGCTGGTGCATATCTCGGTCGCGGTGGAGTGGGTCACCGGGTGGGAGCGCGATTCGGCAGATCCATCGAGTTGGAGTTATGGCCTGCCTACGCAGGAGACCACCCAGCTGCTTTGGGCAGCTGATGAGAATATTCGCCGACGTCTCGATCGACCGTTCAAGGTGCATCCGGCCGCCGAACCAGAGGTGGAAGACACGGTAGAAGCGCTCGGG…
>ANT4p-IIb__AY114142__ARO_3002625
GTGCAACATACTATCGCCCGTTGGGTTGATCGCCTTCGCGAGGAGTACGCCGATGCCGTCGCGATTCTACTGAAGGGCAGTTACGCCCGGGGCGATGCTGCGACGTGGAGCGATATCGATTTCGATGTATTGGTAAGCACGCAGGATGTGGAGGATTACCGCACCTGGATAGAGCCGGTCGGCGATCGGCTGGTGCATATCTCGGCGGCGGTCGAGTGGGTCACCGGTTGGGAGCGCGATACCGTCGATCCATCCAGTTGGAGTTACGGCCTGCCAACGCAGGAAACCACCCGACTTATGTGGGCGATTAATGACGAGACTCGGCGGCGCATGGATCGTCCTTACAAAACGCATCCGGCCGCCGAACCCGAGGTGGAGAATACCGTTGAGGCGCTAGGC…
>ANT4p-Ia__EF540343__ARO_3002623
ATGAATATGAATGGACCTGCATCAATGGCGCAAAAAGAAAGACTTCAAACTTGCCAAGAAATTGCCAAGAGATTACACGAGGTTTATGGCAACGACGTTCTCGCCATTGGCGTCTACGGTTCTGTGTCCAGAGGCACAGATGGCCCTTTCTCAGATATTGAGATGTTTTGCGTACTCCGTGACTCGGCTGAAACGGTAGATAAAAGTTATGAATGGTCAGCTGGACCGTGGAAAGCGGAAGTTAACGTTTGCAGTGCGAGTATACTGTTAAAAGACGCTGCAACCGTTGAAGACCGATGGCCGCTGACACATGGGCCTTACTTCTCTCCGCTTCGTCTCTATGATCCTGAAGGCTTCTTTCAACGCTTGCGGCTCGCAGCGGAATCGCCGACAAAAGAA…
>ANT4p-Ib__NC_013342.1__ARO_3003905
TCAAAATGGTATGCGTTTTGACACATCCACTATATATCCGTGTCGTTCTGTCCACTCCTGAATCCCATTCCAGAAATTCTCTAGCGATTCCAGAAGTTTCTCAGAGTCGGAAAGTTGACCAGACATTACGAACTGGCACAGATGGTCATAACCTGAAGGAAGATCTGATTGCTTAACTGCTTCAGTTAAGACCGAAGCGCTCGTCGTATAACAGATGCGATGATGCAGACCAATCAACATGGCACCTGCCATTGCTACCTGTACAGTCAAGGATGGTAGAAATGTTGTCGGTCCTTGCACACGAATATTACGCCATTTGCCTGCATATTCAAACAGCTCTTCTACGATAAGGGCACAAATCGCATCGTGGAACGTTTGGGCTTCTACCGATTTAGCAGT…
>ANT6-Ia__NC_023287__ARO_3002626
TTAAAAATAGTCATTTTCAACATATTTTTTATACATGTCCTCGGTATATCTTGTTATGTTCTTACCATACTCTGGATAATCAAACCCCAGTAGTTCTGCTACCTCTTTGGACACTTCCCTGAACAATTGGTGGCATATAAATAATGACTTCCAAATATTTTCATAGGAATCCATGCGATATGTAGATAATAATCTATTCCATAGATCTTCATCAATGTATTTGTTAATATACTTATAATTTTTCCCAACACTTAATGAAAATTCTGTCTTTATCCCAACCTTCCACGACATCATCCTAAGTAGTTCAAACCGTAGAATCTGGTTCAGATGATCGATTGCAAACAGTATCTCTTTGCGGCACAATCCTTTAATAACATAAGGTGTTACATTCCAAAATTC…
>ANT6-Ib__FN594949__ARO_3002629
ATGAAAATGAGAACAGAGAAACAAATATATGATACTATACTTAATTTTGCTAAAGCAGATGATAGAATTAGGGTGGTTACTTTAGAAGGTTCAAGAACAAATATTAATATTATACCAGATGATTTTCAAGATTATGATATTACTTTTTTTGTCACAGACATGCAGAGTTTTATTAATAGTGATGAGTGGCTTAATGTTTTTGGAGAGAGACTTATTATGCAAAAACCCGAGGATATGGAATTGTTTCCAAAAGAAGAAAAAGGGTATTCATATCTTATGTTATTTTGGGACGGAGTTAAAATAGATTTGACATTATTGCCATTAGAAGTTTTAGATGAATATTTTACTTGGGATAAATTAGTAAAATTATTATTAGATAAGGATAATCGTGTTACTAAT…
>ANT9-Ia__JX560992__ARO_3002630
ATGTTAATTGGGGTGTATTTGTATGGTTCGGCAGTAATGGGTGGTTTACGTATGAATAGCGATGTAGATATTTTGGTAATAACAAATCAAAGTTTATCTGAAAAAACTCGAAGGAATCTTACAAATAGGTTAATGCTTATATCTGGGAAAATAGGAAACATAAAAGATATGAGGCCTCTTGAAGTTACGGTCATAAATCAAAAGGATATTGTCCCTTGGCATTTCCCCCCCAAATATGAATTTATGTATGGCGAGTGGCTAAGAGAGCAGTTTGAAAAGGGAGAAATTCCTGAGTCGACTTATGATCCGGATTTAGCAATACTTTTAGCACAACTAAGAAAAAATAGTATTAACCTTTTGGGACCAAAGGCAACAGAAGTAATTGAGCCTGTGCCAATG…
>APH2pp-IIIa__U51479__ARO_3002636
ATGAAACAAAATAAACTTCACTATACCACAATGATAATGACTCAGTTCCCAGATATAAGCATACAATCCGTCGAGTCGCTTGGTGAGGGCTTTAGGAATTACGCGATCCTCGTCAATGGAGATTGGGTTTTTCGTTTTCCCAAGAGTCAACAAGGTGCAGACGAATTGAACAAAGAAATCCAATTGCTACCTCTGTTGGTCGGTTGTGTTAAGGTGAATATTCCACAGTATGTATATATCGGAAAGCGAAGTGATGGAAATCCCTTCGTGGGCTACCGTAAAGTCCAAGGCCAAATCTTGGGTGAAGACGGGATGGCCGTTTTTCCCGATGATGCAAAAGATCGACTGGCGCTGCAACTTGCTGAGTTCATGAATGAGCTAAGCGCATTTCCTGTTGAA…
>APH2pp-IIa__AF337947__ARO_3002635
ATGGTTAACTTGGACGCTGAGATATATGAGCACTTAAATAAACAGATAAAAATAAATGAACTCCGTTATTTATCGTCCGGCGATGATAGTGATACTTTTTTGTGTAATGAACAATATGTTGTGAAAGTTCCTAAACGAGATTCTGTTAGAATTTCTCAGAAACGAGAGCTTGAATTGTATCGTTTTTTAGAAAACTGTAAGCTATCTTATCAAATCCCTGCGGTAGTGTATCAAAGTGACCGATTTAATATTATGAAATATATTAAAGGGGAACGTATTACTTATGAGCAGTATCATAAGTTGAGTGAAAAGGAAAAGGATGCCCTTGCATATGATGAAGCGACGTTTTTGAAAGAGTTACATTCCATAGAGATTGATTGTTCTGTCAGTTTGTTTTCA…
>APH2pp-IVa__AF016483__ARO_3002637
ATGAGAACTTATACTTTCGACCAGGTAGAAAAGGCAATAGAGCAGTTATATCCTGATTTTACTATCAATACAATAGAGATTTCAGGAGAAGGCAATGACTGTATTGCATATGAAATAAACAGGGATTTCATTTTTAAATTTCCAAAGCATTCAAGAGGATCTACTAATCTTTTTAATGAAGTAAATATACTCAAAAGAATCCACAATAAATTACCCCTCCCCATTCCGGAGGTGGTTTTTACAGGAATGCCATCAGAAACGTACCAAATGTCTTTCGCAGGTTTTACAAAAATTAAAGGAGTACCATTGACACCTCTTCTACTCAATAATCTGCCGAAGCAATCTCAAAATCAGGCAGCTAAGGACCTGGCCCGATTTCTAAGTGAACTTCACAGCATA…
>APH2pp-Ie__AY939911__ARO_3002634
ATGACAACTTATACTTTCGACCAGGTAGAAGAGGCAATAGAGCAGTTATATCCTGATTTTACTATCAATACAATAGAGATTTCAGGAGAAGGCAATGACTGTATTGCATATGAAATAAACGGGAATTTTATTTTTAAATTTCCAAAGCATTCAAGAGCTTCGATTAATCTCTTGAATGAAGTAACCGTACTCAAAACAATCCACAATGAATTATCACTACCCATTCCCGAGGTGGTTTTTACAGGAATGCCATCAGAAATGTGCCAAATGTCTTTCGCAGGTTTTACAAAAATTAAAGGAGTACCTTTGACACCTCTTCTACTCAAAAATCTGCCGAAGCAATCTCAAGATCAGGCAGCTAAGGACCTGGCCCGATTTTTAAGTGAACTTCACAGCATA…
>APH2pp-Ig__CP004067__ARO_3002669
TTATAAAATGAAAGCATCTGGGTCTATGGCTAGAAGTTCACGGTATCCCTTACAGAAAAGCGACCGATCTTCTCTCTGAACACCAAGCAGGACTTGCTGTATCGGCCAGTAAGCATCATTGATTTCTGCTTTTCTTTCTGCTAATTGTGGATTCCGATGGCCATAATGCCTTAAAACCTTTCGCCCGAAATCTTTCCCAAAGTCATCCATGCTGCAATCCAGAAGGCATAAAAAATCATTGTCCGGATCGCCGACAATTACATCTCCAAAATCGATCACGCCATACAGACGATTATGTCTGAACACCATATTGGAAGAGCTAAAATCATTGTGAACTAAACAGGCCGCATAGTTAAACAGTTCCTGATTCTGACCGATATGCTCGTATATCGTCTGGAT…
>APH3p-IIIa__CP004067__ARO_3002647
ATGGCTAAAATGAGAATATCACCGGAATTGAAAAAACTGATCGAAAAATACCGCTGCGTAAAAGATACGGAAGGAATGTCTCCTGCTAAGGTATATAAGCTGGTGGGAGAAAATGAAAACCTATATTTAAAAATGACGGACAGCCGGTATAAAGGGACCACCTATGATGTGGAACGGGAAAAGGACATGATGCTATGGCTGGAAGGAAAGCTGCCTGTTCCAAAGGTCCTGCACTTTGAACGGCATGATGGCTGGAGCAATCTGCTCATGAGTGAGGCCGATGGCGTCCTTTGCTCGGAAGAGTATGAAGATGAACAAAGCCCTGAAAAGATTATCGAGCTGTATGCGGAGTGCATCAGGCTCTTTCACTCCATCGACATATCGGATTGTCCCTATACG…
>APH3p-IIa__NG_047417.1__ARO_3002644
GAAGCCCTGCAAAGTAAACTGGATGGCTTTCTTGCCGCCAAGGATCTGATGGCGCAGGGGATCAAGATCTGATCAAGAGACAGGATGAGGATCGTTTCGCATGATTGAACAAGATGGATTGCACGCAGGTTCTCCGGCCGCTTGGGTGGAGAGGCTATTCGGCTATGACTGGGCACAACAGACAATCGGCTGCTCTGATGCCGCCGTGTTCCGGCTGTCAGCGCAGGGGCGCCCGGTTCTTTTTGTCAAGACCGACCTGTCCGGTGCCCTGAATGAACTGCAGGACGAGGCAGCGCGGCTATCGTGGCTGGCCACGACGGGCGTTCCTTGCGCAGCTGTGCTCGACGTTGTCACTGAAGCGGGAAGGGACTGGCTGCTATTGGGCGAAGTGCCGGGGCA…
>APH3p-IIb__X90856__ARO_3002645
ATGCATGATGCAGCCACCTCCATGCCGCCGCAGGCTCCCTCAACCTGGGCCGACTACCTTGCCGGCTACCGCTGGCGAGGGCAGGGCGAAGGATGTTCCGCGGCCACGGTCCACCGCCTGGAGGCTGCGCGGCGGCCGACCCTGTTCGTCAAGCAGGAAGTGCTGTCCGCACATGCCGAGCTGCCCGCCGAAATCGCCCGCCTGCGCTGGCTGCACGGTGCCGGCATCGACTGCCCGCAGGTGCTGAACGAAACCCAGAGCGACGGCCGGCAATGGCTGCTGATGAGCGCAATGCCGGGGGACACGCTGTCCGCGCTGGCGCAGCGCGACGAGCTGGAGCCCGAGCGCCTGGTGCGCCTGGTGGCCGCCGCCCTGCGCCGGCTGCACGATCTCGATCCG…
>APH3p-IIc__HQ424460__ARO_3002646
ATGGAAGCTTCCAATCCCTTCACTGATGGCCTGCGGCTGCCGCGCGCATGGCAGGAAGCGTTGGCCGATGCGCACATCGAGCGGCAGTCGATCGGCGTGTCGCGCGCGGATGTCGCGCGGGTGCATCGTCCCGGGCAGACCGACGCCTTCCTGAAATCGGAAGTGATCGATGCCTTCAGTGAACTGGGTGATGAGATCGCCCGGCTGCGTTGGCTGCAGGCGCAGGGGCAGTCGGCGCCGACGGTGATTGCCACGACCGAGGAGGGCGGTCGGCGCTGGTTGTTGATGAGCGCGTTGCCCGGCCGCGACTTGGCCTCCTCGCCGGAGCTCGCGCCGAGACGGGTGGCAGAACTGCTGGCTGACGCACTGCGTGGCCTGCATGCCGTGCCTGTAGCCAAC…
>APH3p-IVa__X03364__ARO_3002648
ATGAACGAAAGTACGCGTAATTGGCCGGAGGAACTTCTTGAGCTTCTCGGGCAGACGGAACTAACCGTCAACAAAATCGGATATTCCGGAGATCACGTCTATCACGTGAAAGAGTACAGGGGCACCCCCGCATTTCTGAAAATCGCCCCCAGTGTATGGTGGAGAACGCTCCGGCCCGAAATTGAAGCGCTCGCTTGGCTGGACGGGAAGCTCCCGGTTCCCAAAATTTTGTACACGGCCGAACACGGCGGGATGGACTACTTGCTGATGGAGGCGCTAGGCGGAAAAGACGGCTCCCACGAAACGATCCAGGCGAAGCGGAAACTGTTTGTGAAGCTGTACGCGGAAGGGCTCCGAAGCGTGCATGGCCTCGATATCCGCGAATGTCCGCTGTCGAAC…
>APH3p-IX__APPN01000061.1__ARO_3004087
ATGATCAATGATATGAAAATTTCACTTCCGCAAAGTCTTAAAAGTTTTATTGGAAATCAACCATTACAAAAAGATAAAGTGGGACAATCCCCTTCTGATGTGTATTCTTTTACCAAAAATAATGAAAAATACTATTTAAAAACCACTGAGCTAATTTATGCTCAAACAACTTATAGTATCATACGTGAAGCAAAAATACTCGACTGGCTAGATGGAAAGCTCAATGTTCCAGAGCTAGTTTTAATGGATACCGACCATGAAAATGAGTACATGATCAGCAAGGCAGTCCCCGCAAAACCCTTACAAGATTTCACAGGAAAAAGTGATCAATTTTTCATAGATATTTATACAGATGCTTTGGCACAATTACAGTCTATTTCAATAAAAAACTGTCCATTT…
>APH3p-Ia__BX664015__ARO_3002641
TCAGAAAAACTCATCGAGCATCAAATGAAACTGCAATTTATTCATATCAGGATTATCAATACCATATTTTTGAAAAAGCCGTTTCTGTAATGAAGGAGAAAACTCACCGAGGCAGTTCCATAGGATGGCAAGATCCTGGTATCGGTCTGCGATTCCGACTCGTCCAACATCAATACAACCTATTAATTTCCCCTCGTCAAAAATAAGGTTATCAAGTGAGAAATCACCATGAGTGACGACTGAATCCGGTGAGAATGGCAAAAGCTTATGCATTTCTTTCCAGACTTGTTCAACAGGCCAGCCATTACGCTCGTCATCAAAATCACTAGCATCAACCAAACCGTTATTCATTCGTGATTGCGCCTGAGCGAGACGAAATACGCGATCGCTGTTAAAAGG…
>APH3p-Ib__M20305__ARO_3002642
GTGAACGATATTGATCGAGAAGAGCCCTGCGCAGCCGCTGCCGTGCCCGAGAGCATGGCGGCTCACGTGATGGGATACAAATGGGCGCGTGATAAGGTTGGTCAGTCCGGCTGCGCGGTCTATCGGCTGCATAGCAAGTCAGGCGGCTCCGACTTGTTTCTGAAGCACGGCAAAGATGCTTTTGCCGACGACGTGACTGATGAAATGGTGAGATTGCGTTGGCTGGCGGGGCACATTTCTGTGCCCTCCGTTGTAAGCTTCGTTCGCACGCCCAATCAGGCATGGCTCCTGACAACAGCAATACATGGAAAAACGGCATATCAAGTGCTGAAATCGGATTTCGGAGCCCGTCTCGTTGTTGTTGACGCATTGGCGGCGTTCATGCGCCGACTGCATGCG…
>APH3p-VIII__ATGI01000028.1__ARO_3004086
TCAATTTAACTCATCAAGTTTTAGAAAATATTGACGTTTGGATAGGTCATCAAAACTTAATTGTTTGAGAAACTTCTGAGCACTCTCTTCAGAACCATCTTCACGAAGACAACGTTCAACAAAGGCAATATCTACAAACTCATCTGCCAAGCCAGCGCGTCCTAAGTCCAAAAAATAAATCTTATTTGACTGATCAACGAAAATATTACTGTCAGTAATATCTCCATGTGTAAACACTAAATTTTCTTTCACACGATGATTGTTTAACTCTGTCCACAGTTCTAGATAACTCTGATGCTCACCCCATAGCTCTATATCAATATTTTCATCATCAACCTGATTTAACAACCCAATCTCCATAAAGTATTGGGATTCTTGTAAACGGCTATTGATATCTGA…
>APH3p-VIIa__M29953__ARO_3002654
ATGAAATATATCGATGAAATTCAAATTCTGGGAAAATGTTCAGAGGGTATGTCTCCAGCAGAAGTATATAAATGCCAGCTTAAAAATACTGTATGCTATCTGAAAAAAATTGACGATATATTTTCAAAAACCACATACAGCGTGAAAAGAGAAGCTGAGATGATGATGTGGTTATCCGATAAACTGAAAGTACCAGATGTAATCGAATACGGAGTACGAGAACATTCAGAATATTTGATCATGAGTGAGTTAAGGGGGAAACACATAGATTGCTTTATTGATCATCCAATAAAATATATTGAGTGCTTGGTAAACGCACTTCATCAGCTACAAGCAATAGATATAAGAAACTGCCCATTTTCATCCAAAATAGATGTTCGATTAAAAGAACTAAAATAT…
>APH3p-VI__KC170992.1__ARO_3003687
ATGGAATTGCCCAATATTATTCAACAATTTATTGGAAACAGCGTTTTAGAGCCAAATAAAATTGGTCAGTCGCCATCGGATGTTTATTCTTTTAATCGAAATAATGAAACTTTTTTTCTTAAGCGATCTAGCACTTTATATACAGAGACCACATACAGTGTCTCTCGCGAAGCGAAAATGTTGAGTTGGCTCTCTGAGAAATTAAAGGTGCCTGAACTCATCATGACTTTTCAGGATGAGCAGTTTGAATTAATGATCACTAAAGCGATCAATGCAAAACCAATTTCAGCGCTTTTTTTAACAGACCAAGAATTGCTTGCTATCTATAAGGAGGCACTCAATCTGTTAAATTCAGTTGCTATTATTGATTGTCCATTTATTTCAAACATTGATCATCGG…
>APH3p-VIa__X07753__ARO_3002652
ATGGAATTGCCCAATATTATTCAACAATTTATCGGAAACAGCGTTTTAGAGCCAAATAAAATTGGTCAGTCGCCATCGGATGTTTATTCTTTTAATCGAAATAATGAAACTTTTTTTCTTAAGCGATCTAGCACTTTATATACAGAGACCACATACAGTGTCTCTCGTGAAGCGAAAATGTTGAGTTGGCTCTCTGAGAAATTAAAGGTGCCTGAACTCATCATGACTTTTCAGGATGAGCAGTTTGAATTCATGATCACTAAAGCGATCAATGCAAAACCAATTTCAGCGCTTTTTTTAACAGACCAAGAATTGCTTGCTATCTATAAGGAGGCACTCAATCTGTTAAATTCAATTGCTATTATTGATTGTCCATTTATTTCAAACATTGATCATCGG…
>APH3p-Va__K00432__ARO_3002649
ATGGACGACAGCACGTTGCGCCGGAAGTACCCGCACCACGAGTGGCACGCAGTGAACGAAGGAGACTCGGGCGCCTTCGTCTACCAGCTCACCGGCGGCCCCGAGCCCCAGCCCGAGCTCTACGCGAAGATCGCCCCCCGCGCCCCCGAGAACTCCGCCTTCGACCTGTCCGGCGAGGCCGACCGGCTGGAGTGGCTCCACCGCCACGGGATCCCCGTCCCCCGCGTCGTCGAGCGCGGTGCCGACGACACCGCCGCGTGGCTCGTCACGGAGGCCGTCCCCGGCGTCGCGGCGGCCGAGGAGTGGCCCGAGCACCAGCGGTTCGCCGTGGTCGAGGCGATGGCGGAGCTGGCCCGCGCCCTCCACGAGCTGCCCGTGGAGGACTGCCCCTCCGACCGG…
>APH3p-Vb__M22126__ARO_3002650
ATGGAAAGCACGTTGCGCCGGACATACCCGCACCACACTTGGCACCTCGTGAACGAAGGAGACTCGGGCGCCTTCGTCTACCGCCTCACCGGACACGGGCCCGAGCTCTACGCGAAGATCGCCCCCCGCACCCCCGAGAACTCCGCCTTCCACCTCGACGGCGAGGCCGACCGCCTCGACTGGCTCGCCCGCCATGGCATCTCGGTCCCCCGTGTCGTCGAGCGCGGTGCCGACGACACCACCGCCTGGCTCGTCACCGAGGCCGTGCCCGGCGCCGCGGCCTCCGAGGAGTGGCCCGAGGACGAGCGGGCGGCCGTTGTCGACGCGATCGCCGAAATGGCCCGCACCCTCCATGAACTCCCCGTGTCCGAGTGCCCCTTCGACCGCCGCCTCGACGTC…
>APH3p-Vc__S81599__ARO_3002651
ATGTACGCCATGTTGCGCCGGAAATACCAGCACTACGAATGGACCTCCGTGAACGAAGGAGATTCGGGCGCCTCCGTTTACCGCCTCGCCGGACAGCAGCCCGAGCTCTATGTGAAATTCGCTCCGCGCGAACCGGAAAATTCCGCGTTCGACCTGGCGGGCGAGGCCGACCGGCTCACCTGGCTCACCCGCCACGGCATCCCGGTTCCGTGCATTGTCGAGTGCGGCGGCGACGACACCTCGGTTTTCCTCGTCACCGAGGCCGTCACCGGCGTATCGGCCGCCGAGGAGTGGCCGGAGCACCAGCGCTTCGCCGTCGTCGAGGCGATGGCCGACCTCGCCCGCACCCTGCACGAACTGCCCGTTGGTGGCTGCCCCTTCGATCGCAGCCTGGCGGTG…
>APH3pp-Ia__X53527__ARO_3002638
ATGAGTGATCACCCCGGGCCGGGGGCCGTCACGCCGGAGCTGTTCGGCGTGGGCGGCGACTGGCTGGCCGTCACCGCGGGCGAATCGGGCGCCTCCGTCTTTCGCGCCGCGGACGCCACCCGGTACGCCAAGTGCGTGCCCGCCGCGGACGCGGCCGGTCTTGAGGCGGAACGCGACCGGATCGCCTGGCTGAGCGGGCAGGGCGTACCGGGCCCCCGCGTCCTCGACTGGTACGCCGGTGACGCGGGCGCCTGCCTGGTCACCCGTGCCGTCCCCGGCGTACCCGCTGATCGGGTGGGCGCCGATGACCTTCGCACTGCCTGGGGGGCCGTCGCGGACGCGGTCCGTCGGCTGCACGAGGTGCCCGTGGCCTCGTGTCCGTTCCGCCGGGGGCTGGAC…
>APH3pp-Ib__AF313472__ARO_3002639
TTGAATCGAACTAATATTTTTTTTGGTGAATCGCATTCTGACTGGTTGCCTGTCAGAGGCGGAGAATCTGGTGATTTTGTTTTTCGACGTGGTGACGGGCATGCCTTCGCGAAAATCGCACCTGCTTCCCGCCGCGGTGAGCTCGCTGGAGAGCGTGACCGCCTCATTTGGCTCAAAGGTCGAGGTGTGGCTTGCCCCGAGGTGATCAACTGGCAGGAGGAACAGGAGGGTGCATGCTTGGTGATAACGGCAATTCCGGGAGTACCGGCGGCTGATCTGTCTGGAGCGGATTTGCTCAAAGCGTGGCCGTCAATGGGGCAGCAACTTGGCGCTGTTCACAGCCTATTGGTTGATCAATGTCCGTTTGAGCGCAGGCTGTCGCGAATGTTCGGACGCGCC…
>APH3pp-Ic__DQ336355__ARO_3002640
GTGACCGAGTGGCTGCCCGTCACACGCGGTGAATCCGGTGCCGGGGTCTTCAGGAACTCCGACGGTTCGAGCTACGCGAAGGTGGTCGACGCCGCGGCGGTGGCAGACCTGGCCGCGGAGCGTGACCGGGTGTCCTGGGCCCACAGGCACGGTGTCCCCGGGCCCGCGGTCATCGACTGGCGTGTCACCGAAGACGGCGGCGCGTGCTTGATCACGAGCACTGTGCGCGGTGTCGCTGCCGATCGGCTTTCCGAATCGGCGCTGCGGGCGGCCTGGCCGGCGATTGTGGAGGCGGTCCGGACACTGCACGCCCTTCCGGCCGACGGTTGTCCCTACCGGCGCGATCTCGACGACATGCTGGCCCGGGCCCGCGCGGTCGTCGGCGCCGGTGCCGTGAAC…
>APH4-Ia__V01499__ARO_3002655
ATGAAAAAGCCTGAACTCACCGCGACGTCTGTCGAGAAGTTTCTGATCGAAAAGTTCGACAGCGTCTCCGACCTGATGCAGCTCTCGGAGGGCGAAGAATCTCGTGCTTTCAGCTTCGATGTAGGAGGGCGTGGATATGTCCTGCGGGTAAATAGCTGCGCCGATGGTTTCTACAAAGATCGTTATGTTTATCGGCACTTTGCATCGGCCGCGCTCCCGATTCCGGAAGTGCTTGACATTGGGGAATTCAGCGAGAGCCTGACCTATTGCATCTCCCGCCGTGCACAGGGTGTCACGTTGCAAGACCTGCCTGAAACCGAACTGCCCGCTGTTCTGCAGCCGGTCGCGGAGGCCATGGATGCGATCGCTGCGGCCGATCTTAGCCAGACGAGCGGGTTC…
>APH4-Ib__X74325__ARO_3002656
ATGCTGCAAACTTCTAAAAAAAAATCTGGGCACGATGAAAGTTGGGCTAACGCTGACGCTCACAAATGGCGTGGCGAAAGGAAGCGAGACAATCGGAAAATTGTTCTCTCGGGCACCACAAAGCTGTTGTTTGTCGCTGAAGAACAATTCCAACTGATTCCGCCGCCTTCCTATTGCGTCAGCCTTGTACCTAAGCTGCCGAGTAACGTCACTCAACCTCTCTTTGAATACTGCTTTGCTCCGCGAATACTTTTCTTCTATGCGCTCAAGAAAATGACACAGCACACCAAGCTCTGCAAACTTTCTTCGCTCATCTGGCGCGAAATGTGGGCCATTTCTTCTCGCCTGCAATGGCAATGCGTCTGTGCGGCGAGGAGAATCACGATGCGGAATGGGGGC…
>APH6-Ia__Y00459__ARO_3002657
ATGAGTTCGTCGGACCACATCCACGTCCCGGACGGCCTGGCCGAGTCGTACAGCAGAAGCGGTGGCGAGGAAGGGCGCGCCTGGATCGCCGGACTTCCCGCTCTCGTCGCGCGATGCGTCGACCGCTGGGAGCTGAAGAGGGACGGCGGCGTCCGCTCCGGTGAGGCCTCCCTCGTGGTGCCGGTGCTGCGTGCTGACGGCACCCGGGCGGCGCTCAAACTCCAGATGCCCCGGGAAGAGACGACGGCCGCGCTGATCGGCCTGCGAGCCTGGGGCGGGGACGGCATGGTGCGGCTGCTCGACCACGACGAGGAGAGCAGCACGATGCTGCTGGAACGCCTGGACGGTTCGCGGACGCTGGCGTCGGTCGAGGACGACGACGAGGCCATGGGCGTCCTC…
>APH6-Ib__X05648__ARO_3002658
ATGAGCACGTCAAAACTGGTGGAGATCCCGGAACCCCTGGCGGCGTCGTACGCCCGCGCCTTCGGCGAGGAGGGACAGGCATGGATCGCCGCCCTGCCCGCGCTGGTCGAGGAATTACTGGACCGCTGGGAGCTGACGGCGGACGGCGCCTCCGCGTCGGGCGAGGCCTCCCTCGTGCTGCCGGTGCTGCGCACCGACGGCACCCGCGCCGTCCTCAAGCTCCAGCTGCCCAGGGAGGAGACCTCCGCCGCCATCACCGGACTGCGCACCTGGAACGGGCACGGCGTCGTGCGGCTGCTCGACCACGACCCGCGCAGCAGCACCATGCTCCTGGAGCGGCTGGACGCGTCCCGCACGCTGGCCTCGGTCGAGGACGACGACGCCGCCATGGGCGTACTC…
>APH6-Ic__X01702__ARO_3002659
ATGGAGCGCTGGCGCCTGCTGCGCGACGGCGAGCTGCTCACCACCCACTCGAGCTGGATACTTCCCGTCCGCCAGGGGGACATGCCGGCGATGCTGAAGGTCGCGCGCATTCCCGATGAAGAGGCCGGTTACCGCCTGTTGACCTGGTGGGACGGGCAGGGCGCCGCCCGAGTCTTCGCCTCGGCGGCGGGCGCTCTGCTCATGGAGCGCGCGTCCGGGGCCGGGGACCTTGCACAGATAGCGTGGTCCGGCCAGGACGACGAGGCTTGCAGGATCCTCTGCGACACCGCCGCTCGTCTGCACGCGCCGCGGTCCGGACCGCCGCCCGATCTCCATCCGCTACAGGAATGGTTCCAGCCGCTTTTCCGGTTGGCCGCTGAGCACGCGGCACTTGCGCCC…
>APH6-Id__AF024602__ARO_3002660
ATGTTCATGCCGCCTGTTTTTCCTGCTCATTGGCACGTTTCGCAACCTGTTCTCATTGCGGACACCTTTTCCAGCCTCGTTTGGAAAGTTTCATTGCCAGACGGGACTCCTGCAATCGTCAAGGGATTGAAACCTATAGAAGACATTGCTGATGAACTGCGCGGGGCCGACTATCTGGTATGGCGCAATGGGAGGGGAGCAGTCCGGTTGCTCGGTCGTGAGAACAATCTGATGTTGCTCGAATATGCCGGGGAGCGAATGCTCTCTCACATCGTTGCCGAGCACGGCGACTACCAGGCGACCGAAATTGCAGCGGAACTAATGGCGAAGCTGTATGCCGCATCTGAGGAACCCCTGCCTTCTGCCCTTCTCCCGATCCGGGATCGCTTTGCAGCTTTG…
>APH7pp-Ia__X03615__ARO_3002661
GTGACACAAGAATCCCTGTTACTTCTCGACCGTATTGATTCGGATGATTCCTACGCGAGCCTGCGGAACGACCAGGAATTCTGGGAGCCGCTGGCCCGCCGAGCCCTGGAGGAGCTCGGGCTGCCGGTGCCGCCGGTGCTGCGGGTGCCCGGCGAGAGCACCAACCCCGTACTGGTCGGCGAGCCCGACCCGGTGATCAAGCTGTTCGGCGAGCACTGGTGCGGTCCGGAGAGCCTCGCGTCGGAGTCGGAGGCGTACGCGGTCCTGGCGGACGCCCCGGTGCCGGTGCCCCGCCTCCTCGGCCGCGGCGAGCTGCGGCCCGGCACCGGAGCCTGGCCGTGGCCCTACCTGGTGATGAGCCGGATGACCGGCACCACCTGGCGGTCCGCGATGGACGGC…
>APH9-Ia__U94857__ARO_3002662
ATGCTAAAACAACCAATTCAAGCTCAACAACTTATCGAACTTTTGAAAGTGCATTATGGAATTGATATTCATACAGCACAATTCATCCAGGGTGGTGCTGATACGAATGCATTTGCATATCAAGCAGATTCAGAATCCAAGTCTTATTTCATAAAGCTAAAATACGGCTATCATGATGAAATTAATTTATCGATAATCCGTCTTTTACATGATTCTGGAATAAAAGAAATTATTTTTCCTATCCATACACTTGAAGCAAAATTATTCCAGCAACTAAAGCATTTTAAAATAATTGCGTATCCATTTATTCATGCGCCCAATGGTTTCACCCAAAATTTAACAGGAAAACAGTGGAAACAGCTTGGAAAAGTATTAAGACAAATTCATGAAACATCAGTT…
>APH9-Ib__U70376__ARO_3002663
TCAGCTCGGTACTTCGGAGTTCAGATGGTCGAGAGTCTCGGCGAAGCTCTGCCAAGCGGCTTCGGTGTCGGAGGTGCGCTGGTGTTCCCCGCGGAACCACTCGACGAACTCGGCGACGTCCAGCAGGCTCCACCGCAGCCGGTAGAGCGCCAGCGCGGCCGGGTCGGGCGTGTGCCCGGTCAGTTCGGTGTAGCGGGCGAGAGCTGCCGGGTCGTCCGAGATCAGGGAGAGGTCCCGTTCGGGTATCGCGAGGCCCACCGTGTCCCAGTCCACCAGCACATAGCCGTCCTCACCAAGGATCAGGTTCCCCGGGTGCGGCTCGCCGTGTGTGACGACCAGCGGGGCGCCGCGGCCCCGTACCCGCGCCACCAGTTCGCCGAACTCCGCCATCCGCCCGCG…
>AQU-1__AB765395__ARO_3002993
ATGAAGCAAACCTCACCCTTGTCGTCGCTGGCGCTGAGCGCCCTGCTGCTGTCGCCCCTCACCCAGGCCGCTCCCGCCGATCCGCTGGTCGGGGTAGTGGATGAGGTCATTCGTCCGCTGGTGAAAGAGCACAGGATCCCGGGCATGGCGGTAGCCGTGTTCAAAGAGGGGCAACCCCACTACTTCAACTACGGGGTTGCCGAGCTGGCGACGGGGAAGAAGGTCAGCGAGCAGACCCTGTTCGAGATTGGCTCGGTCAGCAAAACCTATACCGCCACCCTGGGGGCCTACGCCGTGGTCAAGGGGAGCATTGGGCTGGATGACAAGGTGAGCCGGCACGCTCCCTGGCTCAAGGGCTCCGCCTTTGATGGCATCACCATGGCCGAGCTTGCCACTTAC…
>ARR-2__HQ141279__rifampicin
ATGGTAAAAGATTGGATTCCCATCTCTCATGATAATTACAAGCAGGTGCAAGGACCGTTCTATCATGGAACCAAAGCCAATTTGGCGATTGGTGACTTGCTAACCACAGGGTTCATCTCTCATTTCGAGGACGGTCGTATTCTTAAGCACATCTACTTTTCAGCCTTGATGGAGCCAGCAGTTTGGGGAGCTGAACTTGCTATGTCACTGTCTGGCCTCGAGGGTCGCGGCTACATATACATAGTTGAGCCAACAGGACCGTTCGAAGACGATCCGAATCTTACGAACAAAAAATTTCCCGGTAATCCAACACAGTCCTATAGAACCTGCGAACCCTTGAGAATTGTTGGCGTTGTTGAAGACTGGGAGGGGCATCCTGTTGAATTAATAAGGGGAATG…
>ARR-3__FM207631__rifampicin
ATGTTATGGAGCAGCAACGATGTTACGCAGCAGGGCAGTCGCCCTAAAACAAAGTTATGCAGCCAAATCCCAACAATTAAGGGTCTTAAAATGGTAAAAGATTGGATTCCCATCTCTCATGATAATTACAAGCAGGTGCAAGGACCGTTCTATCATGGAACCAAAGCCAATTTGGCGATTGGTGACTTGCTAACCACAGGGTTCATCTTTCATTTCGAGGACGGTCGTATTCTTAAGCACATCTACTTTTCAGCCTTGATGGAGCCAGCAGTTTGGGGAGCTGAACTTGCTATGTCACTGTCTGGCCTCGAGGGTCGCGGCTACATATACATAGTTGAGCCAACAGGACCGTTCGAAGACGATCCGAATCTTACGAACAAAAAATTTCCCGGTAATCCA…
>ARR-3__JF806499__rifampicin
ATGGTAAAAGATTGGATTCCCATCTCTCATGATAATTACAAGCAGGTGCAAGGACCGTTCTATCATGGAACCAAAGCCAATTTGGCGATTGGTGACTTGCTAACCACAGGGTTCATCTCTCATTTCGAGGACGGTCGTATTCTTAAGCACATCTACTTTTCAGCCTTGATGGAGCCAGCAGTTTGGGGAGCTGAACTTGCTATGTCACTGTCTGGCCTCGAGGGTCGCGGCTACATATACATAGTTGAGCCAACAGGACCGTTCGAAGACGATCCGAATCTTACGAACAAAAGATTTCCCGGTAATCCAACACAGTCCTATAGAACCTGCGAACCCTTGAGAATTGTTGGCGTTGTTGAAGACTGGGAGGGGCATCCTGTTGAATTAATAAGGGGAATG…
>ARR-4__EF660562__rifampicin
ATGACGAATGACTGGATTCCCACTTCGCATGACAACTGCTCGCAAGTAGCGGGGCCGTTCTATCACGGCACCAAAGCCAAACTCACGGTTGGTGACTTGCTTTCCCCAGGACACCCGTCTCACTTTGAGCAAGGTCGCAAGCTCAAACACATCTACTTTGCCGCCCTGATGGAACCAGCCATCTGGGGAGCGGAGCTTGCGATGTCGCTGTCAAGCCTAGAGGGGCGCGGCCACATCTACATCGTTGAACCGCTCGGCCCATTTGAGGACGACCCGAACCTTACAAACAAGAAATTCCCGGGAAATCCAACCAAGTCCTATCGCACCACTGAGCCGCTGCGGATTGTTGGGATCGTAGAAGACTGGCAAGGCCACTCACCGGAGGTGTTACAGGGCATG…
>ARR-5__EF660563__rifampicin
ATGACGGTAGACTGGATCCCCATTTCGCACGACAACTACCATCAAGTGCGTGGCCCGTTTTATCACGGAACAAAAGCCGAACTCGCCATTGGCGACTTAATTTCAACCGGATTTATTTCTCACTTTGAGCGGGACAGAGCACTAAAGCATGTGTACTTTTCCGCGCTGATGGAGCCAGCAATCTGGGGGGCCGAGCTCGCTGTAGCACTCTCTGGCTCTGACGGGCCAGGCCATATTTACATCATTGAGCCAACCGGCCCGTTTGAAGACGACCCCAATCTCACAAACAAACGATTCCCTGGCAATCCAACACAGTCCTATCGCACATGCCACCCACTTAAAATTGTTGGCATACTGCGGGAGTGGGAGCGCCATTCTCCTGAAGCATTGAAGACCATG…
>ARR-6__FM897214__rifampicin
ATGTCGAGTGACTGGACTCCCATCTCACATGAGAATTGCCAGCAGGTGCGTGGGCCGTTCTATCACGGCACCAAAGCCCATCTATCGATTGGCGACTTGATAACAACTGGGCATCTCTCCCACTTTGAAGATGGACGCGCTCTTAAACACGTCTACTTTTCAGCTTTGATGGAGCCTGCCATTTGGGGGGCGGAACTTGCAATGTCGTTGTCACGCCTAGATGGCCGTGGCTACATATACATCGTCGAACCAACTGGACCGTTTGAGGACGACCCGAATCTTACGAACAAAAGATTTCCTGGAAATCCAACAAAGTCCTATCGCACGTGCGATCCGCTACGAATTGTCGGGTCAGTCGAAGACTGGCAAGGGCATCCCGCTGATGTGCTGCAACAGATG…
>ARR-6__FM955585__rifampicin
ATGTCGAGTGACTGGACTCCCATCTCACATGAGAATTGCCAGCAGGTGCGTGGGCCGTTCTATCACGGCACCAAAGCCCATCTATCGATTGGCGACTTGATAACAACTGGGCATCTCTCCCACTTTGAAGATGGACGCGCTCTTAAACACGTCTACTTTTCAGCTTTGATGGAGCCTGCCATTTGGGGGGCGGAACTTGCAATGTCGTTGTCACGCCTAGATGGCCGTGGCTACATATACATCGTCGAACCAACTGGACCGTTTGAGGACGACCCGAATCTTACGAACAAAAGATTTCCTGGAAATCCAACAAAGTCCTATCGCACGTGCGATCCGCTACGAATTGTCGGGTCAGTCGAAGACTGGCAAGGGCATCCCGCTGATGTGCTGCAACAGATG…
>ARR-6__JF922883__rifampicin
ATGGTAAAAGATTGGATTCCCATCTCTCATGATAATTACAAGCAGGTGCAAGGACCGTTCTATCATGGAACCAAAGCCAATTTGGCGATTGGTGACTTGCTAACCACAGGGTTCATCTCTCATTTCGAGGACGGTCGTATTCTTAAGCACATCTACTTTTCAGCCTTGATGGAGCCAGCAGTTTGGGGAGCTGAACTTGCTATGTCACTGTCTGGCCTCGAGGGTCGCGGCTACATATACATAGTTGAGCCAACAGGACCGTTCGAAGACGATCCGAATCTTACGAACAAAAGATTTCCCGGTAATCCAACACAGTCCTATAGAACCTGCGAACCCTTGAGAATTGTTGGCGTTGTTGAAGACTGGGAGGGGCATCCTGTTGAATTAATAAGGGGAATG…
>ARR-7__FN397623__rifampicin
ATGCCGAATGACTGGATTCCCACCTCGCACGAAAACTGCTCGCTCGTGCCGGGGCCGTTCTACCACGGCACCAAAGCAAAACTCGCAATAGGTGACTTGCTTTCGCCTGGACACCCGTCTCACTTTGAGCAAGGCCGTAGGCTCAAACACATCTATTTTGCCGCACTGATGGAGCCAGCCATCTGGGGTGCTGAGCTTGCAATGTCATTGTCACGCCAAGAGGGGCGCGGTTACATTTACATTGTTGAACCGCTCGGGCCGTTTGAGGACGACCCAAACCTTACAAACAAAAAATTTCCGGGCAATCCAACCAAGTCCTACCGCACCAGTGAGTCGCTACGGATTGTGGAGGTAGTAGAGGACTGGCAAGGCCACTCACCGGATGTGCTGCAGGGCATG…
>AST-1__AF279904__beta_lactamase
GTGACTTTCTCCGCTCTCCCCTTCCGCCGGGCCGACCGCCGGCGCCTGCTCGCCGCCGCGCTCGCGGCCTGCGCACTGACCCTGACGGCGGCCTGTGATTCCGGCACCGTCACCGTTCCGGTGACGGACTCGGTGACCACCTCGGCGGTGGCCGATCCCCGGTTCGCCGAACTGGAAACCACTTCCGGCGCCCGGCTGGGCGTGTTCGCCGTCGACACCGGCTCCGGGCGCACCGTCGCCCACCGCGCCGACGAACGGTTCCCGATGGCGTCCACGTTCAAGGGCCTGGCGTGCGGGGCGCTGCTGCGCGAGCATCCCCTGTCGACGGGCTACTTCGATCAGGTGATCCACTACTCCGCCGCCGAGCTGGTCGAGTATTCGCCGGTGACCGAGACCCGG…
>A__DQ424965__beta_lactamase
TTATTAGCTGGTATTACCCTGCCCTTAGTTAATTTTTCGCTACCTACCTGGGCTGCTGGGATCCCGGGATCATTAGACAAGCAATTGGCAGCACTTGAGCACAGTGCTAACGGTCGTTTAGGCATTGCGATGATTAATACCGGCAATGGCACCAAAATTCTGTATCGCGGAGCTCGACGTTTCCCATTCTGTAGTACTTTTAAGTTTATGTTAGCCGCTGCTGTATTGGGTCAAAGCCAATCTCAGCCGAATTTGCTCAATAAGCATATCAATTACCATGAGAGTGATTTGTTATCTTATGCCCCCATCACGCGTAAAAATCTGGCGCATGGTATGACAGTTTCTGAATTATGTGCGGCTACCATTCAATATAGCGATAACACGGCCGCGAATTTATTA…
>ArmR__NC_002516.2__ARO_3004056
TCAGTAGAAGTGCTCGCCGTAGAGGTCCCAGGCATTGCGCCGGGCTGCCCGGCGCAGCTGCTCGGTGTAATCCCGCCGGCCGACGGCGGATCGTCCCGAGCTGGCAGCGACAGCTTCGGTCTCGGTGCGGGACGGTTTGTTGCGCGGAGTGTTCAGGGACAT
>AxyX__AFRQ01000061.1__ARO_3004143
TTACCTTTTTTCGTTATTTCCCGCGGTCGCCACGGGCGCGCTCGGCGCGGTCCGCTCGACCGGTTTGATTTTCTGGCCGGGGGCCAGCTGCGCGGCGTTTTCCACCACCACGCGTTCGCCGCCCGCCAGGCCCTCGGTGACGACCCAGTTCGGGCCCAGCAGCCGGTGCGCGGTCACCGCCACGCTGCGCAGCTCGCCGTCGTCGCCGGCCACCAGCACGTGCGCGCCGTCGGCGTTGCGCAGCAGGGCGTTGCGCGGCACCAGGAAGGTGTCGCGGTTGACCGCCTGCTCCAGCCGCACCCGCACGTACATGCCCGGCAACAGTTCGCGGCCCGGGTTGGCGAACAGCGCGCGCATGGTCACGTTGTCGGTGCCGGGGTCGACCGCCAGGTCGGCGAA…
>AxyY__AFRQ01000061.1__ARO_3004144
TCATGGCGTCGTCTCCAGCGGTTCGCGGCCGTCGGGGCGCGCGGGGCGGGCGCGCATGCCGACCATGCGTCCCACGATGAGAAAGAACAGCGGCACCAGGAACACCGCCAGCACGGTCGCCGTGATGATCCCGCCCAGCACGCCGGTGCCGATGGCGGCCTGCGCGCCCGAGGCGGCGCCAGTGGCCAGCGCCAGCGGCAGCACGCCCACGCCAAAGGCCAGCGAGGTCATCACGATCGGCCGCAGCCGCAGCCGCGCCGCTTCCAGCGTGGCGGACAGGATGCCCTGGCCGTCGCGCACCAGGTCCTTGGCCACTTCCACGATCAGGATCGCGTTCTTGGCGGACAGGCCGATGGTGGCGATCAGGCCGACCTTGAAGTAGATGTCGTTGGGCATGCC…
>AxyZ__AFRQ01000061.1__ARO_3004145
ATGGCCCGCAAGACGAAAGAAGAATCCCAACGCACCCGCGACCGCATCCTGGACGCCGCCGAACACGTGTTCCTGTCCAAGGGCGTGGCCAGCACCACCATGAGCGATATCGCTGATTTCGCGGGCGTGTCCCGGGGCGCCGTCTACGGCCATTACAAGAACAAGATCGATGTCTGCATCGCCATGTGCGACCGGGCCCTGGGGGAAGCGGTGTCGCTGACCCGCGTGTCGACCGACGGCGAGGCGCTGGAAGCGCTCTACGCGTCGATGCGCCAGTACGTGCAGATCTACGCCGAGGAAGGCTCGGTGCAGCGTGTGCTGGAAATCCTCTACCTGAAATGCGAGCGCAGCGACGAGAACGCGCCGCTCCTGCGCCGCCGCGACCTGTGGGAGCGCCAC…
>B-10__AY348325__beta_lactamase
ATGAAAGGATTAAAAGGGCTATTGGTTCTGGCTTTAGGCTTTACAGGACTACAGGTTTTTGGGCAACAGAACCCTGATATTAAAATTGAAAAATTAAAAGATAATTTATACGTCTATACAACCTATAATACCTTCAAAGGAACTAAATATGCGGCTAATGCGGTATATATGGTAACCGATAAAGGAGTAGTGGTTATAGACTCTCCATGGGGAGAAGATAAATTTAAAAGTTTTACAGACGAGATTTATAAAAAGCACGGAAAGAAAGTTATCATGAACATTGCAACCCACTCTCATGATGATAGAGCCGGAGGTCTTGAATATTTTGGTAAACTAGGTGCAAAAACTTATTCTACTAAAATGACAGATTCTATTTTAGCAAAAGAGAATAAGCCAAGA…
>B-11__AY348326__beta_lactamase
ATGTTGAAAAAAATAAAAATAAGCTTGATTCTTGCTCTTGGGCTTACCAGTCTGCAGGCATTTGGACAGGAGAATCCTGATGTCAAAATTGAAAAGCTAAAAGATAATCTGTATGTATACACAACCTACAATACATTTAACGGGACTAAATATGCCGCTAATGCAGTATATCTGGTAACTGATAAGGGTGTTGTGGTTATAGACTGTCCGTGGGGAGAAGACAAATTTAAAAGCTTTACGGACGAGATTTATAAAAAACACGGAAAGAAAGTTATTATGAATATTGCAACACATTCTCATGATGATCGTGCCGGAGGTCTTGAATATTTTGGTAAAATAGGTGCAAAAACTTATTCTACTAAAATGACAGATTCTATTTTAGCAAAAGAGAATAAGCCA…
>B-12__EF595958__beta_lactamase
ATGATGAAGAAAATGAAATGGGCACTTGTTCTTGCTCTTGGACTTACAGGTTTAAATGCCTTCGGGCAGGAAACTCCTGAAGTAAAAATAGAAAAGCTAAAAGACAATTTATATGTTTATACAACATATAATACATTCAACGGAACCAAATACGCAGCTAATGCGGTATATCTGGTGACCAGTAAAGGGGTGGTTGTAATAGATTCTCCATGGGGTGAGGAAAAATTTAAAAACTTTACCGACGAAATTTATAAAAGACACGGAAAGAAAGTCATCATGAATATTGCAACCCATTCTCATGACGACCGTGCAGGAGGTTTGGAATATTTTAAAAGCTTAGGGGTAAAAACCTATTCTACTAAAATGACAGACTCTATTTTAGCGAAAGATAATAAGCCA…
>B-13__EF595959__beta_lactamase
ATGATGAAGAAAATGAAATGGGCACTTGTTCTTGCTCTTGGACTTACAGGTTTAAATGCCTTCGGGCAGGAAACTCCTGAAGTAAAAATAGAAAAGCTAAAAGACAATTTATATGTTTATACAACATATAATACATTCAACGGAACCAAATACGCAGCTAATGCGGTATATCTGGTGACCAGTAAAGGGGTGGTTGTAATAGATTCTCCATGGGGTGAGGAAAAATTTAAAAACTTTACCGACGAAATTTATAAAAGACACGGAAAGAAAGTCATCATGAATATTGCAACACATTCTCATGACGACCGTGCAGGAGGTTTGGAATATTTTAAAAGCTTAGGGGTAAAAACCTATTCTACTAAAATGACAGACTCTATTTTAGCGAAAGATAATAAGCCA…
>B-14__JN635697__beta_lactamase
ATGAAGAATATAATGCGGGCACTGATCCTTGTTTTTGGTTTTATGAGTTTTTTTATGTTTGGACAGGAGAATCCTGACGTCAAAATTGAAAAGCTAAGAGATAATCTGTATGTATACACAACCTACAATACATTTAACGGGACTAAATATGCCGCTAATGCAGTATATCTGGTAACTGATAAGGGTGTTGTGGTTATAGACTGTCCGTGGGGAGAAGACAAATTTAAAAGCTTTACGGACGAGATTTATAAAAAACACGGAAAGAAAGTTATTATGAATATTGCAACACATTCTCATGATGATCGTGCCGGAGGTCTTGAATATTTTGGTAAAATAGGTGCAAAAACTTATTCTACTAAAATGACAGATTCTATTTTAGCAAAAGAGAATAAGCCAAGA…
>B-2__AF189300__beta_lactamase
ATGTTGAAAAAAATAAAAATAAGCTTGATTCTTGCTCTTGGGCTTACCAGTCTGCAGGCATTTGGACAGGAGAATCCTGACGTTAAAATTGATAAGCTAAAAGATAATCTGTATGTATACACAACCTACAATACATTTAACGGGACTAAATATGCCGCTAATGCAGTATATCTGGTAACTGATAAGGGTGTTGTGGTTATAGACTGTCCGTGGGGAGAAGACAAATTTAAAAGCTTTACGGACGAGATTTATAAAAAACACGGAAAGAAAGTTATTATGAATATTGCAACACATTCTCATGATGATCGTGCCGGAGGTCTTGAATATTTTGGTAAAATAGGTGCAAAAACTTATTCTACTAAAATGACAGATTCTATTTTAGCAAAAGAGAATAAGCCA…
>B-3__AF189299__beta_lactamase
ATGTTGAAAAAAATAAAAATAAGCTTGATTCTTGCTCTTGGGCTTACCAGTTTGCAGGCATTTGGACAGGAGAATCCTGATGTCAAAATTGAAAAGCTAAAAGATAATCTGTATGTATACACAACCTACAATACATTTAACGGGACTAAATATGCCGCAAATGCAGTATATCTGGTAACTGATAAGGGTGTTGTGGTTATAGACTGTCCGTGGGGAGAAGACAAATTTAAAAGCTTTACGGACGAGATTTATAAAAAACACGGAAAGAAAGTTATTATTAATATTGCAACACATTCTCATGATGATCGTGCCGGAGGTCTTGAATATTTTGGTAAAATAGGTGCAAAAACTTATTCTACTAAAATGACAGATTCTATTTTAGCAAAAGAGAATAAGCCA…
>B-3__AF189301__beta_lactamase
ATGTTGAAAAAAATAAAAATAAGCTTGATTCTTGCTCTTGGGCTTACCAGTTTGCAGGCATTTGGACAGGAGAATCCTGATGTCAAAATTGAAAAGCTAAAAGATAATCTGTATGTATACACAACCTACAATACATTTAACGGGACTAAATATGCCGCAAATGCAGTATATCTGGTAACTGATAAGGGTGTTGTGGTTATAGACTGTCCGTGGGGAGAAGACAAATTTAAAAGCTTTACGGACGAGATTTATAAAAAACACGGAAAGAAAGTTATTATTAATATTGCAACACATTCTCATGATGATCGTGCCGGAGGTCTTGAATATTTTGGTAAAATAGGTGCAAAAACTTATTCTACTAAAATGACAGATTCTATTTTAGCAAAAGAGAATAAGCCA…
>B-5__AF189303__beta_lactamase
ATGTTGAAAAGATTAAAAGGATTATTGGTTCTGGCTTTAGGTTTTACAGGACTACAGGTTTTTGGACAGCAAAATCCTGATATTAAAATTGAAAAATTAAAAGATAATTTATACGTCTATACAACCTATAATACCTTTAAAGGAACTAAATATGCGGCTAATGCGGTATATATGGTAACGGATAAAGGAGTAGTGGTGATAGACTCTCCATGGGGAGAAGATAAATTTAAAAGTTTTACAGACGAGATTTATAAAAAGCACGGAAAGAAAGTCATCATGAACATTGCTACCCATTCTCATGACGATAGAGCCGGAGGTCTTGAATATTTTGGTAAACTAGGTGCAAAAACTTATTCTACTAAAATGACAGATTCTATTTTAGCAAAAGAGAATAAGCCA…
>B-6__AF189302__beta_lactamase
ATGAAAAGATTAAAAGGATTATTGGTTCTGGCTTTAGGTTTTACAGGACTACAGGTTTTTGGACAGCAAAATCCTGATATTAAAATTGAAAAATTAAAAGATAATTTATACGTCTATACAACCTATAATACCTTTAAAGGAACTAAATATGCGGCTAATGCGGTATATATGGTAACGGATAAAGGAGTAGTGGTGATAGACTCTCCATGGGGAGAAGATAAATTTAAAAGTTTTACAGACGAGATTTATAAAAAGCACGGAAAGAAAGTCATCATGAACATTGCTACCCATTCTCATGACGATAGAGCCGGAGGTCTTGAATATTTTGGTAAACTAGGTGCAAAAACTTATTCTACTAAAATGACAGATTCTATTTTAGCAAAAGAGAATAAGCCAAGA…
>B-7__AF189304__beta_lactamase
ATGAAAGGATTAAAAGGGCTATTGGTTCTGGCTTTAGGTTTTACAGGACTACAGGTTTTTGGGCAACAGAACCCTGATATTAAAATTGAAAAATTAAAAGATAATTTATACGTCTATACAACCTATAATACCTTCAAAGGAACTAAATATGCGGCTAATGCGGTATATATGGTAACCGATAAAGGAATAGTGGTTATAGACTCTCCATGGGGAGAAGATAAATTTAAAAGTTTTACAGACGAGATTTATAAAAAGCACGGTAAGAAAGTTATCATGAACATTGCGACCCACTCTCATGATGATAGAGCCGGAGGTCTTGAATATTTTGGTAAACTAGGTGCAAAAACTTATTCTACTAAAATGACAGATTCTATTTTAGCAAAAGAGAATAAGCCAAGA…
>B-8__AF189305__beta_lactamase
ATGAAAGGATTAAAAGGACTATTGGTTCTGGCTTTAGGTTTTACAGGACTACAGGTTTTTGGGCAACAGAACCCTGATATTAAAATTGAAAAATTAAAAGATAATTTATACGTCTATACAACATATAATACCTTCAAAGGAACTAAATATGCGGCTAATGCGGTATATATGGTAACCGATAAAGGAGTAGTGGTTATAGACTCTCCATGGGGAGAAGATAAATTTAAAAGTTTTACAGACGAGATTTATAAAAAGCACGGAAAGAAAGTTATCATGAACATTGCGACCCACTCTCATGATGATAGAGCCGGAGGTCTTGAATATTTTGGTAAACTAGGTGCAAAAACTTATTCTACTAAAATGACAGATTCTATTTTAGCAAAAGAGAATAAGCCAAGA…
>B-9__AY348324__beta_lactamase
ATGAAAGGATTAAAAGGGCTATTGGTTCTGGCTTTAGGCTTTACAGGACTACAGGTTTTTGGGCAACAGAACCCTGATATTAAAATTGAAAAATTAAAAGATAATTTATACGTCTATACAACCTATAATACCTTCAAAGGAACTAAATATGCGGCTAATGCGGTATATATGGTAACCGATAAAGGAGTAGTGGTGATAGACTCTCCATGGGGAGAAGATAAATTTAAAAGTTTTACAGACGAGATTTATAAAAAGCACGGAAAGAAAGTCATCATGAACATTGCTACACATTCTCATGACGATAGAGCCGGAGGTCTTGAATATTTTGGTAAACTAGGTGCAAAAACTTATTCTACTAAAATGACAGATTCTATTTTAGCAAAAGAGAATAAGCCAAGA…
>BEL-1__DQ089809__ARO_3002385
ATGAAACTGCTGCTCTACCCGTTATTGCTGTTCCTTGTCATTCCAGCCTTTGCCCAGGCGGACTTTGAACATGCCATTTCAGATCTTGAGGCGCACAATCAAGCCAAGATCGGAGTGGCCCTAGTTAGTGAAAATGGCAACCTGATTCAAGGGTATCGTGCGAATGAAAGGTTCGCGATGTGCTCAACTTTCAAGTTGCCGTTGGCCGCTCTTGTTCTGAGTCGCATTGACGCTGGGGAAGAGAATCCTGAGCGCAAGCTTCATTACGATTCCGCGTTCCTTGAAGAGTACGCCCCAGCCGCAAAACGGTATGTGGCAACTGGATATATGACTGTAACTGAGGCAATTCAATCCGCCCTCCAACTCAGCGACAATGCCGCAGCTAACCTGCTGTTAAAA…
>BEL-1__DQ089809__beta_lactamase
ATGAAACTGCTGCTCTACCCGTTATTGCTGTTCCTTGTCATTCCAGCCTTTGCCCAGGCGGACTTTGAACATGCCATTTCAGATCTTGAGGCGCACAATCAAGCCAAGATCGGAGTGGCCCTAGTTAGTGAAAATGGCAACCTGATTCAAGGGTATCGTGCGAATGAAAGGTTCGCGATGTGCTCAACTTTCAAGTTGCCGTTGGCCGCTCTTGTTCTGAGTCGCATTGACGCTGGGGAAGAGAATCCTGAGCGCAAGCTTCATTACGATTCCGCGTTCCTTGAAGAGTACGCCCCAGCCGCAAAACGGTATGTGGCAACTGGATATATGACTGTAACTGAGGCAATTCAATCCGCCCTCCAACTCAGCGACAATGCCGCAGCTAACCTGCTGTTAAAA…
>BEL-2__FJ666063__ARO_3002386
ATGAAACTGCTGCTCTACCCGTTATTGCTGTTCCTTGTCATTCCAGCCTTTGCCCAGGCGGACTTTGAACATGCCATTTCAGATCTTGAGGCGCACAATCAAGCCAAGATCGGAGTGGCCCTAGTTAGTGAAAATGGCAACCTGATTCAAGGGTATCGTGCGAATGAAAGGTTCGCGATGTGCTCAACTTTCAAGTTGCCGTTGGCCGCTCTTGTTCTGAGTCGCATTGACGCTGGGGAAGAGAATCCTGAGCGCAAGCTTCATTACGATTCCGCGTTCCTTGAAGAGTACGCCCCAGCCGCAAAACGGTATGTGGCAACTGGATATATGACTGTAACTGAGGCAATTCAATCCGCCCTCCAACTCAGCGACAATGCCGCAGCTAACCTGCTGTTAAAA…
>BEL-3__GQ202694__ARO_3002387
ATGAAACTGCTGCTCTACCCGTTATTGCTGTTCCTTGTCATTCCAGCCTTTGCCCAGGCGGACTTTGAACATGCCATTTCAGATCTTGAGGCGCACAATCAAGCCAAGATCGGAGTGGCCCTAGTTAGTGAAAATGGCAACCTGATTCAAGGGTATCGTGCGAATGAAAGGTTCGCGATGTGCTCAACTTTCAAGTTGCCGTTGGCCGCTCTTGTTCTGAGTCGCATTGACGCTGGGGAAGAGAATCCTGAGCGCAAGCTTCATTACGATTCCGCGTTCCTTGAAGAGTACGCCCCAGCCGCAAAACGGTATGTGGCAACTGGATATATGACTGTAACTGAGGCAATTCAATCCGCCCTCCAACTCAGCGACAATGCCGCAGCTAACCTGCTGTTAAAA…
>BES-1__AF234999__beta_lactamase
ATGTGGCAGTGGCTTGGAAAAGTGCGGTGGTTGCTGGTGGTGATAGCGCTGCTGGGTGGCAAGGTCATGGCGGCGTCTGAACTGGATAGCGCGCTGGCCAGACTCGAGCAGCAGCATCATGGGCGTCTGGGGCTGGCCTATATCGATAGTGGCAGCGGCGAGAGTTACAGCTATCGCGGTGAGGAGCGTTTTGCCTTTTGCAGCACCTTCAAGGCGGTGCTGGCGGGGGCGGTGCTGCAGCGAAGCGTCAGTCAGCCCGGTTTGCTCGATAAGCGGGTGCATTATGCGGCCACGGATCTGCTCGCCTATGCCCCCATCACCAAGACGCATCTGGATAAAGGGATGCGCATCGGTGAACTGGCCGCAGCGGCGGTGCAATATAGTGACAACACGGCGGCC…
>BIC-1__GQ260093__beta_lactamase
ATGGCACGTCCTTCTAAACTAGCTTTATCATTTTCTCTTCTGTTGCCTTTTTTACCCTTCACCAGCTTCGCTGAAACCTGGCCACAGGGCGATATCGCCCGACAAAAAATCGTAAAGCTGGAAAAGGATTTTGGTGGGCGGATTGGAGTATCTGCCATCGATACGGGCGCCAATCGAACTTTTGACTTTCGAGCGGACGAACGTTTCCCTTTATGCAGCTCCTTTAAGGGCTTTCTGGCTGGCGCCGTGCTCTCCCACAGCCAACAGCAGGAAGGCTTACTGGAGAAACGTATCGACTATAAGAATCGGGTGATGGAACCTCACTCTCCCATCAGCGCACAACATAGTTCGACGGGTATGACCGTGGCGCAATTAGCGGCAGCGGCGCTGCAGTACAGC…
>BIL-1__X74512__beta_lactamase
ATGATGAAAAAATCGTTATGCTGCGCTCTGCTGCTGACAGCCTCTTTCTCCACATTTGCTGCCGCAAAAACAGAACAACAGATTGCCGATATCGTTAATCGCACCATCACCCCGTTGATGCAGGAGCAGGCTATTCCGGGTATGGCCGTTGCCGTTATCTACCAGGGAAAACCCTATTATTTCACCTGGGGTAAAGCCGATATCGCCAATAACCACCCAGTCACGCAGCAAACGCTGTTTGAGCTAGGATCGGTTAGTAAGACGTTTAACGGCGTGTTGGGCCGCGATGCTATCGCGCGCGGCGAAATTAAGCTCAGCGATCCGGTCACGAAATACTGGCCAGAACTGACAGGCAAACAGTGGCAGGGTATCCGCCTGCTGCACTTAGCCACCTATACG…
>BJP-1__AP012279__ARO_3000856
CTATTTCTTCTCTAGCGCCGCTGTCTGCTTGGCGAGCTGCTTGTCGAAGTCCTCCGACAGGCTGGTCGCGTAGGTCGCGAGCTCGCCGGGCTTGACGAACGGGTTCGGTGCGCCGTCCTTCATTGCCGCGCGCTTGGCCTGCATGCCGTAGACTTCGGGATGCGGTCCGAGCAGGACGTCGATCTTCATCGCCTTCACCTTGGCATAGGTCGCGCGATAGTCGTCGACGATGCCGGCGTGGGTTGGCTGGCCGACCAGCCGGTTTAGCGCCACCGTGCCGCTGCAGAAGAACAGCACCTGGCGGTCCTGGCCGCCGTCCTTGACGGTCATCTCCCAGCTCGTGCAGCCCGGCGAGTGGCCGGGAGTGGCGTGCGCCGTCAGCGTGGTCTCACCAAGCGT…
>BKC-1__KP689347__beta_lactamase
TCAGGCCTCGGCGGCAATGCGACCAATCTCGGCGATGACGGCGTTGCGCTCATCCCCGGAAATGCCGGGAATCTCGCAGAAAGCGGTGACGACCACCGCGCCGCGATCCGGCGACCAGGCGATGGCGACATCGTTGGCGTTGCCGTGCCTGTCGCCGTTCGTGCCGGTCTTGTCGCCGGTCGTCCAGTCGACCGGGAAGCCGGCGCGCAATCGCGTGTCGCCGGTCTTGTTCATCACCAGCCAGGCGGCAAGCTGCGCCTTCGAGCCGCGCGCGAGGACATCGCCGATGATCAGCTTGCGCAGCGTCTCGGCCATGGCGGCGGGCGTGGTCGTGTCGCGCTCGTCGTCCGGCGTCTCGCGATAGTTGAGCGTCGGTTCGGTGCGGTCGAGGCGCGTCAC…
>BLA1__AY453161__ARO_3000090
ATGATAGTTTTGAAAAACAAGAAAATGCTAAAAATAGGGATGTGTGTTGGTATATTAGGTTTAAGTATTACAAGCCTAGTAACTTTTACAGGAGGTGCATTGCAAGTTGAAGCGAAAGAAAAGACTGGACAAGTGAAACATAAAAATCAGGCGACGCATAAAGAGTTCTCTCAACTTGAGAAAAAATTTGATGCTCGATTAGGTGTATATGCGATTGATACTGGTACAAATCAAACAATCGCTTATCGACCTAACGAAAGGTTTGCCTTTGCATCAACTTACAAGGCTTTAGCGGCAGGGGTATTACTGCAACAGAACTCTACTAAGAAATTAGATGAAGTTATTACTTATACGAAAGAAGACTTAGTGGATTATTCACCTGTTACAGAGAAACATGTA…
>BRO-1__Z54180__beta_lactamase
ATGATGCAACGCCGTCATTTTTTACAAAAAACCTTATTGGCACTACCTATTATTTTTTCTGGCAATTTATTAACTGGATGTAAAACGAATTTATCTGATGATTATTTGCCCGATGATAAGATAACAAACAATCCAAATTTATTACAAAATAAATTAAAAGAGATATTGCCAATTTGGGAAAATAAATTTAATGCCAAAATTGGTATGACGATTATTGCTGACAATGGTGAACTATCCAGTCATCGTGGTAATGAATATTTTCCTGTTAATAGTACCATTAAAGCCTTTATTGCAAGTCATATATTATTACTTGTAGATAAAGAAAAATTGGATTTAAACGAAAAAATCATCATTAAAGAAAGCGATTTGATAGAATATTCTCCTGTCTGTAAAAAATAC…
>BRO-2__Z54181__beta_lactamase
ATGATGCAACGCCGTCATTTTTTACAAAAAACCTTATTGGCACTACCTATTATTTTTTCTGGCAATTTATTAACTGGATGTAAAACGAATTTGTCTGATGATTATTTGCCCGATGACAAGATAACAAACAATCCAAATTTATTACAAAATAAATTAAAAGAGATATTGCCAATTTGGGAAAATAAATTTAATGCCAAAATTGGTATGACGATTATTGCTGACAATGGTGAACTATCCAGTCATCGTGGTAATGAATATTTTCCTGTTAATAGTACCATTAAAGCCTTTATTGCAAGTCATATATTATTACTTGTAGATAAAGAAAAATTGGATTTAAACGAAAAAATCATCATTAAAGAAAGCGATTTGATAGAATATTCTCCTGTCTGTAAAAAATAC…
>BahA__KX531048.1__ARO_3003984
TTGGAAATACACAAAGAGAAAGAAAAAGAAAAAGGCGTTACGTTTTTTCGAAGAATCATGGCAAACCGGAAGCGTAGGGGGCCGCTATCCCCTGGATGGAAGGGTGCGTCGCTTGGGCTCGGCGCCACCGGCTTTATTCTAATTCTGATACAGGCCAATTATCTATTGACGGGGCATGGTGTCGGTAAATTCATCGTGGGCACATTCCTGTTTCTCTTTGCGGCTGCCCTTATAAGCGGCCTAGCATCAATGTTGCTGCACGGGGTCAAGAAACTACCAAGCCGTTATATTTGGATGCTGCTGTATTCCCTGATCATGTTTTTATTCTGTTTTATTGTGCAGCCGGGCGTATCGGCAGTCTTCATCGTCTCTTTGGCCATTGTTTTATCTTTATTTGGT…
>BcII__M19530__ARO_3002878
ATGAAAAATACATTATTAAAATTAGGGGTATGTGTTAGTTTACTAGGAATAACTCCATTTGTTAGTACAATTTCTTCTGTACAAGCAGAACGAACGGTAGAGCATAAAGTAATAAAAAATGAGACAGGAACTATTTCGATTTCTCAGTTAAACAAAAATGTATGGGTTCATACGGAGTTAGGTTATTTTAGCGGAGAAGCAGTTCCTTCGAACGGTTTAGTCCTTAATACTTCTAAAGGGTTAGTACTTGTCGATTCTTCTTGGGATGATAAGTTAACGAAGGAATTAATAGAGATGGTAGAAAAGAAATTTAAGAAGCGCGTAACAGATGTCATTATTACACATGCACACGCTGATCGAATTGGTGGAATGAAAACATTGAAAGAAAGGGGCATTAAA…
>BcI__X06599__ARO_3002877
TTGAAAAATAAGAGGATGCTAAAAATAGGAATATGCGTTGGTATATTAGGTTTAAGTATTACAAGCCTAGAAGCTTTTACAGGAGAGTCACTGCAAGTTGAAGCGAAAGAAAAGACTGGACAAGTGAAACACAAAAATCAGGCAACGCATAAAGAGTTCTCTCAACTTGAGAAAAAATTTGATGCTCGATTAGGTGTATATGCGATTGATACTGGTACAAATCAAACAATCTCTTATCGACCTAACGAAAGATTTGCCTTCGCATCAACATACAAGGCTTTAGCCGCGGGAGTATTACTACAGCAAAACTCAATTGATTCATTAAATGAAGTAATCACATATACGAAAGAAGACTTAGTGGATTATTCACCTGTTACAGAGAAACATGTAGATACTGGA…
>BlaB__NZ_CP007547.1__ARO_3000579
TAACTGATTGGCTACTTCTACAACACTTTCATCAAAAAATTGTGCTTCATCAATACCCACTACATCACAATTGGATCCCAGTAACAGAATTTCATTAGGAGTATCTACAGCTGTACTCCGGATTTTGTTATCGTTGTGCGAAACGATATCTTCATCGGAGTAACGAACATCAATTTTTGGTTTAAAAATTTCTACTTGCTGACCTGCCATTTCTGCTCTGCGCAGACGCCTGATTAGCTCTTCCGTTTTACCGGAAAACATTGAGCCACATATCACTTCCATCCACCCGCTTTGCTTGGCGTGGTTAATTGTATTTTCTAAAAACATTTGTTAACTTAGCACATATTATTCCACATCAAAATTACATAAAATAATGATGCAAAACTCTCATGACATTCA…
>CARB-10__EU850412__ARO_3002249
ATGGACGTACGTCAACACAAGGCTAGTTTTTTTAGCGTAGTAATTACTTTTTTATGTCTCACGCTATCATTAAATGCTAATGCAACAGACTCAGTACTTGAAGCGGTTACCAATGCTGAAACTGAATTAGGCGCTAGAATTGGTCTAGCTGCGCATGATTTGGAAACGGGAAAACGTTGGGAACATAAATCTAATGAACGTTTTCCTCTAACTAGTACCTTTAAAACACTTGCCTGTGCAAACGTTCTTCAAAGAGTTGATCTAGGTAAAGAAAGAATTGATAGAGTTGTGAGATTCTCTGAAAGCAATCTCGTTACATACTCACCTGTAACAGAAAAACATGTGGGTAAAAAAGGGATGTCGCTCGCAGAGCTGTGTCAGGCCACATTATCAACCAGT…
>CARB-10__EU850412__beta_lactamase
ATGGACGTACGTCAACACAAGGCTAGTTTTTTTAGCGTAGTAATTACTTTTTTATGTCTCACGCTATCATTAAATGCTAATGCAACAGACTCAGTACTTGAAGCGGTTACCAATGCTGAAACTGAATTAGGCGCTAGAATTGGTCTAGCTGCGCATGATTTGGAAACGGGAAAACGTTGGGAACATAAATCTAATGAACGTTTTCCTCTAACTAGTACCTTTAAAACACTTGCCTGTGCAAACGTTCTTCAAAGAGTTGATCTAGGTAAAGAAAGAATTGATAGAGTTGTGAGATTCTCTGAAAGCAATCTCGTTACATACTCACCTGTAACAGAAAAACATGTGGGTAAAAAAGGGATGTCGCTCGCAGAGCTGTGTCAGGCCACATTATCAACCAGT…
>CARB-11__AY008290__beta_lactamase
ATGAAGTTTTTATTGGCATTTTCGCTTTTAATACCATCCGTGGTTTTTGCAAGTAGTTCAAAGTTTCAGCAAGTTGAACAAGACGTTAAGGCAATTGAAGTTTCTCTTTCTGCTCGTATAGGTGTTTCCGTTCTTGATACTCAAAATGGAGAATATTGGGATTACAATGGCAATCAGCGCTTCCCGTTAACAAGTACTTTTAAAACAATAGCTTGCGCTAAATTACTATATGATGCTGAGCAAGGAAAAGTTAATTCCAATAGTACAGTCGAGATTAAGAAAGCAGATCTTGTGACCTATTCCCCTGTAATAGAAAAGCAAGTAGGGCAGGCAATCACACTCGATGATGCGTGCTTCGCAACTATGACTACAAGTGATAATACTGCGGCAAATATCATC…
>CARB-12__D13210__ARO_3002250
ATGAAGTTTTTATTGGTATTTTCGCTTTTAATACCATCCGTGGTTTTTGCAAGTAGTTCAAAGTTTCGGCAAGTTGAACAAGACGTTAAGGCAATTGAAGTTTCTCTTTCTGCTCGTATAGGTGTTTCCGTTCTTGATACTCAAAATGGAGAATACTGGGATTACAATGGCAATCAGCGCTTCCCGTTGACAAGTACTTTTAAAACAATAGCTTGCGCTAAATTACTATATGATGCTGAGCAAGGAAAAGTTAATCCCAATAGTACAGTCGAGATTAAGAAAGCAGATCTTGTGACCTATTCCCCTGTAATAGAAAAGCAAGTAGGGCAGGCAATCACACTCGATGATGCGTGCTTCGCAACTATGACTACAAGTGATAATACTGCGGCAAATATCATC…
>CARB-12__D13210__beta_lactamase
ATGAAGTTTTTATTGGTATTTTCGCTTTTAATACCATCCGTGGTTTTTGCAAGTAGTTCAAAGTTTCGGCAAGTTGAACAAGACGTTAAGGCAATTGAAGTTTCTCTTTCTGCTCGTATAGGTGTTTCCGTTCTTGATACTCAAAATGGAGAATACTGGGATTACAATGGCAATCAGCGCTTCCCGTTGACAAGTACTTTTAAAACAATAGCTTGCGCTAAATTACTATATGATGCTGAGCAAGGAAAAGTTAATCCCAATAGTACAGTCGAGATTAAGAAAGCAGATCTTGTGACCTATTCCCCTGTAATAGAAAAGCAAGTAGGGCAGGCAATCACACTCGATGATGCGTGCTTCGCAACTATGACTACAAGTGATAATACTGCGGCAAATATCATC…
>CARB-14__JQ364968__ARO_3002252
ATGGACGTACGTAAACACAAGGCTAGTTTTTTTAGCGTAGTAATTACTTTTTTATGTCTCACGCTATCATTAAATGCTAATGCAACAGACTCAGTACTTGAAGCGGTTACCAATGCTGAAACTGAATTAGGCGCTAGAATTGGTCTAGCTGTGCATGATTTGGAAACGGGAAAACGTTGGGAACATAAATCTAATGAACGTTTTCCTCTAAGTAGTACCTTTAAAACACTTGCCTGTGCAAACGTTCTTCAAAGAGTTGATCTAGGTAAAGAAAGAATTGATAGAGTTGTGAGATTCTCTGAAAGCAATCTCGTTACATACTCACCTGTAACAGAAAAACATGTGGGTAAAAAAGGGATGTCGCTCGCAGAGCTGTGTCAGGCCACATTATCAACCAGT…
>CARB-16__HF953351__ARO_3002255
TCAGTTACGGCTATTCTCCATTAATACTGTCTTCGCTATTTGCTCACCAATTTTTGCAATGACAGCATTTCTTTCTTCAAACGAGGCGTCTGTCTCTGTAATGTATAGAGCGGCTACGATAGGCTTGCGATTTGGAGGCCACATCACCGCAGTAATAGCACGCGACCCATAACCACCAGCGCCTGTTCTATCTGCTACTATCCAGTCACTTGGAACGCCTTTACGAAACAATGCATCGCCAACCTCATTACCTTTAAGCCAAGATTCTAGTTGTTGACGAGATTTGATAGATAGTGTTTCGTCAATTAGTAACTTTTCAAGTGTCGTTACCATTGCAATTGGTGTTGTCGTGTCTCGCTTATCTCCAGGCACCGCTTCGTTAAGTTCTGTTTCCCAGCG…
>CARB-17__KJ934265__ARO_3002254
ATGAAAAAGTTATTCCTGTTGGTTGGGCTGATGGTTTGCTCAACTGTTAGTTACGCCTCCAAATTAAACGAAGACATCTCCCTCATCGAGAAACAAACATCTGGGCGAATTGGAGTGTCAGTCTGGGATACACAAACGGACGAGCGTTGGGATTATCGCGGAGACGAACGCTTCCCATTAATGAGCACATTCAAAACGTTAGCGTGTGCCACCATGCTAAGCGACATGGACAGCGGCAAACTCAACAAAAATGCCACAGCGAGAATCGATGAACGCAATATTGTGGTTTGGTCTCCGGTGATGGATAAACTGACTGGACAAAGCACACGTATCGAACACGCTTGTGAAGCCGCCATGTTGATGAGCGACAACACCGCCGCGAACTTAGTGCTAAATGAA…
>CARB-18__KJ934266__ARO_3003174
ATGAAAAAGTTATTCCTGTTGGTTGGGCTGATGGTTTGCTCAACTGTTAGTTACGCCTCCAAATTAAACGAAGACATCTCCCTCATCGAGAAACAAACATCTGGGCGAATTGGAGTGTCAGTCTGGGATACACAAACGGACGAGCGTTGGGATTATCGCGGAGACGAACGTTTCCCATTAATGAGCACATTCAAAACGTTAGCGTGTGCCACCATGCTAAGCGACATGGACAGCGGCAAACTCAACAAAAATGCCACAGCGAAAATCGATGAACGCAATATTGTGGTTTGGTCTCCGGTGATGGATAAACTGGCTGGACAAAGCACACGYATCGAACACGCTTGTGAAGCCGCCATGTTGATGAGCGACAACACCGCCGCGAACTTAGTGCTAAATGAA…
>CARB-19__KJ934267__ARO_3003175
ATGAAAAAGTTATTCCTGTTGGCTGGGCTGATGGTTTGCTCAACTGTTAGTTACGCCTCCAAATTAAACGAAGACATATCCCTCATCGAGAAACAAACATCTGGGCGAATTGGAGTGTCAGTCTGGGATACACAAACGGACGAGCGTTGGGATTATCGCGGAGACGAACGTTTCCCATTAATGAGCACATTCAAAACGTTAGCGTGTGCCACCATGCTAAGCGATATGGACAGCGGCAAACTCAACAAAAATGCTACAGCGAAAATCGATGAACGCAATATTGTGGTTTGGTCTCCGGTGATGGATAAACTGGCTGGACAAAGCACACGTATCGAACACGCTTGTGAGGCCGCCATGTTGATGAGCGACAACACCGCCGCGAACTTAGTGCTAAATGAA…
>CARB-1__AF313471__ARO_3002240
ATGAAGTTTTTATTGGCATTTTCGCTTTTAATACCATCCGTGGTTTTTGCAAGTAGTTCAAAGTTTCAGCAAGTTGAACAAGACGTTAAGGCAATTGAAGTTTCTCTTTCTGCTCGTATAGGTGTTTCCGTTCTTGATACTCAAAATGGAGAATATTGGGATTACAATGGCAATCAGCGCTTCCCGTTAACAAGTACTTTTAAAACAATAGCTTGCGCTAAATTACTATATGATGCTGAGCAAGGAAAAGTTAATCCCAATAGTACAGTCGAGATTAAGAAAGCAGATCTTGTGACCTATTCCCCTGTAATAGAAAAGCAAGTAGGGCAGGCAATCACACTCGATGATGCGTGCTTCGCAACTATGACTACAAGTGATAATACTGCGGCAAATATCATC…
>CARB-1__AF313471__beta_lactamase
ATGAAGTTTTTATTGGCATTTTCGCTTTTAATACCATCCGTGGTTTTTGCAAGTAGTTCAAAGTTTCAGCAAGTTGAACAAGACGTTAAGGCAATTGAAGTTTCTCTTTCTGCTCGTATAGGTGTTTCCGTTCTTGATACTCAAAATGGAGAATATTGGGATTACAATGGCAATCAGCGCTTCCCGTTAACAAGTACTTTTAAAACAATAGCTTGCGCTAAATTACTATATGATGCTGAGCAAGGAAAAGTTAATCCCAATAGTACAGTCGAGATTAAGAAAGCAGATCTTGTGACCTATTCCCCTGTAATAGAAAAGCAAGTAGGGCAGGCAATCACACTCGATGATGCGTGCTTCGCAACTATGACTACAAGTGATAATACTGCGGCAAATATCATC…
>CARB-20__NG_048723.1__ARO_3003150
ATCGACAGGGATTTAACAGTGGTTAGAGTATTCACTCGTTATAGTTTGCTTAACATCGCCAAAGTGCGAATCAAAACCAAAAGAATGAAGAACACCACGCATGAAAAAGTTATTCCTGTTGGTTGGGCTGATGGTTTGCTCAACTGTTAGTTACGCCTCCAAATTAAACGAAGACATCTCCCTCATCGAGAAACAAACATCTGGGCGAATTGGAGTGTCAGTCTGGGATACACAAACGGACGAGCGTTGGGATTATCGCGGAGACGAACGTTTCCCATTAATGAGCACATTCAAAACGTTAGCGTGTGCCACCATGCTAAGCGACATGGACAGCGGCAAACTCAACAAAAATGCCACAGCGAGAATCGATGAACGCAATATTGTGGTTTGGTCTCCGGT…
>CARB-21__CP006005__ARO_3003176
GTGGTTAGAGTATTCACTCGTTATAGTTTGCTTAACATCGCCAAAGTGCGAATCAAAACCAAAAGAACGAAGAACACACGCATGAAAAAGTTATTCCTGTTGGTTGGGCTGATGGTTTGCTCAACTGTTAGTTACGCTTCCAAATTAAACGAAGACATCTCCCTCATCGAGAAACAAACATCTGGGCGAATTGGAGTGTCAGTCTGGGATACACAAATGGACGAGCGTTGGGATTATCGCGGAGACGAACGTTTCCCATTAATGAGCACATTCAAAACGTTAGCGTGTGCCACCATGCTAAGCGACATGGACAGCGGCAAACTCAACAAAAATGCCACAGCGAGAATCGATGAACGCAATATTGTGGTTTGGTCTCCGGTGATGGATAAACTGGCTGGA…
>CARB-22__BA000032__ARO_3003151
TTAACTTTCTTTGTAGTGCTCTAAAATCAGTTGGCTGATTTGCGCGATCAGTTGATCGCGAGCTTGAAGCGAAAGGTCTGTGTCTGTGACGTAAATACTGATGTAAACCGGCTTGTAGTTGTCTTTCCAGATCATCGCGCTAATGCCGCGTGAACCGTAGTTACCTGCGCCAGAGCGGTCTGCAATCGACCAGCCTTTTGGCAGAACAGAGCGCATGAGAGAATCCGATACTTTGTTGTCTTGCATCCAGATTTTCAGCTGTGTGCGTGACTCGTAAGATAGGGCGTTATCTTCCATCAAGGTGTGTAGGGTGTTTACCATGGCGTTAGGCGTTGTGGTGTCTCGCTTGTCGCCCGGTTTTGCTTCATTCAAACGGGGTTCCAATCGGTCAAGTCGCGT…
>CARB-23__CP007005__ARO_3003186
GTGGTTAGAGTATTCACTCGTTATAGTTTGCTTAACATCGCCAAAGTGCGAATCAAAACCAAAGAACGAAGAACACCACGCATGAAAAAGTTATTCCTGTTGGTTGGGCTGATGGTTTGCTCAACTGTTAGTTACGCCTCCAAATTAAATTTAAATGAAGACATCTCCCTCATCGAGAAACAAACATCTGGGCGAATTGGAGTGTCAGTCTGGGATACACAAACGGACGAGCGTTGGGATTATCGCGGAGACGAACGTTTCCCATTAATGAGCACATTTAAAACGTTAGCGTGTGCCACCATGCTAAGCGACATGGACAGCGGCAAACTCAACAAAAATGCCACAGCGAAAATCGATGAACGCAATATTGTGGTTTGGTCTCCGGTGATGGATAAACTG…
>CARB-2__DQ157752__ARO_3002241
ATGAAGTTTTTATTGGCATTTTCGCTTTTAATACCATCCGTGGTTTTTGCAAGTAGTTCAAAGTTTCAGCAAGTTGAACAAGACGTTAAGGCAATTGAAGTTTCTCTTTCTGCTCGTATAGGTGTTTCCGTTCTTGATACTCAAAATGGAGAATATTGGGATTACAATGGCAATCAGCGCTTCCCGTTAACAAGTACTTTTAAAACAATAGCTTGCGCTAAATTACTATATGATGCTGAGCAAGGAAAAGTTAATCCCAATAGTACAGTCGAGATTAAGAAAACAGATCTTGTGACCTATTCCCCTGTAATAGAAAAGCAAGTAGGGCAGGCAATCACACTCGATGATGCGTGCTTCGCAACTATGACTACAAGTGATAATACTGCGGCAAATATCATC…
>CARB-2__M69058__beta_lactamase
ATGCTTTTATATAAAATGTGTGACAATCAAAATTATGGGGTTACTTACATGAAGTTTTTATTGGCATTTTCGCTTTTAATACCATCCGTGGTTTTTGCAAGTAGTTCAAAGTTTCAGCAAGTTGAACAAGACGTTAAGGCAATTGAAGTTTCTCTTTCTGCTCGTATAGGTGTTTCCGTTCTTGATACTCAAAATGGAGAATATTGGGATTACAATGGCAATCAGCGCTTCCCGTTAACAAGTACTTTTAAAACAATAGCTTGCGCTAAATTACTATATGATGCTGAGCAAGGAAAAGTTAATCCCAATAGTACAGTCGAGATTAAGAAAGCAGATCTTGTGACCTATTCCCCTGTAATAGAAAAGCAAGTAGGGCAGGCAATCACACTCGATGATGCG…
>CARB-3__S46063__ARO_3002242
ATGCTTTTATATAAAATGTGTGACAATCAAAATTATGGGGTTACTTACATGAAGTTTTTATTGGCATTTTCGCTTTTAATACCATCCGTGGTTTTTGCAAGTAGTTCAAAGTTTCAGCAAGTTGAACAAGACGTTAAGGCAATTGAAGTTTCTCTTTCTGCTCGTATAGGTGTTTCCGTTCTTGATACTCAAAATGGAGAATATTGGGATTACAATGGCAATCAGCGCTTCCCGTTAACAAGTACTTTTAAAACAATAGCTTGCGCTAAATTACTATATGATGCTGAGCAAGGAAAAGTTAATCCCAATAGTACAGTCGAGATTAAGAAAGCAGATCTTGTGACCTATTCCCCTGTAATAGAAAAGCAAGTAGGGCAGGCAATCACACTCGATGATGCG…
>CARB-3__S46063__beta_lactamase
ATGCTTTTATATAAAATGTGTGACAATCAAAATTATGGGGTTACTTACATGAAGTTTTTATTGGCATTTTCGCTTTTAATACCATCCGTGGTTTTTGCAAGTAGTTCAAAGTTTCAGCAAGTTGAACAAGACGTTAAGGCAATTGAAGTTTCTCTTTCTGCTCGTATAGGTGTTTCCGTTCTTGATACTCAAAATGGAGAATATTGGGATTACAATGGCAATCAGCGCTTCCCGTTAACAAGTACTTTTAAAACAATAGCTTGCGCTAAATTACTATATGATGCTGAGCAAGGAAAAGTTAATCCCAATAGTACAGTCGAGATTAAGAAAGCAGATCTTGTGACCTATTCCCCTGTAATAGAAAAGCAAGTAGGGCAGGCAATCACACTCGATGATGCG…
>CARB-4__U14749__ARO_3002243
ATGAAGCTTTTACTGGTATTTTCGCTTTTAATACCGTCTATGGTGTTTGCAAATAGTTCAAAGTTTCAACAGGTTGAACAAGATGCTAAGGTAATTGAAGCATCTCTTTCTGCGCATATAGGGATTTCTGTTCTTGATACTCAAACTGGAGAGTATTGGGATTACAATGGCAATCAGCGTTTTCCTTTGACAAGTACTTTTAAAACAATAGCTTGTGCTAAATTATTATATGATGCTGAGCAAGGGGAAATAAACCCTAAGAGTACAATTGAGATCAAAAAAGCAGATCTTGTGACCTATTCTCCCGTAATAGAAAAGCAAGTAGGACAAGCAATAACGCTCGATGATGCGTGTTTTGCAACTATGACGACAAGTGATAATGCAGCAGCAAATATCATC…
>CARB-4__U14749__beta_lactamase
ATGAAGCTTTTACTGGTATTTTCGCTTTTAATACCGTCTATGGTGTTTGCAAATAGTTCAAAGTTTCAACAGGTTGAACAAGATGCTAAGGTAATTGAAGCATCTCTTTCTGCGCATATAGGGATTTCTGTTCTTGATACTCAAACTGGAGAGTATTGGGATTACAATGGCAATCAGCGTTTTCCTTTGACAAGTACTTTTAAAACAATAGCTTGTGCTAAATTATTATATGATGCTGAGCAAGGGGAAATAAACCCTAAGAGTACAATTGAGATCAAAAAAGCAGATCTTGTGACCTATTCTCCCGTAATAGAAAAGCAAGTAGGACAAGCAATAACGCTCGATGATGCGTGTTTTGCAACTATGACGACAAGTGATAATGCAGCAGCAAATATCATC…
>CARB-5__AF135373__ARO_3002244
ATGAACGTACGTAAACACAAGGCTAGTTTTTTTAGCGTAGTAATTACTTTTTTATGTCTCACGCTATCATTAAATGCTAATGCAACAGACTCAGTACTTGAAGCGGTTACCAATGCTGAAACTGAATTAGGCGCTAGAATTGGTCTAGCTGTGCATGATTTGGAAACGGGAAAACGTTGGGAACATAAATCTAATGAACGTTTTCCTCTAAGTAGTACCTTTAAAACACTTGCCTGTGCAAACGTTCTTCAAAGAGTTGATCTAGGTAAAGAAAGAATTGATAGAGTTGTGAGATTCTCTGAAAGCAATCTCGTTACATACTCACCTGTAACAGAAAAACATGTGGGTAAAAAAGGGATGTCGCTCGCAGAGCTGTGTCAGGCCACATTATCAACCAGT…
>CARB-5__AF135373__beta_lactamase
ATGAACGTACGTAAACACAAGGCTAGTTTTTTTAGCGTAGTAATTACTTTTTTATGTCTCACGCTATCATTAAATGCTAATGCAACAGACTCAGTACTTGAAGCGGTTACCAATGCTGAAACTGAATTAGGCGCTAGAATTGGTCTAGCTGTGCATGATTTGGAAACGGGAAAACGTTGGGAACATAAATCTAATGAACGTTTTCCTCTAAGTAGTACCTTTAAAACACTTGCCTGTGCAAACGTTCTTCAAAGAGTTGATCTAGGTAAAGAAAGAATTGATAGAGTTGTGAGATTCTCTGAAAGCAATCTCGTTACATACTCACCTGTAACAGAAAAACATGTGGGTAAAAAAGGGATGTCGCTCGCAGAGCTGTGTCAGGCCACATTATCAACCAGT…
>CARB-6__AF030945__ARO_3002245
ATGAAGTTTTTATTGGCATTTTCGCTTTTAATACCATCCGTGGTTTTTGCAAGTAGTTCAAAGTTTCAGCAAGTTGAACAAGACGTTAAGGCAATTGAAGTTTCTCTTTCTGCTCGTATAGGTGTTTCCGTTCTTGATACTCAAAATGGAGAATATTGGGATTACAATGGCAATCAGCGCTTCCCGTTAACAAGTACTTTTAAAACAATAGCTTGCGCTAAATTACTATATGATGCTGAGCAAGGAAAAGTTAATCCCAATAGTACAGTCGAGATTAAGAAAGCAGATCTTGTGACCTATTCCCCTGTAATAGAAAAGCAAGTAGGGCAGGCAATCACACTCGATGATGCGTGCTTCGCAACTATGACTACAAGTGATAATACTGCGGCAAATATCATC…
>CARB-6__AF030945__beta_lactamase
ATGAAGTTTTTATTGGCATTTTCGCTTTTAATACCATCCGTGGTTTTTGCAAGTAGTTCAAAGTTTCAGCAAGTTGAACAAGACGTTAAGGCAATTGAAGTTTCTCTTTCTGCTCGTATAGGTGTTTCCGTTCTTGATACTCAAAATGGAGAATATTGGGATTACAATGGCAATCAGCGCTTCCCGTTAACAAGTACTTTTAAAACAATAGCTTGCGCTAAATTACTATATGATGCTGAGCAAGGAAAAGTTAATCCCAATAGTACAGTCGAGATTAAGAAAGCAGATCTTGTGACCTATTCCCCTGTAATAGAAAAGCAAGTAGGGCAGGCAATCACACTCGATGATGCGTGCTTCGCAACTATGACTACAAGTGATAATACTGCGGCAAATATCATC…
>CARB-7__AF409092__ARO_3002246
ATGAAGTCTTTGTTGGTATTTGCGCTTTTAATGCCATCTGTAGTTTTTGCAAGCAGTTCAAAATTTCAATCAGTTGAACAAGAAATTAAGGGAATTGAGTCTTCACTCTCTGCTCGTATAGGAGTCGCCATTTTGGATACTCAAAATGGCGAAAGCTGGGATTATAATGGTGATCAACGATTTCCATTAACAAGTACTTTCAAAACAATAGCTTGTGCTAAGTTGCTGTATGATGCAGAGCATGGGAAAGTTAATCTCAATAGTACAGTTGAGATTAAGAAAGCAGATCTTGTTACGTATTCGCCTGTATTAGAAAAGCAAGTAGGTAAACCAATAACGCTCTCTGATGCATGCCTTGCTACTATGACAACAAGCGACAATACAGCAGCCAATATTGTT…
>CARB-7__AF409092__beta_lactamase
ATGAAGTCTTTGTTGGTATTTGCGCTTTTAATGCCATCTGTAGTTTTTGCAAGCAGTTCAAAATTTCAATCAGTTGAACAAGAAATTAAGGGAATTGAGTCTTCACTCTCTGCTCGTATAGGAGTCGCCATTTTGGATACTCAAAATGGCGAAAGCTGGGATTATAATGGTGATCAACGATTTCCATTAACAAGTACTTTCAAAACAATAGCTTGTGCTAAGTTGCTGTATGATGCAGAGCATGGGAAAGTTAATCTCAATAGTACAGTTGAGATTAAGAAAGCAGATCTTGTTACGTATTCGCCTGTATTAGAAAAGCAAGTAGGTAAACCAATAACGCTCTCTGATGCATGCCTTGCTACTATGACAACAAGCGACAATACAGCAGCCAATATTGTT…
>CARB-8__AY178993__ARO_3002247
ATGGACGTACGTAAACACAAGGCTAGTTTTTTTAGCGTAGTAATTACTTTTTTATGTCTCACGCTATCATTAAATGCTAATGCAACAGACTCAGTACTTGAAGCGGTTACCAATGCTGAAACTGAATTAGGCGCTAGAATTGGTCTAGCTGTGCATGATTTGGAAACGGGAAAACGTTGGGAACATAAATCTAATGAACGTTTTCCTCTAAGTAGTACCTTTAAAACACTTGCCTGTGCAAACGTTCTTCAAAGAGTTGATCTAGGTAAAGAAAGAATTGATAGAGTTGTGAGATTCTCTGAAAGCAATCTCGTTACATACTCACCTGTAACAGAAAAACATGTGGGTAAAAAAGGGATGTCGCTCGCAGAGCTGTGTCAGGCCACATTATCAACCAGT…
>CARB-8__AY178993__beta_lactamase
ATGGACGTACGTAAACACAAGGCTAGTTTTTTTAGCGTAGTAATTACTTTTTTATGTCTCACGCTATCATTAAATGCTAATGCAACAGACTCAGTACTTGAAGCGGTTACCAATGCTGAAACTGAATTAGGCGCTAGAATTGGTCTAGCTGTGCATGATTTGGAAACGGGAAAACGTTGGGAACATAAATCTAATGAACGTTTTCCTCTAAGTAGTACCTTTAAAACACTTGCCTGTGCAAACGTTCTTCAAAGAGTTGATCTAGGTAAAGAAAGAATTGATAGAGTTGTGAGATTCTCTGAAAGCAATCTCGTTACATACTCACCTGTAACAGAAAAACATGTGGGTAAAAAAGGGATGTCGCTCGCAGAGCTGTGTCAGGCCACATTATCAACCAGT…
>CARB-9__AY248038__ARO_3002248
ATGAAGTCTTTGTTGGTATTTGCGCTTTTAATGCCATCTGTAGTTTTTGCAAGCAGTTCAAAATTTCAATCAGTTGAACAAGAAATTAAGGGAATTGAGTCTTCACTCTCTGCTCGTATAGGAGTTGCCATTTTGGATACTCAAAATGGCGAAAGCTGGGATTATAATGGTGATCAACGATTTCCATTAACAAGTACTTTCAAAACAATAGCTTGTGCTAAGTTGCTGTATGATGCAGAGCATGGGAAAGTTAATCTCAATAGTACAGTTGAGGTTAAGAAAGCAGATCTTGTTACGTATTCGCCTGTATTAGAAAAGCAAGTAGGTAAACCAATAACGCTCTCTGATGCATGCTTTGCTACTATGACAACAAGCGACAATACAGCAGCCAATATTGTT…
>CARB-9__AY248038__beta_lactamase
ATGAAGTCTTTGTTGGTATTTGCGCTTTTAATGCCATCTGTAGTTTTTGCAAGCAGTTCAAAATTTCAATCAGTTGAACAAGAAATTAAGGGAATTGAGTCTTCACTCTCTGCTCGTATAGGAGTTGCCATTTTGGATACTCAAAATGGCGAAAGCTGGGATTATAATGGTGATCAACGATTTCCATTAACAAGTACTTTCAAAACAATAGCTTGTGCTAAGTTGCTGTATGATGCAGAGCATGGGAAAGTTAATCTCAATAGTACAGTTGAGGTTAAGAAAGCAGATCTTGTTACGTATTCGCCTGTATTAGAAAAGCAAGTAGGTAAACCAATAACGCTCTCTGATGCATGCTTTGCTACTATGACAACAAGCGACAATACAGCAGCCAATATTGTT…
>CAU-1__AJ308331__ARO_3000855
ATGAAGCGCCTGATCCTGGCCGCCGCTGCGTCGCTGTTGGCTCTGGCCTCGGCGGCCCACGCCGACGACATGCCGGCCAACTGGACCAAGCCGACCAAGCCCTACCGTGTGGTCGGCAACATCTATTACGTCGGCACCGAGGGCATCTCGTCCTGGCTGATCACGTCGTCCGAGGGCCATGTGGTGCTGGACGGCGGGCCGAACGCCGAGACGGGCAAGCTGGTCGAGCGCAACATCACGGCGCTGGGCTTCCAGCTTGCGGACGTGAAGATCCTGATCAACACCCACGCCCACTACGATCACGCCGGCGGTCTGGCGCAGTTGAAGGCCGACACCGGCGCCAAGCTGTGGATCTCGCGCGACGACGCCCCGGCCATGGCGGCGGGCCACCACATCGGC…
>CEPH-A3__AY112998__ARO_3003093
ATGATGAAAGGTTGGATAAAGTGCACATTGGCCGGGGCCGTGGTGCTGATGGCGAGTTTCTGGGGTGGCAGCGTGCGGGCGGCGGGGATCGAGCTCAAGCAGGTGAGTGGCCCTGTCTATGTTGTTGAAGACAACTACTACGTCAAAGAGAACTCCATGGTCTATTTCGGGGCCAAGGGAGTGACGGTGGTGGGGGCGACCTGGACGCCGGATACTGCTCGCGAGCTGCACAAGCTGATTAAACGGGTCAGCAGCAAGCCGGTGCTGGAGGTGATCAACACCAACTACCACACCGACCGGGCGGGCGGTAACGCCTACTGGAAGTCCATCGGGGCCAAGGTGGTGGCGACGCGCCAGACCCGGGATCTGATGAAGAGCGACTGGGCCGAGATTGTCGCC…
>CEPH-A3__AY112998__beta_lactamase
ATGATGAAAGGTTGGATAAAGTGCACATTGGCCGGGGCCGTGGTGCTGATGGCGAGTTTCTGGGGTGGCAGCGTGCGGGCGGCGGGGATCGAGCTCAAGCAGGTGAGTGGCCCTGTCTATGTTGTTGAAGACAACTACTACGTCAAAGAGAACTCCATGGTCTATTTCGGGGCCAAGGGAGTGACGGTGGTGGGGGCGACCTGGACGCCGGATACTGCTCGCGAGCTGCACAAGCTGATTAAACGGGTCAGCAGCAAGCCGGTGCTGGAGGTGATCAACACCAACTACCACACCGACCGGGCGGGCGGTAACGCCTACTGGAAGTCCATCGGGGCCAAGGTGGTGGCGACGCGCCAGACCCGGGATCTGATGAAGAGCGACTGGGCCGAGATTGTCGCC…
>CFE-1__AB107899__ARO_3001856
ATGATGAAAAAATCGATATGCTGCGCGCTGCTGCTGACAGCCTCTTTTTCCACCTTTGCCGCCGCAAAAACAGAACAACAAATTGCCGATATCGTTAACCGCACCATCACACCGCTGATGCAGGAGCAGGCTATTCCGGGTATGGCCGTTGCGATTATCTACCAGGGAAAACCTTATTACTTTACCTGGGGTAAAGCTGATATCGCCAATAACCGTCCAGTCACTCAGCAAACGCTGTTTGAACTCGGCTCGGTCAGTAAAACGTTCAACGGCGTGCTGGGCGGCGATGCTATCGCTCGCGGCGAAATCAAGCTCAGCGATCCGGTCACGCAATACTGGCCTGAGCTGACGGGTAAGCAGTGGCAGGGTATCAGCCTGCTGCACTTAGCGACCTACACG…
>CGB-1__EF672680__ARO_3000841
ATGAAAAAAAGCATTCCGTTTTTTATTATTTCGATGTTGCTAAGCCCATTGGCAAACGCCCAGGACACACAGGTAAGAGATTTTGTAATTGAGCCTCAAATTCAACCTAACTTTTATATTTACAAAACTTTCGGAGTATTCGGAGGGAAAGAATATTCTACCAATGCCGTGTATCTGGTAACTAAAAAAGGAGTTGTCCTGTTTGATGTTCCATGGCAGAAAACCCAATACCAAAGTCTGATGGATACCATTCAAAAACGTCATCATCTGCCGGTTATTGCGGTATTTGCCACCCATTCTCATGAAGACAGAGCGGGAGATTTAAGCTTTTATAATAAGAAAGGAATCAAAACCTACGCTACAGCAAAAACCAATGAAATTTTAAAGAAAGAAGGAAAA…
>CKO-1__AF477396__beta_lactamase
ATGAGAAACGAGGAAGTCATTAGTATGTGGCAACGGATGAAATGGGGTCTGTGTGTGCTGGCGGCACTCAGCGGTTCTGCGATGGCCGCACCGCTGACGGCGCAATACGTGTCGGCTATCGCGATGCAGGAAGAACAGCGTCTTCATGCCCGGATTGGCATTGCGGTACTTGATACGGCGACCAACAGTATCACCCATTATCGGGGAGAAGAACGGTTCCCGTTAAACAGTACGCACAAGCCGCTGTTATGCGCAGCGTTATTACGCGAAGTCGACAGGAAGGCGCTGGCGCTTTCTGCTTCAATGCAGTTTGAACCCTCACAACTGGTGGAGTATTCGCCGATTACTGAAAAACATGTGGCGCCAGACGCCATGAGCTGGGCGCAATTGTGCAGCGCG…
>CME-1__AJ006275__beta_lactamase
ATGAAAAAAATTATACTCCTATTTATCTTGACAAGCCAGTTGGTGCTTGCTCAACATACTTCAATATTAAATGATATAAATGCTGTTACCAAAGACAAGAAAGCCACAGTAGCTGTTTCTGTTTTGGGGATAGAAAATGATTTTCAGTTTAGTAACGCCAATGGTAATTTGAAAATGCCGATGCTGAGTGTTTTTAAATTTCATATTGCATTGGCGGTTCTAAATCAGGTAGACAAAGGTAACCTTACCTTGGATCAGAAAATACTGATTAAAAAATCGGATCTATTAGAAAATACATGGTCACCACTTCGTGAGAAGTATCCGGATGGAAATGTAGAACTTCCTTTAAGCGAAATTATTACTTATACCGTAGCCCAAAGTGACAACAACGGATGCGAC…
>CMG__AY265892__beta_lactamase
CTAAGCTGTGCCCTGCTGCTCAGCGTTGCCAGCGCTGCATTCGCCGCACCGATGTCCGAAAAACAGCTGGCTGAGGTGGTGGAACGCACCGTTACGCCGCTGATGAACGCGCAGGCCATTCCGGGTATGGCGGTGGCGGTGATTTATCAGGGTCAGCCGCACTACTTTACCTTCGGTAAAGCTGATGTTGCAGCGAACAAACCCGTCACCCCGCAAACCTTGTTCGAGCTGGGTTCGATAAGTAAAACCTTCACCGGCGTATTGGGTGGTGATGCGATTGCGCGCGGTGAAATAACGCTGGGCGATCCGGTGACCAAATACTGGCCTGAGCTCACGGGCAAGCAGTGGCAGGGCATTCGCATGCTGGATCTGGCAACCTACACCGCAGGCGGTCTGCCG…
>CMY-100__KF526113__ARO_3002112
ATGATGAAAAAATCGATATGCTGCGCGCTGCTGCTGACAGCTTCTTTCTCCACGTTTGCCGCCGCAAAAACAGAACAACAAATTGCCGATATCGTTAACCGCACCATCACACCGCTGATGCAGGAGCAGGCAATTCCGGGCATGGCCGTTGCGATTATCTATCAGGGGAAACCTTATTACTTTACCTGGGGTAAAGCCGATATCGCCAATAACCGTCCAGTCACTCAACAAACGCTGTTTGAACTCGGTTCGGTCAGTAAAACGTTCAACGGTGTGCTGGGCGGCGATGCTATCGCCCGCGGCGAAATTAAGCTCAGCGATCCGGTCACGCAGTACTGGCCTGAACTGACGGGTAAGCAGTGGCAGGGTATCAGCCTGCTGCACTTAGCCACCTACACG…
>CMY-101__KF526114__ARO_3002113
ATGATGAAAAAATCGATATGCTGCGCGCTGCTGCTGACAGCTTCTTTCTCCACGTTTGCCGCCGCCAAAACAGAACAACAAATTGCCGATATCGTTAACCGCACCATCACACCGCTGATGCAGGAGCAGGCTATTCCGGGTATGGCCGTTGCGATTATCTATCAGGGGAAACCTTATTACTTTACCTGGGGTAAAGCCGATATCGCCAATAACCGTCCAGTCACGCAACAAACGCTGTTTGAACTCGGATCGGTCAGTAAAACGTTCAACGGCGTGCTGGGCGGCGATGCTATCGCCCGCGGCGAAATTAAGCTCAGCGATCCGGTCACGCATTACTGGCCTGAACTGACTGGTAAGCAGTGGCAGGGTATCAGCCTGCTGCACTTAGCCACCTACACG…
>CMY-102__KF526115__ARO_3002114
ATGATGAAAAAATCGTTATGCTGCGCTCTGCTGCTGACAGCCTCTTTCTCCACATTTGCTGCCGCAAAAACAGAACAACAGATTGCCGATATCGTTAATTGCACCATCACCCCGTTGATGCAGGAGCAGGCTATTCCGGGTATGGCCGTTGCCGTTATCTACCAGGGAAAACCCTATTATTTCACCTGGGGTAAAGCCGATATCGCCAATAACCACCCAGTCACGCAGCAAACGCTGTTTGAGCTAGGATCGGTTAGTAAGACGTTTAACGGCGTGTTGGGCGGCGATGCTATCGCCCGCGGCGAAATTAAGCTCAGCGATCCGGTCACGAAATACTGGCCAGAACTGACAGGCAAACAGTGGCAGGGTATCAGCCTGCTGCACTTAGCCACCTATACG…
>CMY-103__KF526116__ARO_3002115
ATGATGAAAAAATCGATATGCTGCGCGCTGCTGCTGACAGCCTCTTTCTCCACGTTTGCTGCCACAAAAACAGAACAACAAATTGCCGATATCGTTAACCGCACCATCACACCACTGATGCAGGAGCAGGCTATTCCGGGTATGGCCGTGGCGATTATCTACGAGGAGAAACCTTATTACTTTACCTGGGGTAAAGCCGATATCGCCAATAACCACCCAGTCACGCAGCAAACGCTGTTTGAATTAGGGTCGGTCAGTAAGACGTTTAACGGCGTGTTGGGCGGCGACGCTATCGCCCGCGGCGAAATTAAGCTCAGCGATCCGGTCACGAAATACTGGCCAGAACTGACAGGCAAACAGTGGCGGGGTATCAGCCTGCTGCACTTAGCCACCTATACA…
>CMY-104__KF150216__ARO_3002116
ATGATGAAAAAATCGTTATGCTGCGCTCTGCTGCTGACAGCCTCTTTCTCCACGTTTGCCGCCGCAAAAACAGAACAACAGATTGCCGATATCGTTAATCACACCATCACCCCGTTGATGCAGAAGCAGGCTATTCCGGGGATGGCCGTTGCAGTTATCTACCAGGGTAAACCCTATTATTTCACCTGGGGTAAAGCCGATATCGCCAATAACCACCCAGTCACGCAGCAAACGCTGTTTGAGCTAGGATCGGTCAGTAAGACGTTTAACGGCGTGTTGGGCGGCGACGCTATCGCCCGCGGTGAAATTAAGCTCAGCGATCCGGTCACGAAATACTGGCCAGAACTGACAGGCAAACAGTGGCAGGGTATCAGCCTGCTGCACTTAGCCACCTATACG…
>CMY-105__KJ207205__ARO_3002117
ATGATGAAAAAATCGATATGCTGCGCACTGCTGCTGACAGCCTCTTTCTCCACGTTTGCTGCCGCAAAAACAGAACAACAAATTGCCGATATCGTTAACCGCACCATCACACCACTGATGCAGGAGCAGGCTATTCCGGGCATGGCCGTGGCAATTATCTACGAGGGGAAACCTTATTACTTTACCTGGGGTAAAGCCGATATCGCCAATAACCACCCAGTCACGCAGCAAACGCTGTTTGAATTAGGGTCGGTCAGTAAGACGTTTAACGGCGTGTTGGGCGGCGACGCTATCGCCCGCGGCGAAATTAAGCTCAGCGATCCGGTCACGAAATACTGGCCAGAACTGACAGGCAAACAGTGGCGGGGTATCAGCCTGCTGCACTTAGCCACCTATACA…
>CMY-108__KF564648__ARO_3002120
ATGATGAAAAAATCGTTATGCTGCGCTCTGCTGCTGACAGCCTCATTCTCCACGTTTGCCGCCGCCAAAACAGAACAACAGATTGCCGATATCGTTAATCGCACCATCACCCCGTTGATGCAGGAGCAGGCTATTCCGGGTATGGCCGTTGCCGTTATCTACCAGGGAAAACCCTATTATTTCACCTGGGGTAAAGCCGATATCGCCAATAACCACCCAGTCACGCAGCAAACGCTGTTTGAGCTAGGGTCGGTCAGTAAGACGTTTAACGGCGTGTTGGGCGGCGATGCTATCGCCCGCGGCGAAATTAAGCTCAGCGATCCGGTCACGAAATACTGGCCAGAACTGACAGGCAAACAGTGGCAGGGTATCAGCCTGCTGCACTTAGCCACCTATACG…
>CMY-10__AF357597__ARO_3002021
ATGCAACAACGACAATCCATCCTGTGGGGGGCCGTGGCCACCCTGATGTGGGCCGGTCTGGCCCATGCAGGTGAGGCTTCACCGGTCGATCCCCTGCGCCCCGTGGTGGATGCCAGCATCCAGCCGCTGCTCAAGGAGCACAGGATCCCGGGCATGGCGGTGGCCGTGCTCAAGGATGGCAAGGCCCACTACTTCAATTACGGGGTGGCCAACCGGGAGAGCGGGGCCGGCGTCAGCGAGCAGACCCTGTTCGAGATAGGATCCGTGAGCAAGACCCTGACTGCGACCCTGGGGGCCTATGCGGTGGTCAAGGGAGCGATGCAGCTGGATGACAAGGCGAGCCGGCACGCGCCCTGGCTCAAGGGATCCGCCTTTGACAGCATCACCATGGGGGAGCTT…
>CMY-10__AF373218__beta_lactamase
ATGCAACAACGACAATCCATCCTGTGGGGGGCCGTGGCCACCCTGATGTGGGCCGGTCTGGCCCATGCAGGTGAGGCTTCACCGGTCGATCCCCTGCGCCCCGTGGTGGATGCCAGCATCCAGCCGCTGCTCAAGGAGCACAGGATCCCGGGCATGGCGGTGGCCGTGCTCAAGGATGGCAAGGCCCACTACTTCAATTACGGGGTGGCCAACCGGGAGAGCGGGGCCGGCGTCAGCGAGCAGACCCTGTTCGAGATAGGATCCGTGAGCAAGACCCTGACTGCGACCCTGGGGGCCTATGCGGTGGTCAAGGGAGCGATGCAGCTGGATGACAAGGCGAGCCGGCACGCGCCCTGGCTCAAGGGATCCGCCTTTGACAGCATCACCATGGGGGAGCTT…
>CMY-110__AB872957__ARO_3002071
ATGATGAAAAAATCGATATGCTGCGCGCTGCTGCTGACAGCCTCTTTCTCCAAGTTTGCTGCCGCAAAAACAGAACAACAAATTGCCGATATCGTTAACCGCACCATCACACCACTGATGCAGGAGCAGGCTATTCCGGGCATGGCCGTGGCAATTATCTACGAGGGGAAACCTTATTACTTTACCTGGGGTAAAGCCGATATCGCCAATAACCACCCAGTCACGCAGCAAACGCTGTTTGAATTAGGGTCGGTCAGTAAGACGTTTAACGGCGTGTTGGGCGGCGACGCTATCGCCCGCGGCGAAATTAAGCTCAGCGATCCGGTCACGAAATACTGGCCAGAACTGACAGGCAAACAGTGGCGGGGTATCAGCCTGCTGCACTTAGCCACCTATACA…
>CMY-111__KJ155695__ARO_3002122
ATGATGAAAAAATCGTTATGCTGCGCTCTGCTGCTGACAGCCTCTTTCTCCACATTTGCTGCCGCAAAAACAGAACAACAGATTGCCGATATCGTTAATCGCACCATCACCCCGTTGATGCAGGAGCAGGCTATTCCGGGTATGGCCGTTGCCGTTATCTACCAGGGAAAACCCTATTATTTCACCTGGGGTAAAGCCGATATCGCCAATAACCACCCAGTCACGCAGCAAACGCTGTTTGAGCTAGGATCGGTTAGTAAGACGTTTAACGGCGTGTTGGGCGGCGATGCTATCGCCCGCGGCGAAATTAAGCTCAGCGATCCGGTCACGAAATACTGGCCAGAACTGACAGGCAAACAGTGGCAGGGTATCCGCCTGCTGCACTTAGCCACCTATACG…
>CMY-112__KM087837__ARO_3002123
ATGATGAAAAAATCGTTATGCTGCGCGCTGCTGCTGACAGCCTCTTTCTCCACGTTTGCTGCCGCAAAAACAGAACAACAAATTGCCGATATCGTTAACCGCACCATCACACCACTGATGCAGGAGCAGGCTATTCCGGGTATGGCCGTGGCGATTATCTACGAGGAGAAACCTTATTACTTTACCTGGGGTAAAGCCGATATCGCCAATAACCACCCAGTCACGCAGCAAACGCTGTTTGAATTAGGGTCGGTCAGTAAGACGTTTAACGGCGTGTTGGGCGGCGACGCTATCGCCCGCGGCGAAATTAAGCTCAGCGATCCGGTCACGAAATACTGGCCAGAACTGACAGGCAAACAGTGGCGGGGTATCAGCCTGCTGCACTTAGCCACCTATACA…
>CMY-113__KM087836__ARO_3002124
ATGATGAAAAAATCGTTATGCTGCGCACTGCTGCTGACAGCCTCTTTCTCCACGTTTGCTGCCGCAAAAACAGAACAACAAATTGCCGATATCGTTAACCGCACCATCACACCACTGATGCAGGAGCAGGCTATTCCGGGTATGGCCGTGGCGATTATCTACGAGGGGAAACCTTATTACTTTACCTGGGGTAAAGCCGATATCGCCAATAACCACCCAGTCACGCAGCAAACGCTGTTTGAGCTAGGGTCGGTCAGTAAGACGTTTAACGGCGTGTTGGGCGGCGACGCTATCGCCCGCGGCGAAATTAAGCTCAGCGATCCGGTCACGAAATACTGGCCAGAACTGACAGGCAAACAGTGGCGGGGTATCAGCCTGCTGCACTTAGCCACCTATACA…
>CMY-114__KM087846__ARO_3002125
ATGATGAAAAAATCGTTATGCTGCGCGCTGCTGCTGACAGCCTCTTTCTCCACGTTTGCTGCCGCAAAAACAGAACAACAAATTGCCGATATCGTTAACCGCACCATCACACCACTGATGCAGGAGCAGGCTATTCCGGGCATGGCCGTGGCAATTATCTACGAGGGGAAACCTTATTACTTTACCTGGGGTAAAGCCGATATCGCCAATAACCACCCAGTCACGCAGCAAACGCTGTTTGAGTTAGGGTCGGTCAGTAAGACGTTTAACGGCGTGTTGGGCGGCGACGCTATCGCCCGCGGCGAAATTAAGCTCAGCGATCCGGTCACGAAATACTGGCCAGAACTGACAGGCAAACAGTGGCGGGGTATCAGCCTGCTGCACTTAGCCACCTATACA…
>CMY-115__KM087839__ARO_3002126
ATGATGAAAAAATCGTTATGCTGCGCACTGCTGCTGACAGCCTCTTTCTCCACGTTTGCTGCCGCAAAAACAGAACAACAAATTGCCGATATCGTTAACCGCACCATCACACCACTGATGCAGGAGCAGGCTATTCCGGGTATGGCCGTGGCGATTATCTACAAGGGGAAACCTTATTACTTTACCTGGGGTAAAGCCGATATCGCCAATAACCACCCAGTCACGCAGCATACGCTGTTTGAGCTAGGGTCGGTCAGTAAGACGTTTAACGGCGTGTTGGGCGGCGACGCTATCGCCCGCGGCGAAATTAAGCTCAGCGATCCGGTCACGAAATACTGGCCAGAACTGACAGGCAAACAGTGGCGGGGTATCAGCCTGCTGCACTTAGCCACCTATACA…
>CMY-116__KM087840__ARO_3002127
ATGATGAAAAAATCGTTATGCTGCGCACTGCTGCTGACAGCCTCTTTCTCCACGTTTGCTGCCGCAAAAACAGAACAACAAATTGCCGATATCGTTAACCGCACCATCACACCACTGATGCAGGAGCAGGCTATTCCGGGTATGGCCGTGGCGATTATCTACGAGGGGAAACCTTATTACTTTACCTGGGGTAAAGCCGATATCGCCAATAACCACCCAGTCACGCAGCAAACGCTGTTTGAGCTAGGGTCGGTCAGTAAGACGTTTAACGGCGTGTTGGGCGGCGACGCTATCGCCCGCGGCGAAATTAAGCTCAGCGATCCGGTCACGAAATACTGGCCAGAACTGACAGGCAAACAGTGGCGGGGTATCAGCCTGCTGCACTTAGCCACCTATACA…
>CMY-117__KM087844__ARO_3002128
ATGATGAAAAAATCGTTATGCTGCGCACTGCTGCTGACAGCCTCTTTCTCCACGTTTGCTGCCGCAAAAACAGAACAACAAATTGCCGATATCGTTAACCGCACCATCACACCACTGATGCAGGAGCAGGCTATTCCGGGTATGGCCGTGGCGATTATCTACGAGGGGAAACCTTATTACTTTACCTGGGGTAAAGCCGATATCGCCAATAACCACCCAGTCACGCAGCAAACGCTGTTTGAGCTAGGGTCGGTCAGTAAGACGTTTAACGGCGTGTTGGGCGGCGACGCTATCGCCCGCGGCGAAATTAAGCTCAGCGATCCGGTCACGAAATACTGGCCAGAACTGACAGGCAAACAGTGGCGGGGTATCAGCCTGCTGCACTTAGCCACCTATACA…
>CMY-118__KM087838__ARO_3002129
ATGATGAAAAAATCGTTATGCTGCGCGCTGCTGCTGACAGCCTCTTTCTCCACGTTTGCTGCCGCAAAAACAGAACAACAAATTGCCGATATCGTTAACCGCACCATCACACCACTGATGCAGGAGCAGGCTATTCCGGGTATGGCCGTGGCGATTATCTACGAGGGGAAACCTTATTACTTTACCTGGGGTAAAGCCGATATCGCCAATAACCACCCAGTCACGCAGCAAACGCTGTTTGAGCTAGGGTCGGTCAGTAAGACGTTTAACGGCGTGTTGGGCGGCGACGCTATCGCCCGCGGCGAAATTAAGCTCAGCGATCCGGTCACGAAATACTGGCCAGAACTGACAGGCAAACAGTGGCGGGGTATCAGCCTGCTGCACTTAGCCACCTATACA…
>CMY-119__KM087845__ARO_3002130
ATGATGAAAAAATCGTTATGCTGCGCTCTGCTGCTGACAGCCTCTTTCTCCACGTTTGCCTCCGCCAAAACAGAACAACAGATTGCCGATATCGTTAATCGCACCATCACCCCGTTGATGCAGGAGCAGGCTATTCCGGGTATGGCCGTTGCCGTTATCTACCAGGGAAAACCCTATTATTTCACCTGGGGTAAAGCCGATATCGCCAATAACCACCCAGTCACGCAGCAAACGCTGTTTGAACTAGGGTCGGTCAGTAAGACGTTTAACGGCGTGTTGGGCGGCGATGCTATCGCCCGCGGCGAAATTAAGCTCAGCGATCCGGTCACGAAATACTGGCCAGAACTGACAGGCAAACAGTGGCAGGGTATCAGCCTGCTGCACTTAGCCACCTATACG…
>CMY-11__AF357599__ARO_3002022
ATGCAACAACGACAATCCATCCTGTGGGGGGCCGTGGCCACCCTGATGTGGGCCGGTCTGGCCCATGCAGGTGAGGCTTCACCGGTCGATCCCCTGCGCCCCGTGGTGGATGCCAGCATCCAGCCGCTGCTCAAGGAGCACAGGATCCCGGGCATGGCGGTGGCCGTGCTCAAGGATGGCAAGGCCCACTACTTCAATTACGGGGTGGCCAACCGGGAGAGCGGGGCCGGCGTCAGCGAGCAGACCCTGTTCGAGATAGGATCCGTGAGCAAGACCCTGACTGCGACCCTGGGGGCCTATGCGGTGGTCAAGGGAGCGATGCAGCTGGATGACAAGGCGAGCCGGCACGCGCCCTGGCTCAAGGGATCCGCCTTTGACAGCATCACCATGGGGGAGCTT…
>CMY-11__AF381626__beta_lactamase
ATGCAACAACGACAATCCATCCTGTGGGGGGCCGTGGCCACCCTGATGTGGGCCGGTCTGGCCCATGCAGGTGAGGCTTCACCGGTCGATCCCCTGCGCCCCGTGGTGGATGCCAGCATCCAGCCGCTGCTCAAGGAGCACAGGATCCCGGGCATGGCGGTGGCCGTGCTCAAGGATGGCAAGGCCCACTACTTCAATTACGGGGTGGCCAACCGGGAGAGCGGGGCCGGCGTCAGCGAGCAGACCCTGTTCGAGATAGGATCCGTGAGCAAGACCCTGACTGCGACCCTGGGGGCCTATGCGGTGGTCAAGGGAGCGATGCAGCTGGATGACAAGGCGAGCCGGCACGCGCCCTGGCTCAAGGGATCCGCCTTTGACAGCATCACCATGGGGGAGCTT…
>CMY-12__Y16785__ARO_3002023
ATGATGAAAAAATCGTTATGCTGCGCTCTGCTGCTGACAGCCTCTTTCTCCACATTTGCTGCCGCAAAAACAGAACAACAGATTGCCGATATCGTTAATCGCACCATCACCCCGTTGATGCAGGAGCAGGCTATTCCGGGTATGGCCGTTGCCGTTATCTACCAGGGAAAACCCTATTATTTCACCTGGGGTAAAGCCGATATCGCCAATAACCACCCAGTCACGCAGCAAACGCTGTTTGAGCTAGGATCGGTTAGTAAGACGTTTAACGGCGTGTTGGGCGGCGATGCTATCGCCCGCGGCGAAATTAAGCTCAGCGATCCGGTCACGAAATACTGGCCAGAACTGACAGGCAAACAGTGGCAGGGTATCCGCCTGCTGCACTTAGCCACCTATACG…
>CMY-13__AY339625__ARO_3002024
TTATTGCAGCTTTTCAAGAATGCGCCAGGCCGCCTCGACACGGACAGGGTTAGGATAGCTTTTGTTTGCCAGCATCACGATGCCAAGGTTTTTTTCTGGAACGAAGGCTACGTAGCTGCCAAATCCTCCAGTGGATCCCGTTTTATGCACCCATGAGGCTTTCACTGCCGGGGCGGGCGGGTTTACCTCAACGGCGGGAAGCGCTGCCAATGCCACTTTGCTGTCGCTACCGTTGATGATCGAATCAGCTTTCAGCGGCCAGTTCAGCATCTCCCAGCCTAATCCCTGGTACATATCGCCAATACGCCAGTAGCGAGACTGCGCAAGCGCAATGCCCTGCTGGAGCGTTTTCTCCTGAACGCGGCTGGCGTCCATGTTGACCTGAACCCAGCGTGCCAT…
>CMY-13__AY339625__beta_lactamase
ATGATGAAAAAATCGTTATGCTGCGCTCTGCTGCTGACAGCCTCTTTCTCCACGTTTGCCTCCGCCAAAACAGAACAACAGATTGCCGATATCGTTAATCGCACCATCACCCCGTTGATGCAGGAGCAGGCTATTCCGGGTATGGCCGTTGCCATTATCTACCAGGGAAAACCCTATTATTTCACCTGGGGTAAAGCCGATATCGCCAATAACCACCCAGTCACGCAGCAAACGCTGTTTGAGCTAGGGTCGGTCAGTAAGACGTTTAACGGCGTGTTGGGCGGCGATGCTATCGCCCGCGGCGAAATTAAGCTCAGCGATCCGGTCACGAAATACTGGCCAGAACTGACAGGCAAACAGTGGCAGGGTATCAGCCTGCTGCACTTAGCCACCTATACG…
>CMY-14__AJ555825__ARO_3002025
ATGATGAAAAAATCGTTATGCTGCGCTCTGCTGCTGACAGCCTCTTTCTCCACATTTGCTGCCGCAAAAACAGAACAACAGATTGCCGATATCGTTAATCGCACCATCACCCCGTTGATGCAGGAGCAGGCTATTCCGGGTATGGCCGTTGCCGTTATCTACCAGGGAAAACCCTATTATTTCACCTGGGGTAAAGCCGATATCGCCAATAACCACCCAGTCACGCAGCAAACGCTGTTTGAGCTAGGATCGGTTAGTAAGACGTTTAACGGCGTGTTGGGCGGCGATGCTATCGCCCGCGGCGAAATTAAGCTCAGCGATCCGGTCACGAAATACTGGCCAGAACTGACAGGCAAACAGTGGCAGGGTATCCGCCTGCTGCACTTAGCCACCTATACG…
>CMY-14__EU600193__beta_lactamase
ATGATGAAAAAATCGTTATGCTGCGCTCTGCTGCTGACAGCCTCTTTCTCCACATTTGCTGCCGCAAAAACAGAACAACAGATTGCCGATATCGTTAATCGCACCATCACCCCGTTGATGCAGGAGCAGGCTATTCCGGGTATGGCCGTTGCCGTTATCTACCAGGGAAAACCCTATTATTTCACCTGGGGTAAAGCCGATATCGCCAATAACCACCCAGTCACGCAGCAAACGCTGTTTGAGCTAGGATCGGTTAGTAAGACGTTTAACGGCGTGTTGGGCGGCGATGCTATCGCCCGCGGCGAAATTAAGCTCAGCGATCCGGTCACGAAATACTGGCCAGAACTGACAGGCAAACAGTGGCAGGGTATCCGCCTGCTGCACTTAGCCACCTATACG…
>CMY-15__AJ555823__ARO_3002026
ATGATGAAAAAATCGTTATGCTGCGCTCTGCTGCTGACAGCCTCTTTCTCCACATTTGCTGCCGCAAAAACAGAACAACAGATTGCCGATATCGTTAATCGCACCATCACCCCGTTGATGCAGGAGCAGGCTATTCCGGGTATGGCCGTTGCCGTTATCTACCAGGGAAAACCCTATTATTTCACCTGGGGTAAAGCCGATATCGCCAATAACCACCCAGTCACGCAGCAAACGCTGTTTGAGCTAGGATCGGTTAGTAAGACGTTTAACGGCGTGTTGGGCGGCGATGCTATCGCCCGCGGCGAAATTAAGCTCAGCGATCCGGTCACGAAATACTGGCCAGAACTGACAGGCAAACAGTGGCAGGGTATCCGCCTGCTGCACTTAGCCACCTATACG…
>CMY-16__AJ781421__ARO_3002027
ATGATGAAAAAATCGTTATGCTGCGCTCTGCTGCTGACAGCCTCTTTCTCCACATTTGCTGCCGCAAAAACAGAACAACAGATTGCCGATATCGTTAATCGCACCATCACCCCGTTGATGCAGGAGCAGGCTATTCCGGGTATGGCCGTTGCCGTTATCTACCAGGGAAAACCCTATTATTTCACCTGGGGTAAAGCCGATATCGCCAATAACCACCCAGTCACGCAGCAAACGCTGTTTGAGCTAGGATCGGTTAGTAAGACGTTTAACGGCGTGTTGGGCGGCGATGCTATCGCCCGCGGCGAAATTAAGCTCAGCGATCCGGTCACGAAATACTGGCCAGAACTGACAGGCAAACAGTGGCAGGGTATCCGCCTGCTGCACTTAGCCACCTATACG…
>CMY-16__FJ855437__beta_lactamase
ATGATGAAAAAATCGTTATGCTGCGCTCTGCTGCTGACAGCCTCTTTCTCCACATTTGCTGCCGCAAAAACAGAACAACAGATTGCCGATATCGTTAATCGCACCATCACCCCGTTGATGCAGGAGCAGGCTATTCCGGGTATGGCCGTTGCCGTTATCTACCAGGGAAAACCCTATTATTTCACCTGGGGTAAAGCCGATATCGCCAATAACCACCCAGTCACGCAGCAAACGCTGTTTGAGCTAGGATCGGTTAGTAAGACGTTTAACGGCGTGTTGGGCGGCGATGCTATCGCCCGCGGCGAAATTAAGCTCAGCGATCCGGTCACGAAATACTGGCCAGAACTGACAGGCAAACAGTGGCAGGGTATCCGCCTGCTGCACTTAGCCACCTATACG…
>CMY-17__AY513266__ARO_3002028
ATGATGAAAAAATCGTTATGCTGCGCTCTGCTGCTGACAGCCTCTTTCTCCACATTTGCTGCCGCAAAAACAGAACAACAGATTGCCGATATCGTTAATCGCACCATCACCCCGTTGATGCAGGAGCAGGCTATTCCGGGTATGGCCGTTGCCGTTATCTACCAGGGAAAACCCTATTATTTCACCTGGGGTAAAGCCGATATCGCCAATAACCACCCAGTCACGCAGCAAACGCTGTTTGAGCTAGGATCGGTTAGTAAGACGTTTAACGGCGTGTTGGGCGGCGATGCTATCGCCCGCGGCGAAATTAAGCTCAGCGATCCGGTCACGAAATACTGGCCAGAACTGACAGGCAAACAGTGGCAGGGTATCCGCCTGCTGCACTTAGCCACCTATACG…
>CMY-17__AY513266__beta_lactamase
ATGATGAAAAAATCGTTATGCTGCGCTCTGCTGCTGACAGCCTCTTTCTCCACATTTGCTGCCGCAAAAACAGAACAACAGATTGCCGATATCGTTAATCGCACCATCACCCCGTTGATGCAGGAGCAGGCTATTCCGGGTATGGCCGTTGCCGTTATCTACCAGGGAAAACCCTATTATTTCACCTGGGGTAAAGCCGATATCGCCAATAACCACCCAGTCACGCAGCAAACGCTGTTTGAGCTAGGATCGGTTAGTAAGACGTTTAACGGCGTGTTGGGCGGCGATGCTATCGCCCGCGGCGAAATTAAGCTCAGCGATCCGGTCACGAAATACTGGCCAGAACTGACAGGCAAACAGTGGCAGGGTATCCGCCTGCTGCACTTAGCCACCTATACG…
>CMY-18__AY743434__ARO_3002029
ATGATGAAAAAATCGTTATGCTGCGCTCTGCTGCTGACAGCCTCTTTCTCCACATTTGCTGCCGCAAAAACAGAACAACAGATTGCCGATATCGTTAATCGCACCATCACCCCGTTGATGCAGGAGCAGGCTATTCCGGGTATGGCCGTTGCCGTTATCTACCAGGGAAAACCCTATTATTTCACCTGGGGTAAAGCCGATATCGCCAATAACCACCCAGTCACGCAGCAAACGCTGTTTGAGCTAGGATCGGTTAGTAAGACGTTTAACGGCGTGTTGGGCGGCGATGCTATCGCCCGCGGCGAAATTAAGCTCAGCGATCCGGTCACGAAATACTGGCCAGAACTGACAGGCAAACAGTGGCAGGGTATCCGCCTGCTGCACTTAGCCACCTATACG…
>CMY-18__AY743434__beta_lactamase
ATGATGAAAAAATCGTTATGCTGCGCTCTGCTGCTGACAGCCTCTTTCTCCACATTTGCTGCCGCAAAAACAGAACAACAGATTGCCGATATCGTTAATCGCACCATCACCCCGTTGATGCAGGAGCAGGCTATTCCGGGTATGGCCGTTGCCGTTATCTACCAGGGAAAACCCTATTATTTCACCTGGGGTAAAGCCGATATCGCCAATAACCACCCAGTCACGCAGCAAACGCTGTTTGAGCTAGGATCGGTTAGTAAGACGTTTAACGGCGTGTTGGGCGGCGATGCTATCGCCCGCGGCGAAATTAAGCTCAGCGATCCGGTCACGAAATACTGGCCAGAACTGACAGGCAAACAGTGGCAGGGTATCCGCCTGCTGCACTTAGCCACCTATACG…
>CMY-19__AB194410__ARO_3002030
ATGCAACAACGACAATCCATCCTGTGGGGGGCCGTGGCCACCCTGATGTGGGCCGGTCTGGCCCATGCAGGTGAGGCTTCACCGGTCGATCCCCTGCGCCCCGTGGTGGATGCCAGCATCCAGCCGCTGCTCAAGGAGCACAGGATCCCGGGCATGGCGGTGGCCGTGCTCAAGGATGGCAAGGCCCACTATTTCAATTACGGGGTGGCCAACCGGGAGAGCGGGGCCAGCGTCAGCGAGCAGACCCTGTTCGATATAGGATCCGTGAGCAAGACCCTGACTGCGACCCTGGGGGCCTATGCGGTGGTCAAGGGAGCGATGCAGCTGGATGACAAGGCGAGCCGGCACGCGCCCTGGCTCAAGGGATCCGTCTTTGACAGCATCACCATGGGGGAGCTT…
>CMY-1__X92508__ARO_3002012
ATGCAACAACGACAATCCATCCTGTGGGGGGCCGTGGCCACCCTGATGTGGGCCGGTCTGGCCCATGCAGGTGAGGCTTCACCGGTCGATCCCCTGCGCCCCGTGGTGGATGCCAGCATCCAGCCGCTGCTCAAGGAGCACAGGATCCCGGGCATGGCGGTGGCCGTGCTCAAGGATGGCAAGGCCCACTACTTCAATTACGGGGTGGCCAACCGGGAGAGCGGGGCCGGCGTCAGCGAGCAGACCCTGTTCGAGATAGGATCCGTGAGCAAGACCCTGACTGCGACCCTGGGGGCCTATGCGGTGGTCAAGGGAGCGATGCAGCTGGATGACAAGGCGAGCCGGCACGCGCCCTGGCTCAAGGGATCCGCCTTTGACAGCATCACCATGGGGGAGCTT…
>CMY-1__X92508__beta_lactamase
ATGCAACAACGACAATCCATCCTGTGGGGGGCCGTGGCCACCCTGATGTGGGCCGGTCTGGCCCATGCAGGTGAGGCTTCACCGGTCGATCCCCTGCGCCCCGTGGTGGATGCCAGCATCCAGCCGCTGCTCAAGGAGCACAGGATCCCGGGCATGGCGGTGGCCGTGCTCAAGGATGGCAAGGCCCACTACTTCAATTACGGGGTGGCCAACCGGGAGAGCGGGGCCGGCGTCAGCGAGCAGACCCTGTTCGAGATAGGATCCGTGAGCAAGACCCTGACTGCGACCCTGGGGGCCTATGCGGTGGTCAAGGGAGCGATGCAGCTGGATGACAAGGCGAGCCGGCACGCGCCCTGGCTCAAGGGATCCGCCTTTGACAGCATCACCATGGGGGAGCTT…
>CMY-20__AY960293__ARO_3002031
ATGAAAAAATCGTTATGCTGCGCTCTGCTGCTGACAGCCTCTTTCTCCACATTTGCTGCCGCAAAAACAGAACAACAGATTGCCGATATCGTTAATCGCACCATCACCCCGTTGATGCAGGAGCAGGCTATTCCGGGTATGGCCGTTGCCGTTATCTACCAGGGAAAACCCTATTATTTCACCTGGGGTAAAGCCGATATCGCCAATAACCACCCAGTCACGCAGCAAACGCTGTTTGAGCTAGGATCGGTTAGTAAGACGTTTAACGGCGTGTTGGGCGGCGATGCTATCGCCCGCGGCGAAATTAAGCTCAGCGATCCGGTCACGAAATACTGGCCCGAACTGACAGGCAAACAGTGGCAGGGTATCAGCCTGCTGCACTTAGCCACCTATACGGCA…
>CMY-21__DQ139328__ARO_3002032
ATGATGAAAAAATCGTTATGCTGCGCTCTGCTGCTGACAGCCTCTTTCTCCACATTTGCTGCCGCAAAAACAGAACAACAGATTGCCGATATCGTTAATCGCACCATCACCCCGTTGATGCAGGAGCAGGCTATTCCGGGTATGGCCGTTGCCGTTATCTACCAGGGAAAACCCTATTATTTCACCTGGGGTAAAGCCGATATCGCCAATAACCACCCAGTCACGCAGCAAACGCTGTTTGAGCTAGGATCGGTTAGTAAGACGTTTAACGGCGTGTTGGGCGGCGATGCTATCGCCCGCGGCGAAATTAAGCTCAGCGATCCGGTCACGAAATACTGGCCAGAACTGACAGGCAAACAGTGGCAGGGTATCCGCCTGCTGCACTTAGCCACCTATACG…
>CMY-21__DQ139328__beta_lactamase
ATGATGAAAAAATCGTTATGCTGCGCTCTGCTGCTGACAGCCTCTTTCTCCACATTTGCTGCCGCAAAAACAGAACAACAGATTGCCGATATCGTTAATCGCACCATCACCCCGTTGATGCAGGAGCAGGCTATTCCGGGTATGGCCGTTGCCGTTATCTACCAGGGAAAACCCTATTATTTCACCTGGGGTAAAGCCGATATCGCCAATAACCACCCAGTCACGCAGCAAACGCTGTTTGAGCTAGGATCGGTTAGTAAGACGTTTAACGGCGTGTTGGGCGGCGATGCTATCGCCCGCGGCGAAATTAAGCTCAGCGATCCGGTCACGAAATACTGGCCAGAACTGACAGGCAAACAGTGGCAGGGTATCCGCCTGCTGCACTTAGCCACCTATACG…
>CMY-22__DQ256079__ARO_3002033
ATGATGAAAAAATCGTTATGCTGCGCTCTGCTGCTGACAGCCTCTTTCTCCACATTTGCTGCCGCAAAAACAGAACAACAGATTGCCGATATCGTTAATCGCACCATCACCCCGTTGATGCAGGAGCAGGCTATTCCGGGTATGGCCGTTGCCGTTATCTACCAGGGAAAACCCTATTATTTCACCTGGGGTAAAGCCGATATCGCCAATAACCACCCAGTCACGCAGCAAACGCTGTTTGAGCTAGGATCGGTTAGTAAGACGTTTAACGGCGTGTTGGGCGGCGATGCTATCGCCCGCGGCGAAATTAAGCTCAGCGATCCGGTCACGAAATACTGGCCAGAACTGACAGGCAAACAGTGGCAGGGTATCCGCCTGCTGCACTTAGCCACCTATACG…
>CMY-23__DQ438952__beta_lactamase
ATGATGAAAAAATCGTTATGCTGCGCTCTGCTGCTGACAGCCTCTTTCTCCACATTTGCTGCCGCAAAAACAGAACAACAGATTGCCGATATCGTTAATCGCACCATCACCCCGTTGATGCAGGAGCAGGCTATTCCGGGTATGGCCGTTGCCGTTATCTACCAGGGAAAACCCTATTATTTCACCTGGGGTAAAGCCGATATCGCCAATAACCACCCAGTCACGCAGCAAACGCTGTTTGAGCTAGGATCGGTTAGTAAGACGTTTAACGGCGTGTTGGGCGGCGATGCTATCGCCCGCGGCGAAATTAAGCTCAGCGATCCGGTCACGAAATACTGGCCAGAACTGACAGGCAAACAGTGGCAGGGTATCCGCCTGCTGCACTTAGCCACCTATACG…
>CMY-23__DQ463751__ARO_3002034
ATGATGAAAAAATCGTTATGCTGCGCTCTGCTGCTGACAGCCTCTTTCTCCACATTTGCTGCCGCAAAAACAGAACAACAGATTGCCGATATCGTTAATCGCACCATCACCCCGTTGATGCAGGAGCAGGCTATTCCGGGTATGGCCGTTGCCGTTATCTACCAGGGAAAACCCTATTATTTCACCTGGGGTAAAGCCGATATCGCCAATAACCACCCAGTCACGCAGCAAACGCTGTTTGAGCTAGGATCGGTTAGTAAGACGTTTAACGGCGTGTTGGGCGGCGATGCTATCGCCCGCGGCGAAATTAAGCTCAGCGATCCGGTCACGAAATACTGGCCAGAACTGACAGGCAAACAGTGGCAGGGTATCCGCCTGCTGCACTTAGCCACCTATACG…
>CMY-24__EF415650__ARO_3002035
ATGATGAAAAAATCGTTATGCTGCGCTCTGCTGCTGACAGCCTCTTTCTCCACATTTGCTGCCGCAAAAACAGAACAACAGATTGCCGATATCGTTAATCGCACCATCACCCCGTTGATGCAGGAGCAGGCTATTCCGGGTATGGCCGTTGCCGTTATCTACCAGGGAAAACCCTATTATTTCACCTGGGGTAAAGCCGATATCGCCAATAACCACCCAGTCACGCAGCAAACGCTGTTTGAGCTAGGATCGGTTAGTAAGACGTTTAACGGCGTGTTGGGCGGCGATGCTATCGCCCGCGGCGAAATTAAGCTCAGCGATCCGGTCACGAAATACTGGCCAGAACTGACAGGCAAACAGTGGCAGGGTATCCGCCTGCTGCACTTAGCCACCTATACG…
>CMY-25__EU515249__ARO_3002036
ATGATGAAAAAATCGTTATGCTGCGCTCTGCTGCTGACAGCCTCTTTCTCCACATTTGCTGCCGCAAAAACAGAACAACAGATTGCCGATATCGTTAATCGCACCATCACCCCGTTGATGCAGGAGCAGGCTATTCCGGGTATGGCCGTTGCCGTTATCTACCAGGGAAAACCCTATTATTTCACCTGGGGTAAAGCCGATATCGCCAATAACCACCCAGTCACGCAGCAAACGCTGTTTGAGCTAGGATCGGTTAGTAAGACGTTTAACGGCGTGTTGGGCGGCGATGCTATCGCCCGCGGCGAAATTAAGCTCAGCGATCCGGTCACGAAATACTGGCCAGAACTGACTGGCAAACAGTGGCAGGGTATCCGCCTGCTGCACTTAGCCACCTATACG…
>CMY-26__AB300358__ARO_3002037
ATGATGAAAAAATCGTTATGCTGCGCTCTGCTGCTGACAGCCTCTTTCTCCACGTTTGCCTCCGCCAAAACAGAACAACAGATTGCCGATATCGTTAATCGCACCATCACCCCGTTGATGCAGGAGCAGGCTATTCCGGGTATGGCCGTTGCCGTTATCTACCAGGGAAAAACCTATTATTTCACCTGGGGTAAAGCCGATATCGCCAATAACCACCCAGTCACGCAGCAAACGCTGTTTGAGCTAGGGTCGGTCAGTAAGACGTTTAACGGCGTGTTGGGCGGCGATGCTATCGCCCGCGGCGAAATTAAGCTCAGCGATCCGGTCACGAAATACTGGCCAGAACTGACAGGCAAACAGTGGCAGGATATCAGCCTGCTGCACTTAGCCACCTATACG…
>CMY-27__EU515250__ARO_3002038
ATGATGAAAAAATCGTTATGCTGCGCTCTGCTGCTGACAGCCTCTTTCTCCACATTTGCTGCCGCAAAAACAGAACAACAGATTGCCGATATCGTTAATCGCACCATCACCCCGTTGATGCAGGAGCAGGCTATTCCGGGTATGGCCGTTGCCGTTATCTACCAGGGAAAACCCTATTATTTCACCTGGGGTAAAGCCGATATCGCCAATAACCACCCAGTCACGCAGCAAACGCTGTTTGAGCTAGGATCGGTTAGTAAGACGTTTAACGGCGTGTTGGGCGGCGATGCTATCGCCCGCGGCGAAATTAAGCTCAGCGATCCGGTCACGAAATACTGGCCAGAACTGACAGGCAAACAGTGGCAGGGTATCCGCCTGCTGCACTTAGCCACCTATACG…
>CMY-28__EF561644__ARO_3002039
ATGATGAAAAAATCGTTATGCTGCGCTCTGCTGCTGACAGCCTCTTTCTCCACATTTGCTGCCGCAAAAACAGAACAACAGATTGCCGATATCGTTAATCGCACCATCACCCCGTTGATGCAGGAGCAGGCTATTCCGGGTATGGCCGTTGCCGTTATCTACCAGGGAAAACCCTATTATTTCACCTGGGGTAAAGCCGATATCGCCAATAACCACCCAGTCACGCAGCAAACGCTGTTTGAGCTAGGATCGGTTAGTAAGACGTTTAACGGCGTGTTGGGCGGCGATGCTATCGCCCGCGGCGAAATTAAGCTCAGCGATCCGGTCACGAAATACTGGCCAGAACTGACAGGCAAACAGTGGCAGGGTATCCGCCTGCTGCACTTAGCCACCTATACG…
>CMY-29__EF685371__ARO_3002040
ATGATGAAAAAATCGTTATGCTGCGCTCTGCTGCTGACAGCCTCTTTCTCCACATTTGCTGCCGCAAAAACAGAACAACAGATTGCCGATATCGTTAATCGCACCATCACCCCGTTGATGCAGGAGCAGGCTATTCCGGGTATGGCCGTTGCCGTTATCTACCAGGGAAAACCCTATTATTTCACCTGGGGTAAAGCCGATATCGCCAATAACCACCCAGTCACGCAGCAAACGCTGTTTGAGCTAGGATCGGTTAGTAAGACGTTTAACGGCGTGTTGGGCGGCGATGCTATCGCCCGCGGCGAAATTAAGCTCAGCGATCCGGTCACGAAATACTGGCCAGAACTGACAGGCAAACAGTGGCAGGGTATCCGCCTGCTGCACTTAGCCACCTATACG…
>CMY-2__X91840__ARO_3002013
ATGATGAAAAAATCGTTATGCTGCGCTCTGCTGCTGACAGCCTCTTTCTCCACATTTGCTGCCGCAAAAACAGAACAACAGATTGCCGATATCGTTAATCGCACCATCACCCCGTTGATGCAGGAGCAGGCTATTCCGGGTATGGCCGTTGCCGTTATCTACCAGGGAAAACCCTATTATTTCACCTGGGGTAAAGCCGATATCGCCAATAACCACCCAGTCACGCAGCAAACGCTGTTTGAGCTAGGATCGGTTAGTAAGACGTTTAACGGCGTGTTGGGCGGCGATGCTATCGCCCGCGGCGAAATTAAGCTCAGCGATCCGGTCACGAAATACTGGCCAGAACTGACAGGCAAACAGTGGCAGGGTATCCGCCTGCTGCACTTAGCCACCTATACG…
>CMY-30__EF685372__ARO_3002041
ATGATGAAAAAATCGTTATGCTGCGCTCTGCTGCTGACAGCCTCTTTCTCCACATTTGCTGCCGCAAAAACAGAACAACAGATTGCCGATATCGTTAATCGCACCATCACCCCGTTGATGCAGGAGCAGGCTATTCCGGGTATGGCCGTTGCCGTTATCTACCAGGGAAAACCCTATTATTTCACCTGGGGTAAAGCCGATATCGCCAATAACCACCCAGTCACGCAGCAAACGCTGTTTGAGCTAGGATCGGTTAGTAAGACGTTTAACGGCGTGTTGGGCGGCGATGCTATCGCCCGCGGCGAAATTAAGCTCAGCGATCCGGTCACGAAATACTGGCCAGAACTGACAGGCAAACAGTGGCAGGGTATCCGCCTGCTGCACTTAGCCACCTATACG…
>CMY-31__EF622224__ARO_3002042
ATGATGAAAAAATCGTTATGCTGCGCTCTGCTGCTGACAGCCTCTTTCTCCACATTTGCTGCCGCAAAAACAGAACAACAGATTGCCGATATCGTTAATCGCACCATCACCCCGTTGATGCAGGAGCAGGCTATTCCGGGTATGGCCGTTGCCGTTATCTACCAGGGAAAACCCTATTATTTCACCTGGGGTAAAGCCGATATCGCCAATAACCACCCAGTCACGCAGCAAACGCTGTTTGAGCTAGGATCGGTTAGTAAGACGTTTAACGGCGTGTTGGGCGGCGATGCTATCGCCCGCGGCGAAATTAAGCTCAGCGATCCGGTCACGAAATACTGGCCAGAACTGACAGGCAAACAGTGGCAGGGTATCCGCCTGCTGCACTTAGCCACCTATACG…
>CMY-32__EU496815__ARO_3002043
ATGATGAAAAAATCGTTATGCTGCGCTCTGCTGCTGACAGCCTCTTTCTCCACATTTGCTGCCGCAAAAACAGAACAACAGATTGCCGATATCGTTAATCGCACCATCACCCCGTTGATGCAGGAGCAGGCTATTCCGGGTATGGCCGTTGCCGTTATCTACCAGGGAAAACCCTATTATTTCACCTGGGGTAAAGCCGATATCGCCAATAACCACCCAGTCACGCAGCAAACGCTGTTTGAGCTAGGATCGGTTAGTAAGACGTTTAACGGCGTGTTGGGCGGCGATGCTATCGCCCGCGGCGAAATTAAGCTCAGCGATCCGGTCACGAAATACTGGCCAGAACTGACAGGCAAACAGTGGCAGGGTATCCGCCTGCTGCACTTAGCCACCTATACG…
>CMY-33__EU496816__ARO_3002044
ATGATGAAAAAATCGTTATGCTGCGCTCTGCTGCTGACAGCCTCTTTCTCCACATTTGCTGCCGCAAAAACAGAACAACAGATTGCCGATATCGTTAATCGCACCATCACCCCGTTGATGCAGGAGCAGGCTATTCCGGGTATGGCCGTTGCCGTTATCTACCAGGGAAAACCCTATTATTTCACCTGGGGTAAAGCCGATATCGCCAATAACCACCCAGTCACGCAGCAAACGCTGTTTGAGCTAGGATCGGTTAGTAAGACGTTTAACGGCGTGTTGGGCGGCGATGCTATCGCCCGCGGCGAAATTAAGCTCAGCGATCCGGTCACGAAATACTGGCCAGAACTGACAGGCAAACAGTGGCAGGGTATCCGCCTGCTGCACTTAGCCACCTATACG…
>CMY-34__EF394370__ARO_3002045
ATGATGAAAAAATCGTTATGCTGCGCTCTGCTGCTGACAGCCTCTTTCTCCACATTTGCTGCCGCAAAAACAGAACAACAGATTGCCGATATCGTTAATCGCACCATCACCCCGTTGATGCAGGAGCAGGCTATTCCGGGTATGGCCGTTGCCGTTATCTACCAGGGAAAACCCTATTATTTCACCTGGGGTAAAGCCGATATCGCCAATAACCACCCAGTCACGCAGCAAACGCTGTTTGAGCTAGGATCGGTTAGTAAGACGTTTAACGGCGTGTTGGGCGGCGATGCTATCGCCCGCGGCGAAATTAAGCTCAGCGATCCGGTCACGAAATACTGGCCAGAACTGACAGGCAAACAGTGGCAGGGTATCAGCCTGCTGCACTTAGCCACCTATACG…
>CMY-35__EF394371__ARO_3002046
ATGATGAAAAAATCGTTATGCTGCGCTCTGCTGCTGACAGCCTCTTTCTCCACATTTGCTGCCGCAAAAACAGAACAACAGATTGCCGATATCGTTAATCGCACCATCACCCCGTTGATGCAGGAGCAGGCTATTCCGGGTATGGCCGTTGCCGTTATCTACCAGGGAAAACCCTATTATTTCACCTGGGGTAAAGCCGATATCGCCAATAACCACCCAGTCACGCAGCAAACGCTGTTTGAGCTAGGATCGGTTAGTAAGACGTTTAACGGCGTGTTGGGCGGCGATGCTATCGCCCGCGGCGAAATTAAGCTCAGCGATCCGGTCACGAAATACTGGCCAGAACTGACAGGCAAACAGTGGCAGGGTATCCGCCTGCTGCACTTAGCCACCTATACG…
>CMY-36__EU331426.1__ARO_3002047
ATGATGAAAAAATCGTTATGCTGCGCTCTGCTGCTGACAGCCTCTTTCTCCACATTTGCTGCCGCAAAAACAGAACAACAGATTGCCGATATCGTTAATCGCACCATCACCCCGTTGATGCAGGAGCAGGCTATTCCGGGTATGGCCGTTGCCGTTATCTACCAGGGAAAACCCTATTATTTCACCTGGGGTAAAGCCGATATCGCCAATAACCACCCAGTCACGCAGCAAACGCTGTTTGAGCTAGGATCGGTTAGTAAGACGTTTAACGGCGTGTTGGGCGGCGACTGTATCGCCCGCGGCGAAATTAAGCTCAGCGATCCGGTCACGAAATACTGGCCAGAACTGACAGGCAAACAGTGGCAGGGTATCCGCCTGCTGCACTTAGCCACCTATACG…
>CMY-37__AB280919__ARO_3002048
ATGATGAAAAAATCGTTATGCTGCGCTCTGCTGCTGACAGCCTCATTCTCCACGTTTGCCGCCGCCAAAACAGAACAACAGATTGCCGATATCGTTAATCGCACCATCACCCCGTTGATGCAGGAGCAGGCTATTCCGGGTATGGCCGTTGCCGTTATCTACCAGGGAAAACCCTATTATTTCACCTGGGGTAAAGCCGATATCGCCAATAACCACCCAGTCACGCAGCAAACGCTGTTTGAGCTAGGGTCGGTCAGTAAGACGTTTAACGGCGTGTTGGGCGGCGATGCTATCGCCCGCGGCGAAATTAAGCTCAGCGATCCGGTCACGAAATACTGGTCAGAACTGACAGGCAAACAGTGGCAGGGTATCAGCCTGCTGCACTTAGCCACCTATACG…
>CMY-38__AM931008__ARO_3002049
ATGATGAAAAAATCGTTATGCTGCGCTCTGCTGCTGACAGCCTCTTTCTCCACATTTGCTGCCGCAAAAACAGAACAACAGATTGCCGATATCGTTAATCGCACCATCACCCCGTTGATGCAGGAGCAGGCTATTCCGGGTATGGCCGTTGCCGTTATCTACCAGGGAAAACCCTATTATTTCACCTGGGGTAAAGCCGATATCGCCAATAACCACCCAGTCACGCAGCAAACGCTGTTTGAGCTAGGATCGGTTAGTAAGACGTTTAACGGCGTGTTGGGCGGCGATGCTATCGCCCGCGGCGAAATTAAGCTCAGCGATCCGGTCACGAAATACTGGCCAGAACTGACAGGCAAACAGTGGCAGGGTATCCGCCTGCTGCACTTAGCCACCTATACG…
>CMY-39__AB372224__ARO_3002050
ATGATGAAAAAATCGTTATGCTGCGCTCTGCTGCTGACAGCCCCTTTATCCACGTTTGCCGCCGCCAAAACAGAACAACAGATTGCCGATATCGTTAATCGCACCATCACCCCGTTGATGCAGGAGCAGGCTATTCCGGGTATGGCTGTTGCCGTTATCTACCAGGGAAAACCCTATTATTTCACCTGGGGTAAAGCCGATATCACCAATAACCACCCAGTCACGCAGCAAACTCTGTTTGAGCTAGGGTCGGTCAGTAAGACGTTTAACGGCGTGTTGGGCGGCGATGCTATCGCCCGCGGCGAAATTAAGCTCAGCGATCCGGTCACGAAATACTGGCCAGAACTGACAGGCAAACAGTGGCAGGGTATCAGCCTGCTGCACTTAGCCACCTACACG…
>CMY-39__HM565135__beta_lactamase
ATGATGAAAAAATCGTTATGCTGCGCTCTGCTGCTGACAGCCCCTTTCTCCACGTTTGACGCAGCCAAAACAGAACAACAGATTGCCGATATCGTTAATCGCACCATCACCCCGTTGATGCAGGAGCAGGCTATTCCGGGTATGGCCGTTGCCGTTATCTACCAGGGAAAACCCTATTATTTCACCTGGGGTAAAGCCGATATCACCAATAACCACCCAGTCACGCAGCAAACTCTGTTTGAGCTAGGGTCGGTCAGTAAGACGTTTAACGGCGTGTTGGGCGGCGATGCTATCGCCCGCGGCGAAATTAAGCTCAGCGATCCGGTCACGAAATACTGGCCAGAACTGACAGGCAAACAGTGGCAGGGTATCAGCCTGCTGCACTTAGCCACCTACACG…
>CMY-3__Y16783__beta_lactamase
ATGATGAAAAAATCGTTATGCTGCGCTCTGCTGCTGACAGCCTCTTTCTCCACATTTGCTGCCGCAAAAACAGAACAACAGATTGCCGATATCGTTAATCGCACCATCACCCCGTTGATGCAGGAGCAGGCTATTCCGGGTATGGCCGTTGCCGTTATCTACCAGGGAAAACCCTATTATTTCACCTGGGGTAAAGCCGATATCGCCAATAACCACCCAGTCACGCAGCAAACGCTGTTTGAGCTAGGATCGGTTAGTAAGACGTTTAACGGCGTGTTGGGCGGCGATGCTATCGCCCGCGGCGAAATTAAGCTCAGCGATCCGGTCACGAAATACTGGCCAGAACTGACAGGCAAACAGTGGCAGGGTATCCGCCTGCTGCACTTAGCCACCTATACG…
>CMY-40__EU515251__ARO_3002051
ATGATGAAAAAATCGTTATGCTGCGCTCTGCTGCTGACAGCCTCTTTCTCCACATTTGCTGCCGCAAAAACAGAACAACAGATTGCCGATATCGTTAACCGCACCATCACACCGCTGATGCAGGAGCAGGCTATTCCGGGTATGGCCGTTGCGGTTATCTACCAGGGAAAACCCTATTATTTTACCTGGGGTAAAGCCGATATCGCCAATAACCACCCAGTCACGCAGCAAACGCTGTTTGAGCTAGGGTCGGTCAGTAAGACGTTTAACGGCGTGTTGGGCGGCGACGCTATCGCCCGCGGCGAAATTAAGCTCAGCGATCCGGTCACGAAATACTGGCCAGAACTGACAGGCAAACAGTGGCAGGGTATCAGTCTGCTGCACTTAGCCACCTATACG…
>CMY-41__AB429270__ARO_3002052
ATGATGAAAAAATCGATATGCTGCGCGCTGCTGCTGACAGCCTCTTTCTCCACGTTTGCTGCCACAAAAACAGAACAACAAATTGCCGATATCGTTAACCGCACCATCACACCACTGATGCAGGAGCAGGCTATTCCGGGTATGGCCGTGGCGATTATCTACGAGGAGAAACCTTATTACTTTACCTGGGGTAAAGCCGATATCGCCAATAACCACCCAGTCACGCAGCAAACGCTGTTTGAATTAGGGTCGGTCAGTAAGACGTTTAACGGCGTGTTGGGCGGCGACGCTATCGCCCGCGGCGAAATTAAGCTCAGCGATCCGGTCACGAAATACTGGCCAGAACTGACAGGCAAACAGTGGCGGGGTATCAGCCTGCTGCACTTAGCCACCTATACA…
>CMY-41__AB429270__beta_lactamase
ATGATGAAAAAATCGATATGCTGCGCGCTGCTGCTGACAGCCTCTTTCTCCACGTTTGCTGCCACAAAAACAGAACAACAAATTGCCGATATCGTTAACCGCACCATCACACCACTGATGCAGGAGCAGGCTATTCCGGGTATGGCCGTGGCGATTATCTACGAGGAGAAACCTTATTACTTTACCTGGGGTAAAGCCGATATCGCCAATAACCACCCAGTCACGCAGCAAACGCTGTTTGAATTAGGGTCGGTCAGTAAGACGTTTAACGGCGTGTTGGGCGGCGACGCTATCGCCCGCGGCGAAATTAAGCTCAGCGATCCGGTCACGAAATACTGGCCAGAACTGACAGGCAAACAGTGGCGGGGTATCAGCCTGCTGCACTTAGCCACCTATACA…
>CMY-42__HM146927__ARO_3002053
ATGATGAAAAAATCGTTATGCTGCGCTCTGCTGCTGACAGCCTCTTTCTCCACATTTGCTGCCGCAAAAACAGAACAACAGATTGCCGATATCGTTAATCGCACCATCACCCCGTTGATGCAGGAGCAGGCTATTCCGGGTATGGCCGTTGCCGTTATCTACCAGGGAAAACCCTATTATTTCACCTGGGGTAAAGCCGATATCGCCAATAACCACCCAGTCACGCAGCAAACGCTGTTTGAGCTAGGATCGGTTAGTAAGACGTTTAACGGCGTGTTGGGCGGCGATGCTATCGCCCGCGGCGAAATTAAGCTCAGCGATCCGGTCACGAAATACTGGCCAGAACTGACAGGCAAACAGTGGCAGGGTATCCGCCTGCTGCACTTAGCCACCTATACG…
>CMY-43__FJ360626__ARO_3002054
ATGATGAAAAAATCGTTATGCTGCGCTCTGCTGCTGACAGCCTCTTTCTCCACATTTGCTGCCGCAAAAACAGAACAACAGATTGCCGATATCGTTAATCGCACCATCACCCCGTTGATGCAGGAGCAGGCTATTCCGGGTATGGCCGTTGCCGTTATCTACCAGGGAAAACCCTATTATTTCACCTGGGGTAAAGCCGATATCGCCAATAACCACCCAGTCACGCAGCAAACGCTGTTTGAGCTAGGATCGGTTAGTAAGACGTTTAACGGCGTGTTGGGCGGCGATGCTATCGCCCGCGGCGAAATTAAGCTCAGCGATCCGGTCACGAAATACTGGCCAGAACTGACAGGCAAACAGTGGCAGGGTATCCGCCTGCTGCACTTAGCCACCTATACG…
>CMY-44__FJ437066__ARO_3002055
ATGATGAAAAAATCGTTATGCTGCGCTCTGCTGCTGACAGCCTCTTTCTCCACATTTGCTGCCGCAAAAACAGAACAACAGATTGCCGATATCGTTAATCGCACCATCACCCCGTTGATGCAGGAGCAGGCTATTCCGGGTATGGCCGTTGCCGTTATCTACCAGGGAAAACCCTATTATTTCACCTGGGGTAAAGCCGATATCGCCAATAACCACCCAGTCACGCAGCAAACGCTGTTTGAGCTAGGATCGGTTAGTAAGACGTTTAACGGCGTGTTGGGCGGCGATGCTATCGCCCGCGGCGAAATTAAGCTCAGCGATCCGGTCACGAAATACTGGCCAGAACTGACAGGCAAACAGTGGCAGGGTATCCGCCTGCTGCACTTAGCCACCTATACG…
>CMY-45__FN546177__ARO_3002056
ATGATGAAAAAATCGTTATGCTGCGCTCTGCTGCTGACAGCCTCTTTCTCCACATTTGCTGCCGCAAAAACAGAACAACAGATTGCCGATATCGTTAATCGCACCATCACCCCGTTGATGCAGGAGCAGGCTATTCCGGGTATGGCCGTTGCCGTTATCTACCAGGGAAAACCCTATTATTTCACCTGGGGTAAAGCCGATATCGCCAATAACCACCCAGTCACGCAGCAAACGCTGTTTGAGCTAGGATCGGTTAGTAAGACGTTTAACGGCGTGTTGGGCGGCGATGCTATCGCCCGCGGCGAAATTAAGCTCAGCGATCCGGTCACGAAATACTGGCCAGAACTGACAGGCAAACAGTGGCAGGGTATCCGCCTGCTGCACTTAGCCACCTATACG…
>CMY-46__FN556186__ARO_3002057
ATGATGAAAAAATCGTTATGCTGCGCTCTGCTGCTGACAGCCTCATTCTCCACGTTTGCCGCCGCCAAAACAGAACAACAGATTGCCGATATCGTTAATCGCACCATCACCCCGTTGATGCAGGAGCAGGCTATTCCGGGTATGGCTGTTGCCGTTATCTACCAGGGAAAACCCTATTATTTCACCTGGGGTAAAGCCGATATCACCAATAACCACCCAGTCACGCAGCAAACTCTGTTTGAGCTAGGGTCGGTCAGTAAGACGTTTAACGGCGTGTTGGGCGGCGATGCTATCGCCCGCGGCGAAATTAAGCTCAGCGATCCGGTCACGAAATACTGGCCAGAACTGACAGGCAAACAGTGGCAGGGTATCAGCCTGCTGCACTTAGCCACCTACACG…
>CMY-47__HM046998__ARO_3002058
ATGATGAAAAAATCGATATGCTGCGCGCTGCTGCTGACAGCCTCTTTCTCCACGTTTGCTGCCGCAAAAACAGAACAACAAATTGCCGATATCGTTAACCGCACCATCACACCACTGATGCAGGAGCAGGCTATTCCGGGTATGGCCGTGGCGATTATCTACGAGGGGAAACCTTATTACTTTACCTGGGGTAAAGCCGATATCGCCAATAACCACCCAGTCACGCAGCAAACGCTGTTTGAATTAGGGTCGGTCAGTAAGACGTTTAACGGCGTGTTGGGCGGCGACGCTATCGCCCGCGGCGAAATTAAGCTCAGCGATCCGGTCACGAAATACTGGCCAGAACTGACAGGCAAACAGTGGCGAGGTATCAGCCTGCTGCACTTAGCCACCTATACA…
>CMY-47__HM046998__beta_lactamase
ATGATGAAAAAATCGATATGCTGCGCGCTGCTGCTGACAGCCTCTTTCTCCACGTTTGCTGCCGCAAAAACAGAACAACAAATTGCCGATATCGTTAACCGCACCATCACACCACTGATGCAGGAGCAGGCTATTCCGGGTATGGCCGTGGCGATTATCTACGAGGGGAAACCTTATTACTTTACCTGGGGTAAAGCCGATATCGCCAATAACCACCCAGTCACGCAGCAAACGCTGTTTGAATTAGGGTCGGTCAGTAAGACGTTTAACGGCGTGTTGGGCGGCGACGCTATCGCCCGCGGCGAAATTAAGCTCAGCGATCCGGTCACGAAATACTGGCCAGAACTGACAGGCAAACAGTGGCGAGGTATCAGCCTGCTGCACTTAGCCACCTATACA…
>CMY-48__HM569226__ARO_3002059
ATGATGAAAAAATCGATATGCTGCGCGCTGCTGCTGACAGCCTCTTTCTCCACGTTTGCTGCCGCAAAAACAGAACAACAAATTGCCGATATCGTTAACCGCACCATCACACCACTGATGCAGGAGCAGGCTATTCCGGGTATGGCCGTGGCGATTATCTACGAGGGGAAACCTTATTACTTTACCTGGGGTAAAGCCGATATCGCCAATAACCACCCAGTCACGCAGCAAACGCTGTTTGAGCTAGGGTCGGTCAGTAAGACGTTTAACGGCGTGTTGGGCGGCGACGCTATCGCCCGCGGCGAAATTAAGCTCAGCGATCCGGTCACGAAATACTGGCCAGAACTGACAGGCAAACAGTGGCGGGGTATCAGCCTGCTGCACTTAGCCACCTATACA…
>CMY-48__HM569226__beta_lactamase
ATGATGAAAAAATCGATATGCTGCGCGCTGCTGCTGACAGCCTCTTTCTCCACGTTTGCTGCCGCAAAAACAGAACAACAAATTGCCGATATCGTTAACCGCACCATCACACCACTGATGCAGGAGCAGGCTATTCCGGGTATGGCCGTGGCGATTATCTACGAGGGGAAACCTTATTACTTTACCTGGGGTAAAGCCGATATCGCCAATAACCACCCAGTCACGCAGCAAACGCTGTTTGAGCTAGGGTCGGTCAGTAAGACGTTTAACGGCGTGTTGGGCGGCGACGCTATCGCCCGCGGCGAAATTAAGCTCAGCGATCCGGTCACGAAATACTGGCCAGAACTGACAGGCAAACAGTGGCGGGGTATCAGCCTGCTGCACTTAGCCACCTATACA…
>CMY-49__GQ402541__ARO_3002060
ATGATGAAAAAATCGTTATGCTGCGCTCTGCTGCTGACAGCCTCATTCTCCACGTTTGCCGCCGCCAAAACAGAACAACAGATTGCCGATATCGTTAATCGCACCATCACCCCGTTGATGCAGGAGCAGGCTATTCCGGGTATGGCCGTTGCCATTATCTACCAGGGAAAACCCTATTATTTCACCTGGGGTAAAGCCGATATCGCCAATAACCACCCAGTCACGCAGCAAACGCTGTTTGAGCTAGGGTCGGTCAGTAAGACGTTTAACGGCGTGTTGGGCGGCGATGCTATCGCCCGCGGCGAAATTAAGCTCAGCGATCCGGTCACGAAATACTGGCCAGAACTGACAGGCAAACAGTGGCAGGGTATCAGCCTGCTGCACTTAGCCACCTATACG…
>CMY-4__AF420597__beta_lactamase
ATGATGAAAAAATCGTTATGCTGCGCTCTGCTGCTGACAGCCTCTTTCTCCACATTTGCTGCCGCAAAAACAGAACAACAGATTGCCGATATCGTTAATCGCACCATCACCCCGTTGATGCAGGAGCAGGCTATTCCGGGTATGGCCGTTGCCGTTATCTACCAGGGAAAACCCTATTATTTCACCTGGGGTAAAGCCGATATCGCCAATAACCACCCAGTCACGCAGCAAACGCTGTTTGAGCTAGGATCGGTTAGTAAGACGTTTAACGGCGTGTTGGGCGGCGATGCTATCGCCCGCGGCGAAATTAAGCTCAGCGATCCGGTCACGAAATACTGGCCAGAACTGACAGGCAAACAGTGGCAGGGTATCCGCCTGCTGCACTTAGCCACCTATACG…
>CMY-4__Y15130__ARO_3002015
ATGATGAAAAAATCGTTATGCTGCGCTCTGCTGCTGACAGCCTCTTTCTCCACATTTGCTGCCGCAAAAACAGAACAACAGATTGCCGATATCGTTAATCGCACCATCACCCCGTTGATGCAGGAGCAGGCTATTCCGGGTATGGCCGTTGCCGTTATCTACCAGGGAAAACCCTATTATTTCACCTGGGGTAAAGCCGATATCGCCAATAACCACCCAGTCACGCAGCAAACGCTGTTTGAGCTAGGATCGGTTAGTAAGACGTTTAACGGCGTGTTGGGCGGCGATGCTATCGCCCGCGGCGAAATTAAGCTCAGCGATCCGGTCACGAAATACTGGCCAGAACTGACAGGCAAACAGTGGCAGGGTATCCGCCTGCTGCACTTAGCCACCTATACG…
>CMY-50__FN645444__ARO_3002061
ATGATGAAAAAATCGTTATGCTGCGCGCTGCTGCTGACAGCCTCTTTCTCCACGTTTGCTGCCGCAAAAACAGAACAACAAATTGCCGATATCGTTAACCGCACCATCACACCACTGATGCAGGAGCAGGCTATTCCGGGTATGGCCGTGGCGATTATCTACGAGGGGAAACCTTATTACTTTACCTGGGGTAAAGCCGATATCGCCAATAACCACCCAGTCACGCAGCAAACGCTGTTTGAGTTAGGGTCGGTCAGTAAGACGTTTAACGGCGTGTTGGGCGGCGACGCTATCGCCCGCGGCGAAATTAAGCTCAGCGACCCGGTCACGAAATACTGGCCAGAACTGACAGGCAAACAGTGGCGGGGTATCAGCCTGCTACACTTAGCCACCTATACA…
>CMY-51__JQ733571__ARO_3002062
ATGATGAAAAAATCGATATGCTGCGCGCTGCTGCTGACAGCCTCTTTCTCCACGTTTGCTGCCGCAAAAACAGAACAACAAATTGCCGATATCGTTAACCGCACCATCACACCACTGATGCAGGAGCAGGCTATTCCGGGCATGGCCGTGGCAATTATCTACGAGGGGAAACCTTATTACTTTACCTGGGGTAAAGCCGATATCGCCAATAACCACCCAGTCACGCAGCAAACGCTGTTTGAGTTAGGGTCGGTCAGTAAGACGTTTAACGGCGTGTTGGGCGGCGACGCTATCGCCCGCGGCGAAATTAAGCTCAACGACCCGGTCACGAAATACTGGCCAGAACTGACAGGCAAACAGTGGCGGGGTATCAGCCTGCTACACTTAGCCACCTATACA…
>CMY-51__JQ733571__beta_lactamase
ATGATGAAAAAATCGATATGCTGCGCGCTGCTGCTGACAGCCTCTTTCTCCACGTTTGCTGCCGCAAAAACAGAACAACAAATTGCCGATATCGTTAACCGCACCATCACACCACTGATGCAGGAGCAGGCTATTCCGGGCATGGCCGTGGCAATTATCTACGAGGGGAAACCTTATTACTTTACCTGGGGTAAAGCCGATATCGCCAATAACCACCCAGTCACGCAGCAAACGCTGTTTGAGTTAGGGTCGGTCAGTAAGACGTTTAACGGCGTGTTGGGCGGCGACGCTATCGCCCGCGGCGAAATTAAGCTCAACGACCCGGTCACGAAATACTGGCCAGAACTGACAGGCAAACAGTGGCGGGGTATCAGCCTGCTACACTTAGCCACCTATACA…
>CMY-53__HQ336940__ARO_3002064
ATGATGAAAAAATCGTTATGCTGCGCTCTGCTGCTGACAGCCTCTTTCTCCACATTTGCTGCCGCAAAAACAGAACAACAGATTGCCGATATCGTTAATCGCACCATCACCCCGTTGATGCAGGAGCAGGCTATTCCGGGTATGGCCGTTGCCGTTATCTACCAGGGAAAACCCTATTATTTCACCTGGGGTAAAGCCGATATCGCCAATAACCACCCAGTCACGCAGCAAACGCTGTTTGAGCTAGGATCGGTTAGTAAGACGTTTAACGGCGTGTTGGGCGGCGATGCTATCGCCCGCGGCGAAATTAAGCTCAGCGATCCGGTCACGAAATACTGGCCAGAACTGACAGGCAAACAGTGGCAGGGTATCTGCCTGCTGCACTTAGCCACCTATACG…
>CMY-54__HM544039__ARO_3002065
ATGATGAAAAAATCGTTATGCTGCGCTCTGCTGCTGACAGCCTCTTTCTCCACATTTGCTGCCGCAAAAACAGAACAACAGATTGCCGATATCGTTAATCGCACCATCACCCCGTTGATGCAGGAGCAGGCTATTCCGGGTATGGCCGTTGCCGTTATCTACCAGGGAAAACCCTATTATTTCACCTGGGGTAAAGCCGATATCGCCAATAACCACCCAGTCACGCAGCAAACGCTGTTTGAGCTAGGATCGGTTAGTAAGACGTTTAACGGCGTGTTGGGCGGCGATGCTATCGCCCGCGGCGAAATTAAGCTCAGCGATCCGGTCACGAAATACTGGCCAGAACTGACAGGCAAACAGTGGCAGGGTATCCGCCTGCTGCACTTAGCCACCTATACG…
>CMY-55__HM544040__ARO_3002066
ATGATGAAAAAATCGTTATGCTGCGCTCTGCTGCTGACAGCCTCTTTCTCCACATTTGCTGCCGCAAAAACAGAACAACAGATTGCCGATATCGTTAATCGCACCATCACCCCGTTGATGCAGGAGCAGGCTATTCCGGGTATGGCCGTTGCCGTTATCTACCAGGGAAAACCCTATTATTTCACATGGGGTAAAGCCGATATCGCCAATAACCACCCAGTCACGCAGCAAACGCTGTTTGAGCTAGGATCGGTTAGTAAGACGTTTAACGGCGTGTTGGGCGGCGAAGCTATCGCCCGCGGCGAAATTAAGCTCAGCGATCCGGTCACGAAATACTGGCCAGAACTGACAGGCAAACAGTGGCAGGGTATCCGCCTGCTGCACTTAGCCACCTATACG…
>CMY-56__HQ322613__ARO_3002067
ATGATGAAAAAATCGTTATGCTGCGCTCTGCTGCTGACAGCCTCTTTCTCCACATTTGCTGCCGCAAAAACAGAACAACAGATTGCCGATATCGTTAATCGCACCATCACCCCGTTGATGCAGGAGCAGGCTATTCCGGGTATGGCCGTTGCCGTTATCTACCAGGGAAAACCCTATTATTTCACCTGGGGTAAAGCCGATATCGCCAATAACCACCCAGTCACGCAGCAAACGCTGTTTGAGCTAGGATCGGTTAGTAAGACGTTTAACGGCGTGTTGGGCGGCGATGCTATCGCCCGCGGCGAAATTAAGCTCAGCGATCCGGTCACGAAATACTGGCCAGAACTGACAGGCAAACAGTGGCAGGGTATCCGCCTGCTGCACTTAGCCACCTATACG…
>CMY-57__HQ285243__ARO_3002068
ATGATGAAAAAATCGTTATGCTGCGCTCTGCTGCTGACAGCCTCTTTCTCCACATTTGCTGCCGCAAAAACAGAACAACAGATTGCCGATATCGTTAATCGCACCATCACCCCGTTGATGCAGGAGCAGGCTATTCCGGGTATGGCCGTTGCCGTTATCTACCAGGGAAAACCCTATTATTTCACCTGGGGTAAAGCCGATATCGCCAATAACCACCCAGTCACGCAGCAAACGCTGTTTGAGCTAGGATCGGTTAGTAAGACGTTTAACGGCGTGTTGGGCGGCGATGCTATCGCCCGCGGCGAAATTAAGCTCAGCGATCCGGTCACGAAATACTGGCCAGAACTGACAGGCAAACAGTGGCAGGGTATCCGCCTGCTGCACTTAGCCACCTATACG…
>CMY-58__HQ185697__ARO_3002072
ATGATGAAAAAATCGTTATGCTGCGCTCTGCTGCTGACAGCCTCTTTCTCCACATTTGCTGCCGCAAAAACAGAACAACAGATTGCCGATATCGTTAATCGCACCATCACCCCGTTGATGCAGGAGCAGGCTATTCCGGGTATGGCCGTTGCCGTTATCTACCAGGGAAAACCCTATTATTTCACCTGGGGTAAAGCCGATATCGCCAATAACCACCCAGTCACGCAGCAAACGCTGTTTGAGCTAGGATCGGTTAGTAAGACGTTTAACGGCGTGTTGGGCGGCGATGCTATCGCCCGCGGCGAAATTAAGCTCAGCGATCCGGTCACGAAATACTGGCCAGAACTGACAGGCAAACAGTGGCAGGGTATCCGCCTGCTGCACTTAGCCACCTATACG…
>CMY-58__HQ185697__beta_lactamase
ATGATGAAAAAATCGTTATGCTGCGCTCTGCTGCTGACAGCCTCTTTCTCCACATTTGCTGCCGCAAAAACAGAACAACAGATTGCCGATATCGTTAATCGCACCATCACCCCGTTGATGCAGGAGCAGGCTATTCCGGGTATGGCCGTTGCCGTTATCTACCAGGGAAAACCCTATTATTTCACCTGGGGTAAAGCCGATATCGCCAATAACCACCCAGTCACGCAGCAAACGCTGTTTGAGCTAGGATCGGTTAGTAAGACGTTTAACGGCGTGTTGGGCGGCGATGCTATCGCCCGCGGCGAAATTAAGCTCAGCGATCCGGTCACGAAATACTGGCCAGAACTGACAGGCAAACAGTGGCAGGGTATCCGCCTGCTGCACTTAGCCACCTATACG…
>CMY-59__AB587082__ARO_3002069
GGGCCCGGACACCTTTTTGCTTTTAATTACGGAACTGATTTCATGATGAAAAAATCGTTATGCTGCGCTCTGCTGCTGACAGCCTCTTTCTCCACATTTGCTGCCGCAAAAACAGAACAACAGATTGCCGATATCGTTAATCGCACCATCACCCCGTTGATGCAGGAGCAGGCTATTCCGGGTATGGCCGTTGCCGTTATCTACCAGGGAAAACCCTATTATTTCACCTGGGGTAAAGCCGATATCGCCAATAACCACCCAGTCACGCAGCAAACGCTGTTTGAGCTAGGATCGGTTAGTAAGACGTTTAACGGCGTGTTGGGCGGCGATGCTATCGCCCGCGGCGAAATTAAGCTCAGCGATCCGGTCACGAAATACTGGCCAGAACTGACAGGCAAA…
>CMY-59__AB587082__beta_lactamase
ATGATGAAAAAATCGTTATGCTGCGCTCTGCTGCTGACAGCCTCTTTCTCCACATTTGCTGCCGCAAAAACAGAACAACAGATTGCCGATATCGTTAATCGCACCATCACCCCGTTGATGCAGGAGCAGGCTATTCCGGGTATGGCCGTTGCCGTTATCTACCAGGGAAAACCCTATTATTTCACCTGGGGTAAAGCCGATATCGCCAATAACCACCCAGTCACGCAGCAAACGCTGTTTGAGCTAGGATCGGTTAGTAAGACGTTTAACGGCGTGTTGGGCGGCGATGCTATCGCCCGCGGCGAAATTAAGCTCAGCGATCCGGTCACGAAATACTGGCCAGAACTGACAGGCAAACAGTGGCAGGGTATCCGCCTGCTGCACTTAGCCACCTATACG…
>CMY-5__NG_035159__ARO_3002016
ATGATGAAAAAATCGTTATGCTGCGCTCTGCTGCTGACAGCCTCTTTCTCCACATTTGCTGCCGCAAAAACAGAACAACAGATTGCCGATATCGTTAATCGCACCATCACCCCGTTGATGCAGGAGCAGGCTATTCCGGGTATGGCCGTTGCCGTTATCTACCAGGGAAAACCCTATTATTTCACCTGGGGTAAAGCCGATATCGCCAATAACCACCCAGTCACGCAGCAAACGCTGTTTGAGCTAGGATCGGTTAGTAAGACGTTTAACGGCGTGTTGGGCGGCGATGCTATCGCCCGCGGCGAAATTAAGTTCAGCGATCCGGTCACGAAATACTGGCCAGAACTGACAGGCAAACAGTGGCAGGGTATCCGCCTGCTGCACTTAGCCACTTATACG…
>CMY-60__HQ267531__beta_lactamase
ATGATGAAAAAATCGTTATGCTGCGCTCTGCTGCTGACAGCCTCTTTCTCCACATTTGCTGCCGCAAAAACAGAACAACAGATTGCCGATATCGTTAATCGCACCATCACCCCGTTGATGCAGGAGCAGGCTATTCCGGGTATGGCCGTTGCCGTTATCTACCAGGGAAAACCCTATTATTTCACCTGGGGTAAAGCCGATATCGCCAATAACCACCCAGTCACGCAGCAAACGCTGTTTGAGCTAGGATCGGTTAGTAAGACGTTTAACGGCGTGTTGGGCGGCGATGCTATCGCCCGCGGCGAAATTAAGCTCAGCGATCCGGTCACGAAATACTGGCCAGAACTGACAGGCAAACAGTGGCAGGGTATCCGCCTGCTGCACTTAGCCACCTATACG…
>CMY-60__JF460794__ARO_3002073
ATGATGAAAAAATCGTTATGCTGCGCTCTGCTGCTGACAGCCTCTTTCTCCACATTTGCTGCCGCAAAAACAGAACAACAGATTGCCGATATCGTTAATCGCACCATCACCCCGTTGATGCAGGAGCAGGCTATTCCGGGTATGGCCGTTGCCGTTATCTACCAGGGAAAACCCTATTATTTCACCTGGGGTAAAGCCGATATCGCCAATAACCACCCAGTCACGCAGCAAACGCTGTTTGAGCTAGGATCGGTTAGTAAGACGTTTATCGGCGTGTTGGGCGGCGATGCTATCGCCCGCGGCGAAATTAAGCTCAGCGATCCGGTCACGAAATACTGGCCAGAACTGACAGGCAAACAGTGGCAGGGTATCCGCCTGCTGCACTTAGCCACCTATACG…
>CMY-61__JF460795__ARO_3002074
ATGATGAATCGTTATGCTGCAGCTCTGCTGCTGACAGCCTCTTTCTCCACATTTGCTGCCGCAAAAACAGAACAACAGATTGCCGATATCGTTAATCGCACCATCACCCCGTTGATGCAGGAGCAGGCTATTCCGGGTATGGCCGTTGCCGTTATCTACCAGGGAAAACCCTATTATTTCACCTGGGGTAAAGCCGATATCGCCAATAACCACCCAGTCACGCAGCAAACGCTGTTTGAGCTAGGATCGGTTAGTAAGACGTTTAACGGCGTGTTGGGCGGCGATGCTATCGCCCGCGGCGAAATTAAGCTCAGCGATCCGGTCACGAAATACTGGCCAGAACTGACAGGCAAACAGTGGCAGGGTATCCGCCTGCTGCACTTAGCCACCTATACGGCA…
>CMY-62__JF460796__ARO_3002075
ATGATGAAAAAATCGTTATGCTGCGCTCTGCTGCTGACAGCCTCTTTCTCCACATTTGCTGCCGCAAAAACAGAACAACAGATTGCCGATATCGTTAATCGCACCATCACCCCGTTGATGCAGGAGCAGGCTATTCCGGGTATGGCCGTTGCCGTTATCTACCAGGGAAAACCCTATTATTTCACCTGGGGTAAAGCCGATATCGCCAATAACCACCCAGTCACGCAGCAAACGCTGTTTGAGCTAGGATCGGTTAGTAAGACGTTTAACGGCGTGTTGGGCGGCGATGCTATCGCCCGCGGCGAAATTAAGCTCAGCGATCCGGTCACGAAATACTGGCCAGAACTGACAGGCAAACAGTGGCAGGGTATCCGCCTGCTGCACTTAGCCACCTATACG…
>CMY-63__HQ650104__ARO_3002076
ATGATGAAAAAATCGTTATGCTGCGCTCTGCTGCTGACAGCCTCATTCTCCACGTTTGCCGCCGCCAAAACAGAACAACAGATTGCCGATATCGTTAATCGCACCATCACCCCGTTGATGCAGGAGCAGGCTATTCCGGGTATGGCCGTTGCCGTTATCTACCAGGGAAAACCCTATTATTTCACCTGGGGTAAAGCCGATATCACCAATAACCACCCAGTCACGCAGCAAACTCTGTTTGAGCTAGGGTCGGTCAGTAAGACGTTTAACGGCGTGTTGGGCGGCGATGCTATCGCCCGCGGCGAAATTAAGCTCAGCGATCCGGTCACGAAATACTGGCCAGAACTGACAGGCAAACAGTGGCAGGGTATCAGCCTGCTGCACTTAGCCACCTACACG…
>CMY-63__HQ650104__beta_lactamase
ATGATGAAAAAATCGTTATGCTGCGCTCTGCTGCTGACAGCCTCATTCTCCACGTTTGCCGCCGCCAAAACAGAACAACAGATTGCCGATATCGTTAATCGCACCATCACCCCGTTGATGCAGGAGCAGGCTATTCCGGGTATGGCCGTTGCCGTTATCTACCAGGGAAAACCCTATTATTTCACCTGGGGTAAAGCCGATATCACCAATAACCACCCAGTCACGCAGCAAACTCTGTTTGAGCTAGGGTCGGTCAGTAAGACGTTTAACGGCGTGTTGGGCGGCGATGCTATCGCCCGCGGCGAAATTAAGCTCAGCGATCCGGTCACGAAATACTGGCCAGAACTGACAGGCAAACAGTGGCAGGGTATCAGCCTGCTGCACTTAGCCACCTACACG…
>CMY-64__HQ832678__ARO_3002077
ATGATGAAAAAATCGTTATGCTGCGCTCTGCTGCTGACAGCCTCTTTATCCACGTTTGCCGCCGCCAAAACAGAACAACAGATTGCCGATATCGTTAATCGCACCATCACCCCGTTGATGCAGGAGCAGGCTATTCCGGGTATGGCTATTGCCGTTATCTACCAGGGAAAACCCTATTATTTCACCTGGGGTAAAGCCGATATCACCAATAACCACCCAGTCACGCAGCAAACTCTGTTTGAGCTAGGGTCGGTCAGTAAGACGTTTAACGGCGTGTTGGGCGGCGATGCTATCGCCCGCGGCGAAATTAAGCTCAGCGATCCGGTCACGAAATACTGGCCAGAACTGACAGGCAAACAGTGGCAGGGTATCAGCCTGCTGCACTTAGCCACCTACACG…
>CMY-65__JF780936__ARO_3002078
ATGATGAAAAAATCGATATGCTGCGCACTGCTGCTGACAGCCTCTTTCTCCACGTTTGCTGCCGCAAAAACAGAACAACAAATTGCCGATATCGTTAACCGCACCATCACACCACTGATGCAGGAGCAGGCTATTCCGGGTATGGCCGTGGCGATTATCTACGAGGGGAAACCTTATTACTTTACCTGGGGTAAAGCCGATATCGCCAATAACCACCCAGTCACGCAGCAAACGCTGTTTGAGCTAGGGTCGGTCAGTAAGACGTTTAACGGCGTGTTGGGCGGCGACGCTATCGCCCGCGGCGAAATTAAGCTCAGCGATCCGGTCACGAAATACTGGCCAGAACTGACAGGCAAACAGTGGCGGGGTATCAGCCTGCTGCACTTAGCCACCTATACA…
>CMY-65__JF780936__beta_lactamase
ATGATGAAAAAATCGATATGCTGCGCACTGCTGCTGACAGCCTCTTTCTCCACGTTTGCTGCCGCAAAAACAGAACAACAAATTGCCGATATCGTTAACCGCACCATCACACCACTGATGCAGGAGCAGGCTATTCCGGGTATGGCCGTGGCGATTATCTACGAGGGGAAACCTTATTACTTTACCTGGGGTAAAGCCGATATCGCCAATAACCACCCAGTCACGCAGCAAACGCTGTTTGAGCTAGGGTCGGTCAGTAAGACGTTTAACGGCGTGTTGGGCGGCGACGCTATCGCCCGCGGCGAAATTAAGCTCAGCGATCCGGTCACGAAATACTGGCCAGAACTGACAGGCAAACAGTGGCGGGGTATCAGCCTGCTGCACTTAGCCACCTATACA…
>CMY-66__JN714478__ARO_3002079
ATGATGAAAAAATCGATATGCTGCGCACTGCTGCTGACAGCCTCTTTCTCCACGTTTGCTGCCGCAAAAACAGAACAACAAATTGCCGATATCGTTAACCGCACCATCACACCACTGATGCAGGAGCAGGCTATTCCGGGTATGGCCGTGGCGATTATCTACGAGGGGAAACCTTATTACTTTACCTGGGGTAAAGCCGATATCGCCAATAACCACCCAGTCACGCAGCAAACGCTGTTTGAGCTAGGGTCGGTCAGTAAGACGTTTAACGGCGTGTTGGGCGGCGACGCTATCGCCCGCGGCGAAATTAAGCTCAGCGATCCGGTCACGAAATACTGGCCAGAACTGACAGGCAAACAGTGGCGGGGTATCAGCCTGCTGCACTTAGCCACCTATACA…
>CMY-66__JN714478__beta_lactamase
ATGATGAAAAAATCGATATGCTGCGCACTGCTGCTGACAGCCTCTTTCTCCACGTTTGCTGCCGCAAAAACAGAACAACAAATTGCCGATATCGTTAACCGCACCATCACACCACTGATGCAGGAGCAGGCTATTCCGGGTATGGCCGTGGCGATTATCTACGAGGGGAAACCTTATTACTTTACCTGGGGTAAAGCCGATATCGCCAATAACCACCCAGTCACGCAGCAAACGCTGTTTGAGCTAGGGTCGGTCAGTAAGACGTTTAACGGCGTGTTGGGCGGCGACGCTATCGCCCGCGGCGAAATTAAGCTCAGCGATCCGGTCACGAAATACTGGCCAGAACTGACAGGCAAACAGTGGCGGGGTATCAGCCTGCTGCACTTAGCCACCTATACA…
>CMY-67__JQ711185__ARO_3002080
ATGATGAAAAAATCGATATGCTGCGCGCTGCTGCTGACAGCCTCTTTCTCCACGTTTGCTGCCGCAAAAACAGAACAACAAATTGCCGATATCGTTAACCGCACCATCACACCACTGATGCAGGAGCAGGCTATTCCGGGCATGGCCGTGGCAATTATCTACGAGGGGAAACCTTATTACTTTACCTGGGGTAAAGCCGATATCGCCAATAACCACCCAGTCACGCAGCAAACGCTGTTTGAGTTAGGGTCGGTCAGTAAGACGTTTAACGGCGTGTTGGGCGGCGACGCTATCGCCCGCGGCGAAATTAAGCTCAGCGACCCGGTCACGAAATACTGGCCAGAACTGACAGGCAAACAGTGGCGGGGTATCAGCCTGCTACACTTAGCCACCTATACA…
>CMY-67__JQ711185__beta_lactamase
ATGATGAAAAAATCGATATGCTGCGCGCTGCTGCTGACAGCCTCTTTCTCCACGTTTGCTGCCGCAAAAACAGAACAACAAATTGCCGATATCGTTAACCGCACCATCACACCACTGATGCAGGAGCAGGCTATTCCGGGCATGGCCGTGGCAATTATCTACGAGGGGAAACCTTATTACTTTACCTGGGGTAAAGCCGATATCGCCAATAACCACCCAGTCACGCAGCAAACGCTGTTTGAGTTAGGGTCGGTCAGTAAGACGTTTAACGGCGTGTTGGGCGGCGACGCTATCGCCCGCGGCGAAATTAAGCTCAGCGACCCGGTCACGAAATACTGGCCAGAACTGACAGGCAAACAGTGGCGGGGTATCAGCCTGCTACACTTAGCCACCTATACA…
>CMY-68__JN714480__ARO_3002081
ATGATGAAAAAATCGATATGCTGCGCACTGCTGCTGACAGCCTCTTTCTCCACGTTTGCTGCCGCAAAAACAGAACAACAAATTGCCGATATCGTTAACCGCACCATCACACCACTGATGCAGGAGCAGGCTATTCCGGGCATTGCCGTGGCAATTATCTACGAGGGGAAACCTTATTACTTTACCTGGGGTAAAGCCGATATCGCCAATAACCACCCAGTCACGCAGCAAACGCTGTTTGAATTAGGGTCGGTCAGTAAGACGTTTAACGGCGTGTTGGGCGGCGACGCTATCGCCCGCGGCGAAATTAAGCTCAGCGATCCGGTCACGAAATACTGGCCAGAACTGACAGGCAAACAGTGGCGGGGTATCAGCCTGCTGCACTTAGCCACCTATACA…
>CMY-68__JN714480__beta_lactamase
ATGATGAAAAAATCGATATGCTGCGCACTGCTGCTGACAGCCTCTTTCTCCACGTTTGCTGCCGCAAAAACAGAACAACAAATTGCCGATATCGTTAACCGCACCATCACACCACTGATGCAGGAGCAGGCTATTCCGGGCATTGCCGTGGCAATTATCTACGAGGGGAAACCTTATTACTTTACCTGGGGTAAAGCCGATATCGCCAATAACCACCCAGTCACGCAGCAAACGCTGTTTGAATTAGGGTCGGTCAGTAAGACGTTTAACGGCGTGTTGGGCGGCGACGCTATCGCCCGCGGCGAAATTAAGCTCAGCGATCCGGTCACGAAATACTGGCCAGAACTGACAGGCAAACAGTGGCGGGGTATCAGCCTGCTGCACTTAGCCACCTATACA…
>CMY-69__JX049132__ARO_3002082
ATGATGAAAAAATCGTTATGCTGCGCTCTGCTGCTGACAGCCTCTTTCTCCACATTTGCTGCCGCAAAAACAGAACAACAGATTGCCGATATCGTTAATCGCACCATCACCCCGTTGATGCAGGAGCAGGCTATTCCGGGTATGGCCGTTGCCGTTATCTACCAGGGAAAACCCTATTATTTCACCTGGGGTAAAGCCGATATCGCCAATAACCACCCAGTCACGCAGCAAACGCTGTTTGAGCTAGGATCGGTTAGTAAGACGTTTAACGGCGTGTTGGGCGGCGATGCTATCGCCCGCGGCGAAATTAAGCTCAGCGATCCGGTCACGAAATACTGGCCAGAACTGACAGGCAAACAGTGGCAGGGTATCCGCCTGCTGCACTTAGCCACCTATACG…
>CMY-6__AJ011293__ARO_3002017
ATGATGAAAAAATCGTTATGCTGCGCTCTGCTGCTGACAGCCTCTTTCTCCACATTTGCTGCCGCAAAAACAGAACAACAGATTGCCGATATCGTTAATCGCACCATCACCCCGTTGATGCAGGAGCAGGCTATTCCGGGTATGGCCGTTGCCGTTATCTACCAGGGAAAACCCTATTATTTCACCTGGGGTAAAGCCGATATCGCCAATAACCACCCAGTCACGCAGCAAACGCTGTTTGAGCTAGGATCGGTTAGTAAGACGTTTAACGGCGTGTTGGGCGGCGATGCTATCGCCCGCGGCGAAATTAAGCTCAGCGATCCGGTCACGAAATACTGGCCAGAACTGACAGGCAAACAGTGGCAGGGTATCCGCCTGCTGCACTTAGCCACCTATACG…
>CMY-70__JX440350__ARO_3002083
ATGATGAAAAAATCGATATGCTGCGCGCTGCTGCTGACAGCTTCTTTCTCCACGTTTGCCGCCGCAAAAACAGAACAACAAATTGCCGATATCGTTAACCGCACCATCACACCGCTGATGCAGGAGCAGGCAATTCCGGGTATGGCCGTTGCGATTATCTATCAGGGGAAACCTTATTACTTTACCTGGGGTAAAGCCGATATCGCCAATAACCGTCCAGTCACGCAACAAACGCTGTTTGAACTCGGATCGGTCAGTAAAACGTTCAACGGTGTGCTGGGCGGCGATGCTATAGCCCGCGGCGAAATTAAGCTCAGCGATCCGGTCACGCAGTACTGGCCTGAACTGACTGGTAAGCAGTGGCAGGGTATCAGCCTGCTGCACTTAGCCACCTACACG…
>CMY-70__JX440350__beta_lactamase
ATGATGAAAAAATCGATATGCTGCGCGCTGCTGCTGACAGCTTCTTTCTCCACGTTTGCCGCCGCAAAAACAGAACAACAAATTGCCGATATCGTTAACCGCACCATCACACCGCTGATGCAGGAGCAGGCAATTCCGGGTATGGCCGTTGCGATTATCTATCAGGGGAAACCTTATTACTTTACCTGGGGTAAAGCCGATATCGCCAATAACCGTCCAGTCACGCAACAAACGCTGTTTGAACTCGGATCGGTCAGTAAAACGTTCAACGGTGTGCTGGGCGGCGATGCTATAGCCCGCGGCGAAATTAAGCTCAGCGATCCGGTCACGCAGTACTGGCCTGAACTGACTGGTAAGCAGTGGCAGGGTATCAGCCTGCTGCACTTAGCCACCTACACG…
>CMY-71__JQ711184__ARO_3002084
ATGATGAAAAAATCGTTATGCTGCGCTCTGCTGCTGACAGCCCCTTTCTCCACGTTTGCCGCAGCCAAAACAGAACAACAGATTGCCGATACCGTTAATCGCACCATCACCCCGTTGATGCAGGAGCAGGCTATTCCGGGTATGGCCGTTGCCGTTATCTACCAGGGAAAACCCTATTATTTCACCTGGGGTAAAGCCGATATCACCAATAACCACCCAGTCACGCAGCAAACTCTGTTTGAGCTAGGGTCGGTCAGTAAGACGTTTAACGGCGTGTTGGGCGGCGATGCTATCGCCCGCGGCGAAATTAAGCTCAGCGATCCGGTCACGAAATACTGGCCAGAACTGACAGGCAAACAGTGGCAGGGTATCAGCCTGCTGCACTTAGCCACCTACACG…
>CMY-71__JQ711184__beta_lactamase
ATGATGAAAAAATCGTTATGCTGCGCTCTGCTGCTGACAGCCCCTTTCTCCACGTTTGCCGCAGCCAAAACAGAACAACAGATTGCCGATACCGTTAATCGCACCATCACCCCGTTGATGCAGGAGCAGGCTATTCCGGGTATGGCCGTTGCCGTTATCTACCAGGGAAAACCCTATTATTTCACCTGGGGTAAAGCCGATATCACCAATAACCACCCAGTCACGCAGCAAACTCTGTTTGAGCTAGGGTCGGTCAGTAAGACGTTTAACGGCGTGTTGGGCGGCGATGCTATCGCCCGCGGCGAAATTAAGCTCAGCGATCCGGTCACGAAATACTGGCCAGAACTGACAGGCAAACAGTGGCAGGGTATCAGCCTGCTGCACTTAGCCACCTACACG…
>CMY-72__JX440352__ARO_3002085
ATGATGAAAAAATCGATATGCTGCGCGCTGCTGCTGACAGCCTCTTTCTCCACGTTTGCTGCCGCAAAAACAGAACAACAAATTGCCGATATCGTTAACCGCACCATCACACCACTGATGCAGGAGCAGGCTATTCCGGGTATGGCCGTGGCGATTATCTACGAGGGGAAACCTTATTACTTTACCTGGGGTAAAGCCGATATCGCCAATAACCACCCAGTCACGCAGCAAACGCTGTTTGAGCTAGGGTCGGTCAGTAAGACGTTTAACGGCGTGTTGGGCGGCGACGCTATCGCCCGCGGCGAAATTAAGCTCAGCGATCCGGTCACGAAATACTGGCCAGAACTGACAGGCAAACAGTGGCGGGGTATCAGCCTGCTGCACTTAGCCACCTATACA…
>CMY-72__JX440352__beta_lactamase
ATGATGAAAAAATCGATATGCTGCGCGCTGCTGCTGACAGCCTCTTTCTCCACGTTTGCTGCCGCAAAAACAGAACAACAAATTGCCGATATCGTTAACCGCACCATCACACCACTGATGCAGGAGCAGGCTATTCCGGGTATGGCCGTGGCGATTATCTACGAGGGGAAACCTTATTACTTTACCTGGGGTAAAGCCGATATCGCCAATAACCACCCAGTCACGCAGCAAACGCTGTTTGAGCTAGGGTCGGTCAGTAAGACGTTTAACGGCGTGTTGGGCGGCGACGCTATCGCCCGCGGCGAAATTAAGCTCAGCGATCCGGTCACGAAATACTGGCCAGAACTGACAGGCAAACAGTGGCGGGGTATCAGCCTGCTGCACTTAGCCACCTATACA…
>CMY-73__GQ351345__ARO_3002086
ATGATGAAAAAATCGTTATGCTGCGCTCTGCTGCTGACAGCCTCATTCTCCACGTTTGCCGCCGCCAAAACAGAACAACAGATTGCCGATATCGTTAATCGCACCATCACCCCGTTGATGCAGGAGCAGGCTATTCCGGGTATGGCCGTTGCCGTTCTCTACCAGGGAAAACCCTATTATTTCACCTGGGGTAAAGCCGATATCGCCAATAACCACCCAGTCACGCAGCAAACGCTGTTTGAGCTAGGGTCGGTCAGTAAGACGTTTAACGGCGTGTTGGGCGGCGATGCTATCGCCCGCGGCGAAATTAAGCTCAGCGATCCGGTCACGAAATACTTGCCAGAACTGACAGGCAAGCAGTGGCAGGGTATCAGCCTGCTGCACTTAGCCACCTATACG…
>CMY-74__JX440349__ARO_3002087
ATGATGAAAAAATCGATATGCTGCGCGCTGCTGCTGACAGCTTCTTTCTCCACGTTTGCCGCCGCCAAAACAGAACAACAAATTGCCGATATCGTTAACCGCACCATCACACCGCTGATGCAGGAGCAGGCAATTCCGGGCATGGCCGTTGCGATTATCTATCAGGGGAAACCTTATTACTTTACCTGGGGTAAAGCCGATATCGCCAATAACCGTCCAGTCACTCAACAAACGCTGTTTGAACTCGGATCGGTCAGTAAAACGTTCAACGGCGTGCTGGGCGGCGATGCTATCGCCCGCGGCGAAATTAAGCTCAGCGATCCGGTCACGCATTACTGGCCTGAACTGACTGGTAAGCAGTGGCAGGGTATCAGCCTGCTGCACTTAGCCACCTACACG…
>CMY-74__JX440349__beta_lactamase
ATGATGAAAAAATCGATATGCTGCGCGCTGCTGCTGACAGCTTCTTTCTCCACGTTTGCCGCCGCCAAAACAGAACAACAAATTGCCGATATCGTTAACCGCACCATCACACCGCTGATGCAGGAGCAGGCAATTCCGGGCATGGCCGTTGCGATTATCTATCAGGGGAAACCTTATTACTTTACCTGGGGTAAAGCCGATATCGCCAATAACCGTCCAGTCACTCAACAAACGCTGTTTGAACTCGGATCGGTCAGTAAAACGTTCAACGGCGTGCTGGGCGGCGATGCTATCGCCCGCGGCGAAATTAAGCTCAGCGATCCGGTCACGCATTACTGGCCTGAACTGACTGGTAAGCAGTGGCAGGGTATCAGCCTGCTGCACTTAGCCACCTACACG…
>CMY-75__JQ733572__ARO_3002088
ATGATGAAAAAATCGATATGCTGCGCGCTGCTGCTGACAGCCTCTTTCTCCACGTTTGCTGCCGCAAAAACAGAACAACAAATTGCCGATATCGTTAACCGCACCATCACACCACTGATGCAGGAGCAGGCTATTCCGGGCATGGCCGTGGCAATTATCTACGAGGGGAAACCTTATTACTTTACCTGGGGTAAAGCCGATATCGCCAATAACCACCCAGTCACGCAGCAAACGCTGTTTGAATTAGGGTCGGTCAGTAAGACGTTTAACGGCGTGTTGGGCGGCGACGCTATCGCCCGCGGCGAAATTAAGCTCAGCGATCCGGTCACGAAATACTGGCCAGAACTGACAGGCAAACAGTGGCGGGGTATCAGCCTGCTGCACTTAGCCACCTATACA…
>CMY-75__JQ733572__beta_lactamase
ATGATGAAAAAATCGATATGCTGCGCGCTGCTGCTGACAGCCTCTTTCTCCACGTTTGCTGCCGCAAAAACAGAACAACAAATTGCCGATATCGTTAACCGCACCATCACACCACTGATGCAGGAGCAGGCTATTCCGGGCATGGCCGTGGCAATTATCTACGAGGGGAAACCTTATTACTTTACCTGGGGTAAAGCCGATATCGCCAATAACCACCCAGTCACGCAGCAAACGCTGTTTGAATTAGGGTCGGTCAGTAAGACGTTTAACGGCGTGTTGGGCGGCGACGCTATCGCCCGCGGCGAAATTAAGCTCAGCGATCCGGTCACGAAATACTGGCCAGAACTGACAGGCAAACAGTGGCGGGGTATCAGCCTGCTGCACTTAGCCACCTATACA…
>CMY-76__JQ733573__ARO_3002089
ATGATGAAAAAATCGATATGCTGCGCGCTGCTGCTGACAGCCTCTTTCTCCACGTTTGCTGCCGCAAAAACAGAACAACAAATTGCCGATATCGTTAACCGCACCATCACACCACTGATGCAGGAGCAGGCTATTCCGGGTATGGCCGTGGCGATTATCTACGAGGAGAAACCTTATTACTTTACCTGGGGTAAAGCCGATATCGCCAATAACCACCCAGTCACGCAGCAAACGCTGTTTGAATTAGGGTCGGTCAGTAAGACGTTTAACGGCGTGTTGGGCGGCGACGCTATCGCCCGCGGCGAAATTAAGCTCAGCGATCCGGTCACGAAATACTGGCCAGAACTGACAGGCAAACAGTGGCGGGGTATCAGCCTGCTGCACTTAGCCACCTATACA…
>CMY-76__JQ733573__beta_lactamase
ATGATGAAAAAATCGATATGCTGCGCGCTGCTGCTGACAGCCTCTTTCTCCACGTTTGCTGCCGCAAAAACAGAACAACAAATTGCCGATATCGTTAACCGCACCATCACACCACTGATGCAGGAGCAGGCTATTCCGGGTATGGCCGTGGCGATTATCTACGAGGAGAAACCTTATTACTTTACCTGGGGTAAAGCCGATATCGCCAATAACCACCCAGTCACGCAGCAAACGCTGTTTGAATTAGGGTCGGTCAGTAAGACGTTTAACGGCGTGTTGGGCGGCGACGCTATCGCCCGCGGCGAAATTAAGCTCAGCGATCCGGTCACGAAATACTGGCCAGAACTGACAGGCAAACAGTGGCGGGGTATCAGCCTGCTGCACTTAGCCACCTATACA…
>CMY-77__JX440353__ARO_3002090
ATGATGAAAAAATCGTTATGCTGCGCTCTGCTGCTGACAGCCCCTTTATCCACGTTTGCCGCCGCCAAAACAGAACAACAGATTGCCGATATCGTTAATCGCACCATCACCCCGTTGATGCAGGAGCAGGCTATTCCGGGTATGGCTGTTGCCGTTATCTACCAGGGAAAACCCTATTATTTCACCTGGGGTAAAGCCGATATCACCAATAACCACCCAGTCACGCAGCAAACTCTGTTTGAGCTAGGGTCGGTCAGTAAGACGTTTAACGGCGTGTTGGGCGGCGATGCTATCGCCCGCGGCGAAATTAAGCTCAGCGATCCGGTCACGAAATACTGGCCAGAACTGACAGGCAAACAGTGGCAGGGTATCAGCCTGCTGCACTTAGCCACCTACACG…
>CMY-77__JX440353__beta_lactamase
ATGATGAAAAAATCGTTATGCTGCGCTCTGCTGCTGACAGCCCCTTTATCCACGTTTGCCGCCGCCAAAACAGAACAACAGATTGCCGATATCGTTAATCGCACCATCACCCCGTTGATGCAGGAGCAGGCTATTCCGGGTATGGCTGTTGCCGTTATCTACCAGGGAAAACCCTATTATTTCACCTGGGGTAAAGCCGATATCACCAATAACCACCCAGTCACGCAGCAAACTCTGTTTGAGCTAGGGTCGGTCAGTAAGACGTTTAACGGCGTGTTGGGCGGCGATGCTATCGCCCGCGGCGAAATTAAGCTCAGCGATCCGGTCACGAAATACTGGCCAGAACTGACAGGCAAACAGTGGCAGGGTATCAGCCTGCTGCACTTAGCCACCTACACG…
>CMY-78__JQ733575__ARO_3002091
ATGATGAAAAAATCGATATGCTGCGCGCTGCTGCTGACAGCCTCTTTCTCCACGTTTGCTGCCGCAAAAACAGAACAACAAATTGCCGATATCGTTAACCGCACCATCACACCACTGATGCAGGAGCAGGCTATTCCGGGTATGGCCGTGGCGATTATCTACGAGGGGAAACCTTATTACTTTACCTGGGGTAAAGCCGATATCGCCAATAACCACCCAGTCACGCAGCAAACGCTGTTTGAGCTAGGGTCGGTCAGTAAGACGTTTAACGGCGTGTTGGGCGGCGACGCTATCGCCCGCGGCGAAATTAAGCTCAGCGATCCGGTCACGAAATACTGGCCAGAACTGACAGGCAAACAGTGGCGGGGTATCAGCCTGCTGCACTTAGCCACCTATACA…
>CMY-78__JQ733575__beta_lactamase
ATGATGAAAAAATCGATATGCTGCGCGCTGCTGCTGACAGCCTCTTTCTCCACGTTTGCTGCCGCAAAAACAGAACAACAAATTGCCGATATCGTTAACCGCACCATCACACCACTGATGCAGGAGCAGGCTATTCCGGGTATGGCCGTGGCGATTATCTACGAGGGGAAACCTTATTACTTTACCTGGGGTAAAGCCGATATCGCCAATAACCACCCAGTCACGCAGCAAACGCTGTTTGAGCTAGGGTCGGTCAGTAAGACGTTTAACGGCGTGTTGGGCGGCGACGCTATCGCCCGCGGCGAAATTAAGCTCAGCGATCCGGTCACGAAATACTGGCCAGAACTGACAGGCAAACAGTGGCGGGGTATCAGCCTGCTGCACTTAGCCACCTATACA…
>CMY-79__JQ733576__ARO_3002092
ATGATGAAAAAATCGATATGCTGCGCACTGCTGCTGACAGCCTCTTTCTCCACGTTTGCTGCCGCAAAAACAGAACAACAAATTGCCGATATCGTTAACCGCACCATCACACCACTGATGCAGGAGCAGGCTATTCCGGGTATGGCCGTGGCGATTATCTACGAGGGGAAACCTTATTACTTTACCTGGGGTAAAGCCGATATCGCCAATAACCACCCAGTCACGCAGCAAACGCTGTTTGAGCTAGGGTCGGTCAGTAAGACGTTTAACGGCGTGTTGGGCGGCGACGCTATCGCCCGCGGCGAAATTAAGCTCAGCGATCCGGTCACGAAATACTGGCCAGAACTGACAGGCAAACAGTGGCGGGGTATCAGCCTGCTGCACTTAGCCACCTATACA…
>CMY-79__JQ733576__beta_lactamase
ATGATGAAAAAATCGATATGCTGCGCACTGCTGCTGACAGCCTCTTTCTCCACGTTTGCTGCCGCAAAAACAGAACAACAAATTGCCGATATCGTTAACCGCACCATCACACCACTGATGCAGGAGCAGGCTATTCCGGGTATGGCCGTGGCGATTATCTACGAGGGGAAACCTTATTACTTTACCTGGGGTAAAGCCGATATCGCCAATAACCACCCAGTCACGCAGCAAACGCTGTTTGAGCTAGGGTCGGTCAGTAAGACGTTTAACGGCGTGTTGGGCGGCGACGCTATCGCCCGCGGCGAAATTAAGCTCAGCGATCCGGTCACGAAATACTGGCCAGAACTGACAGGCAAACAGTGGCGGGGTATCAGCCTGCTGCACTTAGCCACCTATACA…
>CMY-7__AJ011291__ARO_3002018
ATGATGAAAAAATCGTTATGCTGCGCTCTGCTGCTGACAGCCTCTTTCTCCACATTTGCTGCCGCAAAAACAGAACAACAGATTGCCGATATCGTTAATCGCACCATCACCCCGTTGATGCAGGAGCAGGCTATTCCGGGTATGGCCGTTGCCGTTATCTACCAGGGAAAACCCTATTATTTCACCTGGGGTAAAGCCGATATCGCCAATAACCACCCAGTCACGCAGCAAACGCTGTTTGAGCTAGGATCGGTTAGTAAGACGTTTAACGGCGTGTTGGGCGGCGATGCTATCGCCCGCGGCGAAATTAAGCTCAGCGATCCGGTCACGAAATACTGGCCAGAACTGACAGGCAAACAGTGGCAGGGTATCCGCCTGCTGCACTTAGCCACCTATACG…
>CMY-80__JQ733577__ARO_3002093
ATGATGAAAAAATCGTTATGCTGCGCTCTGCTGCTGACAGCCTCATTCTCCACGTTTGCCGCCGCCAAAACAGAACCACAGATTGCCGATATCGTTAATCGCACCATCACCCCGTTGATGCAGGAGCAGGCTATTCCGGGTATGGCCGTTGCCGTTATCTACCAGGGAAAATCCTATTATTTCACCTGGGGTAAAGCCGATATCACCAATAACCACCCAGTCACGCAGCAAACTCTGTTTGAGCTAGGGTCGGTCAGTAAGACGTTTAACGGCGTGTTGGGCGGCGATGCTATCGCCCGCGGCGAAATTAAGCTCAGCGATCCGGTCACGAAATACTGGCCAGAACTGACAGGCAAACAGTGGCAGGGTATCAGCCTGCTGCACTTAGCCACCTACACG…
>CMY-80__JQ733577__beta_lactamase
ATGATGAAAAAATCGTTATGCTGCGCTCTGCTGCTGACAGCCTCATTCTCCACGTTTGCCGCCGCCAAAACAGAACCACAGATTGCCGATATCGTTAATCGCACCATCACCCCGTTGATGCAGGAGCAGGCTATTCCGGGTATGGCCGTTGCCGTTATCTACCAGGGAAAATCCTATTATTTCACCTGGGGTAAAGCCGATATCACCAATAACCACCCAGTCACGCAGCAAACTCTGTTTGAGCTAGGGTCGGTCAGTAAGACGTTTAACGGCGTGTTGGGCGGCGATGCTATCGCCCGCGGCGAAATTAAGCTCAGCGATCCGGTCACGAAATACTGGCCAGAACTGACAGGCAAACAGTGGCAGGGTATCAGCCTGCTGCACTTAGCCACCTACACG…
>CMY-81__JQ733578__ARO_3002094
ATGATGAAAAAATCGATATGCTGCGCGCTGCTGCTGACAGCCTCTTTCTCCACGTTTGCTGCCGCAAAAACAGAACAACAAATTGCCGATATCGTTAACCGCACCATCACACCACTGATGCAGGAGCAGGCTATTCCGGGTATGGCCGTGGCGATTATCTACGAGGGGAAACCTTATTACTTTACCTGGGGTAAAGCCGATATCGTCAATAACCACCCAGTCACGCAGCAAACGCTGTTTGAGCTAGGGTCGGTCAGTAAGACGTTTAACGGCGTGTTGGGCGGCGACGCTATCGCCCGCGGCGAAATTAAGCTCAGCGATCCGGTCACGAAATACTGGCCAGAACTGACAGGCAAACAGTGGCGGGGTATCAGCCTGCTGCACTTAGCCACCTATACA…
>CMY-81__JQ733578__beta_lactamase
ATGATGAAAAAATCGATATGCTGCGCGCTGCTGCTGACAGCCTCTTTCTCCACGTTTGCTGCCGCAAAAACAGAACAACAAATTGCCGATATCGTTAACCGCACCATCACACCACTGATGCAGGAGCAGGCTATTCCGGGTATGGCCGTGGCGATTATCTACGAGGGGAAACCTTATTACTTTACCTGGGGTAAAGCCGATATCGTCAATAACCACCCAGTCACGCAGCAAACGCTGTTTGAGCTAGGGTCGGTCAGTAAGACGTTTAACGGCGTGTTGGGCGGCGACGCTATCGCCCGCGGCGAAATTAAGCTCAGCGATCCGGTCACGAAATACTGGCCAGAACTGACAGGCAAACAGTGGCGGGGTATCAGCCTGCTGCACTTAGCCACCTATACA…
>CMY-82__KJ207203__ARO_3002095
ATGATGAAAAAATCGATATGCTGCGCGCTGCTGCTGACAGCTTCGTTCTCCACGTTTGCCGCCGCAAAAACAGAACAACAAATTGCCGATATCGTTAACCGCACCATCACACCGCTGATGCAGGAGCAGGCTATTCCGGGTATGGCCGTTGCGATTATCTATCAGGGGAAACCTTATTACTTTACCTGGGGTAAAGCCGATATCGCCAATAACCGTCCAGTCACTCAACAAACGCTGTTTGAACTCGGATCGGTCAGTAAAACGTTCAACGGCGTGCTGGGCGGCGATGCTATCGCCCGCGGCGAAATTAAGCTCAGCGATCCGGTCACGCATTACTGGCCTGAACTGACTGGTAAGCAGTGGCAGGGTATCAGCCTGCTGCACTTAGCCACCTACACG…
>CMY-83__JX440351__ARO_3002096
ATGATGAAAAAATCGATATGCTGCGCGCTGCTGCTGACAGCTTCGTTCTCCACGTTTGCCGCCGCAAAAACAGAACAACAAATTGCCGATATCGTTAACCGCACCATCACACCGCTGATGCAGGAGCAGGCTATTCCGGGTATGGCCGTTGCGATTATCTATCAGGGGAAACCTTATTACTTTACCTGGGGTAAAGCCGATATCGCCAATAACCGTCCAGTCACTCAACAAACGCTGTTTGAACTCGGATCGGTCAGTAAAACGTTCAACGGCGTGCTGGGCGGCGATGCTATCGCCCGCGGCGAAATTAAGCTCAGCGATCCGGTCACGCATTACTGGCCTGAACTGACTGGTAAGCAGTGGCAGGGTATCAGCCTGCTGCACTTAGCCACCTACACG…
>CMY-83__JX440351__beta_lactamase
ATGATGAAAAAATCGATATGCTGCGCGCTGCTGCTGACAGCTTCGTTCTCCACGTTTGCCGCCGCAAAAACAGAACAACAAATTGCCGATATCGTTAACCGCACCATCACACCGCTGATGCAGGAGCAGGCTATTCCGGGTATGGCCGTTGCGATTATCTATCAGGGGAAACCTTATTACTTTACCTGGGGTAAAGCCGATATCGCCAATAACCGTCCAGTCACTCAACAAACGCTGTTTGAACTCGGATCGGTCAGTAAAACGTTCAACGGCGTGCTGGGCGGCGATGCTATCGCCCGCGGCGAAATTAAGCTCAGCGATCCGGTCACGCATTACTGGCCTGAACTGACTGGTAAGCAGTGGCAGGGTATCAGCCTGCTGCACTTAGCCACCTACACG…
>CMY-84__JQ733579__ARO_3002097
ATGATGAAAAAATCGATATGCTGCGCACTGCTGCTGACAGCCTCTTTCTCCACGTTTGCTGCCGCAAAAACAGAACAACAAATTGCCGATATCGTTAACCGCACCATCACACCACTGATGCAGGAGCAGGCTATTCCGGGTATGGCCGTGGCGATTATCTACGAGGGGAAACCTTATTACTTTACCTGGGGTAAAGCCGATATCGCCAATAACCACCCAGTCACGCAGCAAACGCTGTTTGAGCTAGGGTCGGTCAGTAAGACGTTTAACGGCGTGTTGGGCGGCGACGCTATCGCCCGCGGCGAAATTAAGCTCAGCGATCCGGTCACGAAATACTGGCCAGCACTGACAGGCAAACAGTGGCGGGGTATCAGCCTGCTGCACTTAGCCACCTATACA…
>CMY-84__JQ733579__beta_lactamase
ATGATGAAAAAATCGATATGCTGCGCACTGCTGCTGACAGCCTCTTTCTCCACGTTTGCTGCCGCAAAAACAGAACAACAAATTGCCGATATCGTTAACCGCACCATCACACCACTGATGCAGGAGCAGGCTATTCCGGGTATGGCCGTGGCGATTATCTACGAGGGGAAACCTTATTACTTTACCTGGGGTAAAGCCGATATCGCCAATAACCACCCAGTCACGCAGCAAACGCTGTTTGAGCTAGGGTCGGTCAGTAAGACGTTTAACGGCGTGTTGGGCGGCGACGCTATCGCCCGCGGCGAAATTAAGCTCAGCGATCCGGTCACGAAATACTGGCCAGCACTGACAGGCAAACAGTGGCGGGGTATCAGCCTGCTGCACTTAGCCACCTATACA…
>CMY-85__KJ207202__ARO_3002098
ATGATGAAAAAATCGATATGCTGCGCGCTGCTGCTGACAGCCTCTTTCTCCACGTTTGCTGCCGCAAAAACAGAACAACAAATTGCCGATATCGTTAACCGCACCATCACACCACTGATGCAGGAGCAGGCTATTCCGGGTATGGCCGTGGCGATTATCTACGAGGGGAAACCTTATTACTTTACCTGGGGTAAAGCCGATATCGCCAATAACCACCCAGTCACGCAGCAAACGCTGTTTGAGCTAGGGTCGGTCAGTAAGACGTTTAACGGCGTGTTGGGCGGCGACGCTATCGCCCGCGGCGAAATTAAGCTCAGCGATCCGGTCACGAAATACTGGCCAGAACTGACAGGCAAACAGTGGCGGGGTATCAGCCTGCTGCACTTAGCCACCTATACA…
>CMY-86__KJ207204__ARO_3002099
ATGATGAAAAAATCGTTATGCTGCGCTCTGCTGCTGACAGCCCCTTTCTCCACGTTTGCCGCAGCCAAAACAGAACAACAGATTGCCGATATCGTTAATCGCACCATCACCCCGTTGATGCAGGAGCAGGCTATTCCGGGTATGGCCGTTGCCGTTATCTACCAGGGAAAACCCTATTATTTCACCTGGGGTAAAGCCGATATCACCAATAACCACCCAGTCACGCAGCAAACTCTGTTTGAGCTAGGGTCGGTCAGTAAGACGTTTAACGGCGTGTTGGGCGGCGATGCTATCGCCCGCGGCGAAATTAAGCTCAGCGATCCGGTCACGAAATACTGGCCAGAACTGACAGGCAAACAGTGGCAGGGTATCAGCCTGCTGCACTTAGCCACCTACACG…
>CMY-87__AB699171__ARO_3002100
ATGATGAAAAAATCGTTATGCTGCGCGCTGCTGCTGACAGCCTCTTTCTCCACGTTTGCTGCCGCAAAAACAGAACAACAAATTGCCGATATCGTTAACCGCACCATCACACCACTGATGCAGGAGCAGGCTATTCCGGGCATGGCCGTGGCAATTATCTACGAGGGGAAACCTTATTACTTTACCTGGGGTAAAGCCGATATCGCCAATAACCACCCAGTCACGCAGCAAACGCTGTTTGAGTTAGGGTCGGTCAGTAAGACGTTTAACGGCGTGTTGGGCGGCGACGCTATCGCCCGCGGCGAAATTAAGCTCAACGACCCGGTCACGAAATACTGGCCAGAACTGACAGGCAAACAGTGGCGGGGTATCAGCCTGCTACACTTAGCCACCTATACA…
>CMY-8__AF167990__ARO_3002019
ATGCAACAACGACAATCCATCCTGTGGGGGGCCGTGGCCACCCTGATGTGGGCCGGTCTGGCCCATGCAGGTGAGGCTTCACCGGTCGATCCCCTGCGCCCCGTGGTGGATGCCAGCATCCAGCCGCTGCTCAAGGAGCACAGGATCCCGGGCATGGCGGTGGCCGTGCTCAAGGATGGCAAGGCCCACTATTTCAATTACGGGGTGGCCAACCGGGAGAGCGGGGCCAGCGTCAGCGAGCAGACCCTGTTCGAGATAGGATCCGTGAGCAAGACCCTGACTGCGACCCTGGGGGCCTATGCGGTGGTCAAGGGAGCGATGCAGCTGGATGACAAGGCGAGCCGGCACGCGCCCTGGCTCAAGGGATCCGTCTTTGACAGCATCACCATGGGGGAGCTT…
>CMY-8__DQ094251__beta_lactamase
ATGCAACAACGACAATCCATCCTGTGGGGGGCCGTGGCCACCCTGATGTGGGCCGGTCTGGCCCATGCAGGTGAGGCTTCACCGGTCGATCCCCTGCGCCCCGTGGTGGATGCCAGCATCCAGCCGCTGCTCAAGGAGCACAGGATCCCGGGCATGGCGGTGGCCGTGCTCAAGGATGGCAAGGCCCACTATTTCAATTACGGGGTGGCCAACCGGGAGAGCGGGGCCAGCGTCAGCGAGCAGACCCTGTTCGAGATAGGATCCGTGAGCAAGACCCTGACTGCGACCCTGGGGGCCTATGCGGTGGTCAAGGGAGCGATGCAGCTGGATGACAAGGCGAGCCGGCACGCGCCCTGGCTCAAGGGATCCGCCTTTGACAGCATCACCATGGGGGAGCTT…
>CMY-8__EF382672__beta_lactamase
ATGCAACAACGACAATCCATCCTGTGGGGGGCCGTGGCCACCCTGATGTGGGCCGGTCTGGCCCATGCAGGTGAGGCTTCACCGGTCGATCCCCTGCGCCCCGTGGTGGATGCCAGCATCCAGCCGCTGCTCAAGGAGCACAGGATCCCGGGCATGGCGGTGGCCGTGCTCAAGGATGGCAAGGCCCACTATTTCAATTACGGGGTGGCCAACCGGGAGAGCGGGGCCAGCGTCAGCGAGCAGACCCTGTTCGAGATAGGATCCGTGAGCAAGACCCTGACTGCGACCCTGGGGGCCTATGCGGTGGTCAAGGGAGCGATGCAGCTGGATGACAAGGCGAGCCGGCACGCGCCCTGGCTCAAGGGATCCGTCTTTGACAGCATCACCATGGGGGAGCTT…
>CMY-90__HE819404__ARO_3002103
ATGATGAAAAAATCGTTATGCTGCGCGCTGCTGCTGACAGCCTCTTTCTCCACGTTTGCTGCCGCAAAAACAGAACAACAAATTGCCGATATCGTTAACCGCACCATCACACCACTGATGCAGGAGCAGGCTATTCCGGGTATGGCCGTGGCGATTATCTACGAGGGGAAACCTTATTACTTTACCTGGGGTAAAGCCGATATCGCCAATAACCACCCAGTCACGCAGCAAACGCTGTTTGAGCTAGGGTCGGTCAGTAAGACGTTTAACGGCGTGTTGGGCGGCGACGCTATCGCCCGCGGCGAAATTAAGCTCAGCGATCCGGTCACGAAATACTGGCCAGAACTGACAGGCAAACAGTGGCGGGGTATCAGCCTGCTGCACTTAGCCACCTATACA…
>CMY-93__KF992025__ARO_3002106
ATGATGAAAAAATCGATATGCTGCGCGCTGCTGCTGACAGCTTCGTTCTCCACGTTTGCCGCCGCAAAAACAGAACAACAAATTGCCGATATCGTTAACCGCACCATCACACCGCTGATGCAGGAGCAGGCAATTCCGGGCATGGCCGTTGCGATTATCTATCAGGGGAAACCTTATTACTTTACCTGGGGTAAAGCCGATATCGCCAATAACCGTCCAGTCACTCAACAAACGCTGTTTGAACTCGGATCGGTCAGTAAAACGTTCAACGGTGTGCTGGGCGGCGATGCTATCGCCCGCGGCGAAATTAAGTTCAGCGATCCGGTCACGCATTACTGGCCTGAACTGACTGGTAAGCAGTGGCAGGGTATCAGCCTGCTGCACTTAGCCACCTACACG…
>CMY-94__JX514368__ARO_3002107
ATGATGAAAAAATCGTTATGCTGCGCTCTGCTGCTGACAGCCTCTTTCTCCACATTTGCTGCCGCAAAAACAGAACAACAGATTGCCGATATCGTTAATCGCACCATCACCCCGTTGATGCAGGAGCAGGCTATTCCGGGTATGGCCGTTGCCGTTATCTACCAGGGAAAACCCTATTATTTCACCTGGGGTAAAGCCGATATCGCCAATAACCACCCAGTCACGCAGCAAACGCTGTTTGAGCTAGGATCGGTTAGTAAGACGTTTAACGGCGTGTTGGGCGGCGATGCTATCGCCCGCGGCGAAATTAAGCTCAGCGATCCGGTCACGAAATACTGGCCAGAACTGACAGGCAAACAGTGGCAGGGTATCCGCCTGCTGCACTTAGCCACCTATACG…
>CMY-94__JX514368__beta_lactamase
ATGATGAAAAAATCGTTATGCTGCGCTCTGCTGCTGACAGCCTCTTTCTCCACATTTGCTGCCGCAAAAACAGAACAACAGATTGCCGATATCGTTAATCGCACCATCACCCCGTTGATGCAGGAGCAGGCTATTCCGGGTATGGCCGTTGCCGTTATCTACCAGGGAAAACCCTATTATTTCACCTGGGGTAAAGCCGATATCGCCAATAACCACCCAGTCACGCAGCAAACGCTGTTTGAGCTAGGATCGGTTAGTAAGACGTTTAACGGCGTGTTGGGCGGCGATGCTATCGCCCGCGGCGAAATTAAGCTCAGCGATCCGGTCACGAAATACTGGCCAGAACTGACAGGCAAACAGTGGCAGGGTATCCGCCTGCTGCACTTAGCCACCTATACG…
>CMY-95__JX514369__ARO_3002108
ATGATGAAAAAATCGTTATGCTGCGCTCTGCTGCTGACAGCCTCTTTCTCCACATTTGCTGCCGCAAAAACAGAACAACAGATTGCCGATATCGTTAATCGCACCATCACCCCGTTGATGCAGGAGCAGGCTATTCCGGGTATGGCCGTTGCCGTTATCTACCAGGGAAAACCCTATTATTTCACCTGGGGTAAAGCCGATATCGCCAATAACCACCCAGTCACGCAGCAAACGCTGTTTGAGCTAGGATCGGTTAGTAAGACGTTTAACGGCGTGTTGGGCGGCGATGCTATCGCCCGCGGCGAAATTAAGCTCAGCGATCCGGTCACGAAATACTGGCCAGAACTGACAGGCAAACAGTGGCAGGGTATCCGCCTGCTGCACTTAGCCACCTATACG…
>CMY-95__JX514369__beta_lactamase
ATGATGAAAAAATCGTTATGCTGCGCTCTGCTGCTGACAGCCTCTTTCTCCACATTTGCTGCCGCAAAAACAGAACAACAGATTGCCGATATCGTTAATCGCACCATCACCCCGTTGATGCAGGAGCAGGCTATTCCGGGTATGGCCGTTGCCGTTATCTACCAGGGAAAACCCTATTATTTCACCTGGGGTAAAGCCGATATCGCCAATAACCACCCAGTCACGCAGCAAACGCTGTTTGAGCTAGGATCGGTTAGTAAGACGTTTAACGGCGTGTTGGGCGGCGATGCTATCGCCCGCGGCGAAATTAAGCTCAGCGATCCGGTCACGAAATACTGGCCAGAACTGACAGGCAAACAGTGGCAGGGTATCCGCCTGCTGCACTTAGCCACCTATACG…
>CMY-98__KC603538__ARO_3002111
ATGGCTGCACAATCGTTATGCTGCGCGTTGCTGCTGACAGCCTCTTTCTCTACGTTTGCCGCCGCAAAAACAGAACAACAGATTGCCGATATCGTAAACCGTACCATCACACCGCTGATGCAAGAACAGGCTATTCCGGGTATGGCCGTAGCAATTATCTACCAGGGAAAACCCTATTACTTTACCTGGGGGAAAGCCGATATCGCCAATGACCGCCCCGTCACCCGGCAAACGCTGTTTGAGCTTGGATCGGTAAGTAAGACGTTTAACGGTGTGCTGGGCGGCGATGCTATCGCCCGTGGTGAAATTAAGCTCAGCGATCCGGTCACCCAATACTGGCCCGAATTAACTGGCAAACAATGGCAGGGTATCAGCCTGCTGCACCTGGCCACCTATACG…
>CMY-99__KF305673__ARO_3002070
ATGATGAAAAAATCGTTATGCTGCGCTCTGCTGCTGACAGCCTCTTTCTCCACATTTGCTGCCGCAAAAACAGAACAACAGATTGCCGATATCGTTAATCGCACCATCACCCCGTTGATGCAGGAGCAGGCTATTCCGGGTATGGCCGTTGCCGTTATCTACCAGGGAAAACCCTATTATTTCACCTGGGGTAAAGCCGATATCGCCAATAACCACCCAGTCACGCAGCAAACGCTGTTTGAGCTAGGATCGGTTAGTAAGACGTTTAACGGCGTGTTGGGCGGCGATGCTATCGCCCGCGGCGAAATTAAGCTCAGCGATCCGGTCACGAAATACTGGCCAGAACTGACAGGCAAACAGTGGCAGGGTATCCGCCTGCTGCACTTAGCCACCTATACG…
>CMY-99__KF305673__beta_lactamase
ATGATGAAAAAATCGTTATGCTGCGCTCTGCTGCTGACAGCCTCTTTCTCCACATTTGCTGCCGCAAAAACAGAACAACAGATTGCCGATATCGTTAATCGCACCATCACCCCGTTGATGCAGGAGCAGGCTATTCCGGGTATGGCCGTTGCCGTTATCTACCAGGGAAAACCCTATTATTTCACCTGGGGTAAAGCCGATATCGCCAATAACCACCCAGTCACGCAGCAAACGCTGTTTGAGCTAGGATCGGTTAGTAAGACGTTTAACGGCGTGTTGGGCGGCGATGCTATCGCCCGCGGCGAAATTAAGCTCAGCGATCCGGTCACGAAATACTGGCCAGAACTGACAGGCAAACAGTGGCAGGGTATCCGCCTGCTGCACTTAGCCACCTATACG…
>CMY-9__AB061794__ARO_3002020
ATGCAACAACGACAATCCATCCTGTGGGGGGCCGTGGCCACCCTGATGTGGGCCGGTCTGGCCCATGCAGGTGAGGCTTCACCGGTCGATCCCCTGCGCCCCGTGGTGGATGCCAGCATCCAGCCGCTGCTCAAGGAGCACAGGATCCCGGGCATGGCGGTGGCCGTGCTCAAGGATGGCAAGGCCCACTATTTCAATTACGGGGTGGCCAACCGGGAGAGCGGGGCCAGCGTCAGCGAGCAGACCCTGTTCGATATAGGATCCGTGAGCAAGACCCTGACTGCGACCCTGGGGGCCTATGCGGTGGTCAAGGGAGCGATGCAGCTGGATGACAAGGCGAGCCGGCACGCGCCCTGGCTCAAGGGATCCGTCTTTGACAGCATCACCATGGGGGAGCTT…
>CMY-9__AB061794__beta_lactamase
ATGCAACAACGACAATCCATCCTGTGGGGGGCCGTGGCCACCCTGATGTGGGCCGGTCTGGCCCATGCAGGTGAGGCTTCACCGGTCGATCCCCTGCGCCCCGTGGTGGATGCCAGCATCCAGCCGCTGCTCAAGGAGCACAGGATCCCGGGCATGGCGGTGGCCGTGCTCAAGGATGGCAAGGCCCACTATTTCAATTACGGGGTGGCCAACCGGGAGAGCGGGGCCAGCGTCAGCGAGCAGACCCTGTTCGATATAGGATCCGTGAGCAAGACCCTGACTGCGACCCTGGGGGCCTATGCGGTGGTCAAGGGAGCGATGCAGCTGGATGACAAGGCGAGCCGGCACGCGCCCTGGCTCAAGGGATCCGTCTTTGACAGCATCACCATGGGGGAGCTT…
>CPS-1__KP109675__ARO_3003716
ATGAGAAACCTGACACTTTTATTTTTACTATGCCTATCTTTTTTTGGAACTGCACAAACCGTAACAGAGCCTAAAAATAATCCGGCAGAATGGTCAAAAGACTATGAACCTTTCAAAATTGTGGGGAATTTATATTATGTAGGAACTTACGATCTTGCATCTTATCTTATCGTGACCGATAAAGGCAATATTTTGATCAACACAGGTTTGGCGGATTCTTATTCTACCATTAAAAAAAATATCGAAAAGTTTGGTTTTAAGTATAAAGATATCAAAATTCTTACCTTAACGCAGGCACATTATGATCACATGGGAGCAATGGCTCAAATAAAAAAAGAAACCGGTGCAAAACTTTATGTTGACGAAAAAGATGCTGCAGAACTTAAAAGTGGTGGAAAA…
>CRP__AP009048__ARO_3000518
TTAACGAGTGCCGTAAACGACGATGGTTTTACCGTGTGCGGAGATCAGGTTCTGATCTTCCAGCATCTTCAGAATGCGTCCCACGGTTTCACGAGAACAGCCGACAATCTGACCAATTTCCTGACGGGTAATTTTGATTTGCATACCGTCCGGGTGAGTCATAGCGTCTGGTTGTTTTGCCAGATTCAGCAGAGTCTGTGCAATGCGGCCCGTCACGTCGAGGAACGCCAGGTTGCCCACTTTCTCTGAAGTGACTTGCAGACGACGCGCCATCTGTGCAGACAAACGCATCAGAATGTCCGGGTTTACCTGAATCAATTGGCGAAATTTTTTGTACGAAATTTCAGCCACTTCACAGGCGGTTTTCGCACGTACCCATGCGCTACGTTCCTGGCCCTC…
>CTX-M-100__FR682582__ARO_3001959
ATGATGAGAAAAAGCGTAAGGCGGGCGATGTTAATGACGACAGCCTGTGTTTCGCTGCTGTTGGCCAGTGTGCCGCTGTGTGCCCAGGCGAACGATGTTCAACAAAAGCTCGCGGCGCTGGAGAAAAGCAGCGGGGGACGACTGGGTGTGGCGTTGATTAACACCGCCGATAACACGCAGACGCTCTACCGCGCCGACGAGCGTTTTGCCATGTGCAGCACCAGTAAAGTGATGGCGGCAGCGGCGGTGCTTAAGCAAAGTGAAACGCAAAAGGGCTTGTTGAGTCAGCGGGTTGAAATTAAGCCCTCAGACTTGATTAACTACAACCCCATTGCGGAAAAACACGTCAATGGCACGATGACATTCGGGGAGTTGAGCGCGGCGGCGCTACAGTACAGC…
>CTX-M-101__HQ398214__ARO_3001960
ATGGTTAAAAAATCACTGCGCCAGTTCACGCTGATGGCGACGGCAACCGTCACGCTGTTGTTAGGAAGTGTGCCGCTGTATGCGCAAACGGCGGACGTACAGCAAAAACTTGCCGAATTAGAGCGGCAGTCGGGAGGCAGACTGGGTGTGGCATTGATTAACACAGCAGATAATTCGCAAATACTTTATCGTGCTGATGAGCGCTTTGCGATGTGCAGCACCAGTAAAGTGATGGCCGCGGCCGCGGTGCTGAAGAAAAGTGAAAGCGAACCGAATCTGTTAAATCAGCGAGTTGAGATCAAAAAATCTGACCTTGTTAACTATAATCCGATTGCGGAAAAGCACGTCAATGGGACGATGTCACTGGCTGAGCTTATCGCGGCCGCGCTACAGTACAGC…
>CTX-M-101__HQ398214__beta_lactamase
ATGGTTAAAAAATCACTGCGCCAGTTCACGCTGATGGCGACGGCAACCGTCACGCTGTTGTTAGGAAGTGTGCCGCTGTATGCGCAAACGGCGGACGTACAGCAAAAACTTGCCGAATTAGAGCGGCAGTCGGGAGGCAGACTGGGTGTGGCATTGATTAACACAGCAGATAATTCGCAAATACTTTATCGTGCTGATGAGCGCTTTGCGATGTGCAGCACCAGTAAAGTGATGGCCGCGGCCGCGGTGCTGAAGAAAAGTGAAAGCGAACCGAATCTGTTAAATCAGCGAGTTGAGATCAAAAAATCTGACCTTGTTAACTATAATCCGATTGCGGAAAAGCACGTCAATGGGACGATGTCACTGGCTGAGCTTATCGCGGCCGCGCTACAGTACAGC…
>CTX-M-102__HQ398215__ARO_3001961
ATGGTGACAAAGAGAGTGCAACGGATGATGTTCGCGGCGGCGGCGTGCATTCCGCTGCTGCTGGGCAGCGCGCCGCTTTATGCGCAGACGAGTGCGGTGCAGCAAAAGCTGGCGGCGCTGGAGAAAAGCAGCGGAGGGCGGCTGGGCGTCGCGCTCATCGATACCGCAGATAATACGCAGGTGCTTTATCGCGGTGATGAACGCTTTCCAATGTGCAGTACCAGTAAAGTTATGGCGGCCGCGGCGGTGCTTAAGCAGAGTGAAACGCAAAAGCAGCTGCTTAATCAGCCTGTCGAGATCAAGCCTGCCGATCTGGTTAACTACAATCCGATTGCCGAAAAACACGTCAACGGCACAATGACGCTGGCAGAACTGAGCGCGGCCGCGTTGCAGTACAGC…
>CTX-M-102__HQ398215__beta_lactamase
ATGGTGACAAAGAGAGTGCAACGGATGATGTTCGCGGCGGCGGCGTGCATTCCGCTGCTGCTGGGCAGCGCGCCGCTTTATGCGCAGACGAGTGCGGTGCAGCAAAAGCTGGCGGCGCTGGAGAAAAGCAGCGGAGGGCGGCTGGGCGTCGCGCTCATCGATACCGCAGATAATACGCAGGTGCTTTATCGCGGTGATGAACGCTTTCCAATGTGCAGTACCAGTAAAGTTATGGCGGCCGCGGCGGTGCTTAAGCAGAGTGAAACGCAAAAGCAGCTGCTTAATCAGCCTGTCGAGATCAAGCCTGCCGATCTGGTTAACTACAATCCGATTGCCGAAAAACACGTCAACGGCACAATGACGCTGGCAGAACTGAGCGCGGCCGCGTTGCAGTACAGC…
>CTX-M-103__HG423149__ARO_3001962
ATGGTTAAAAAATCACTGCGCCAGTTCACGCTGATGGCGACGGCAACCGTCACGCTGTTGTTAGGAAGTGTGCCGCTGTATGCGCAAACGGCGGACGTACAGCAAAAACTTGCCGAATTAGAGCGGCAGTCGGGAGGCAGACTGGGTGTGGCATTGATTAACACAGCAGATAATTCGCAAATACTTTATCGTGCTGATGAGCGCTTTGCGATGTGCAGCACCAGTAAAGTGATGGCCGCGGCCGCGGTGCTGAAGAAAAGTGAAAGCGAACCGAATCTGTTAAATCAGCGAGTTGAGATCAAAAAATCTGACCTTGTTAACTATAATCCGATTGCGGAAAAGCACGTCAATGGGACGATGTCACTGGCTGAGCTTAGCGCGGCCGCGCTACAGTACAGC…
>CTX-M-103__HG423149__beta_lactamase
ATGGTTAAAAAATCACTGCGCCAGTTCACGCTGATGGCGACGGCAACCGTCACGCTGTTGTTAGGAAGTGTGCCGCTGTATGCGCAAACGGCGGACGTACAGCAAAAACTTGCCGAATTAGAGCGGCAGTCGGGAGGCAGACTGGGTGTGGCATTGATTAACACAGCAGATAATTCGCAAATACTTTATCGTGCTGATGAGCGCTTTGCGATGTGCAGCACCAGTAAAGTGATGGCCGCGGCCGCGGTGCTGAAGAAAAGTGAAAGCGAACCGAATCTGTTAAATCAGCGAGTTGAGATCAAAAAATCTGACCTTGTTAACTATAATCCGATTGCGGAAAAGCACGTCAATGGGACGATGTCACTGGCTGAGCTTAGCGCGGCCGCGCTACAGTACAGC…
>CTX-M-104__HQ833652__ARO_3001963
ATGGTGACAAAGAGAGTGCAACGGATGATGTTCGCGGCGGCGGCGTGCATTCCGCTGCTGCTGGGCAGCGCGCCGCTTTATGCGCAGACGAGTGCGGTGCAGCAAAAGCTGGCGGCGCTGGAGAAAAGCAGCGGAGGGCGGCTGGGCGTCGCGCTCATCGATACCGCAGATAATACGCAGGTGCTTTATCGCGGTGATGAACGCTTTCCAATGTGCAGTACCAGTAAAGTTATGGCGGCCGCGGCGGTGCTTAAGCAGAGTGAAACGCAAAAGCAGCTGCTTAATCAGCCTGTCGAGATCAAGCCTGCCGATCTGGTTAACTACAATCCGATTGCCGAAAAACACGTCAACGGCACAATGACGCTGGCAGAACTGAGCGCGGCCGCGTTGCAGTACAGC…
>CTX-M-104__HQ833652__beta_lactamase
ATGGTGACAAAGAGAGTGCAACGGATGATGTTCGCGGCGGCGGCGTGCATTCCGCTGCTGCTGGGCAGCGCGCCGCTTTATGCGCAGACGAGTGCGGTGCAGCAAAAGCTGGCGGCGCTGGAGAAAAGCAGCGGAGGGCGGCTGGGCGTCGCGCTCATCGATACCGCAGATAATACGCAGGTGCTTTATCGCGGTGATGAACGCTTTCCAATGTGCAGTACCAGTAAAGTTATGGCGGCCGCGGCGGTGCTTAAGCAGAGTGAAACGCAAAAGCAGCTGCTTAATCAGCCTGTCGAGATCAAGCCTGCCGATCTGGTTAACTACAATCCGATTGCCGAAAAACACGTCAACGGCACAATGACGCTGGCAGAACTGAGCGCGGCCGCGTTGCAGTACAGC…
>CTX-M-105__HQ833651__ARO_3001965
ATGGTGACAAAGAGAGTGCAACGGATGATGTTCGCGGCGGCGGCGTGCATTCCGCTGCTGCTGGGCAGCGCGCCGCTTTATGCGCAGACGAGTGCGGTGCAGCAAAAGCTGGCGGCGCTGGAGAAAAGCAGCGGAGGGCGGCTGGGCGTCGCGCTCATCGATACCGCAGATAATACGCAGGTGCTTTATCGCGGTGATGAACGCTTTCCAATGTGCAGTACCAGTAAAGTTATGGCGGTCGCGGCGGTGCTTAAGCAGAGTGAAACGCAAAAGCAGCTGCTTAATCAGCCTGTCGAGATCAAGCCTGCCGATCTGGTTAACTACAATCCGATTGCCGAAAAACACGTCAACGGCACAATGACGCTGGCAGAACTGAGCGCGGCCGCGTTGCAGTACAGC…
>CTX-M-105__HQ833651__beta_lactamase
ATGGTGACAAAGAGAGTGCAACGGATGATGTTCGCGGCGGCGGCGTGCATTCCGCTGCTGCTGGGCAGCGCGCCGCTTTATGCGCAGACGAGTGCGGTGCAGCAAAAGCTGGCGGCGCTGGAGAAAAGCAGCGGAGGGCGGCTGGGCGTCGCGCTCATCGATACCGCAGATAATACGCAGGTGCTTTATCGCGGTGATGAACGCTTTCCAATGTGCAGTACCAGTAAAGTTATGGCGGTCGCGGCGGTGCTTAAGCAGAGTGAAACGCAAAAGCAGCTGCTTAATCAGCCTGTCGAGATCAAGCCTGCCGATCTGGTTAACTACAATCCGATTGCCGAAAAACACGTCAACGGCACAATGACGCTGGCAGAACTGAGCGCGGCCGCGTTGCAGTACAGC…
>CTX-M-106__HQ913565__ARO_3001966
ATGGTGACAAAGAGAGTGCAACGGATGATGTTCGCGGCGGCGGCGTGCATTCCGCTGCTGCTGGGCAGCGCGCCGCTTTATGCGCAGACGAGTGCGGTGCAGCAAAAGCTGGCGGCGCTGGAGAAAAGCAGCGGAGGGCGGCTGGGCGTCGCGCTCATCGATACCGCAGATAATACGCAGGTGCTTTATCGCGGTGATGAACGCTTTCCAATGTGCAGTACCAGTAAAGTTATGGCGGCCGCGGCGGTGCTTAAGCAGAGTGAAACGCAAAAGCAGCTGCTTAATCAGCCTGTCGAGATCAAGCCTGCCGATCTGGTTAACTACAATCCGATTGCCGAAAAACACGTCAACGGCACAATGACGCTGGCAGAACTGAGCGCGGCCGCGTTGCAGTACAGC…
>CTX-M-107__JF274244__ARO_3001967
TTGGTGACGATTTTAGCCGCCGACGCTAATACATCGCGACGGCTTTCTGCCTTAGGTTGAGGCTGGGTGAAGTAAGTGACCAGAATCAGCGGCGCACGATCTTTTGGCCAGATCACCGCGATATCGTTGGTGGTGCCATAGCCACCGCTGCCGGTTCTATCCCCCACAACCCAGGAAGCAGGCAGTCCAGCCTGAATGCTCGCTGCACCGGTGGTATTGCCTTTCATCCATGTCACCAGCTGCGCCCGTTGGCTGTCGCCCAATGCTTTACCCAGCGTCAGATTCCGCAGAGTTTGCGCCATTGCCCGAGGTGAAGTGGTATCACGCGGATCGCCCGGAATGGCGGTGTTTAACGTCGGCTCGGTACGGTCGAGACGGAACGTTTCGTCTCCCAGCTGT…
>CTX-M-108__JF274245__ARO_3001968
GGTTAAAAAATCACTGCGTCAGTTCACGCTGATGGCGACGGCAACCGTCACGCTGTTGTTAGGAAGTGTGCCGCTGTATGCGCAAACGGCGGACGTACAGCAAAAACTTGCCGAATTAGAGCGGCAGTCGGGAGGCAGACTGGGTGTGGCATTGATTAACACAGCAGATAATTCGCAAATACTTTATCGTGCTGATGAGCGCTTTGCGATGTGCAGCACCAGTAAAGTGATGGCCGCGGCCGCGGTGCTGAAGAAAAGTGAAAGCGAACCGAATCTGTTAAATCAGCGAGCTGAGATCAAAAAATCTGACCTTGTTAACTATAATCCGATTGCGGAAAAGCACGTCAATGGGACGATGTCACTGGCTGAGCTTAGCGCGGCCGCGCTACAGTACAGCGA…
>CTX-M-109__JF274248__ARO_3001969
TTTGGTGACGATTTTAGCCGCCGACGCTAATACATCGCGACGGCTTTCTGCCTTAGGTTGAGGCTGGGTGAAGTAAGTGACCAGAATCAGCGGCGCACGATCTTTTGGCCAGATCACCGCGATATCGTTGGTGGTGCCATAGCCACCGCTGCCGGTTTTATCCCCCACAACCCAGGAAGCAGGCAGTCCAGCCTGAATGCTCGCTGCACCGGTGGTATTGCCTTTCATCCATGTCACCAGCTGCGCCCGTTGGCTGTCGCCCAATGCTTTACCCAGCGTCAGATTCCGCAGAGTTTGCGCCATTGCCCGAGGTGAAGTGGTATCACGCGGATCGCCCGGAATGGCGGTGTTTAACGTCGGCTCGGTACGGTCGAGACGGAACGTTTCGTCTCCCAGCTG…
>CTX-M-10__AY598759__ARO_3001873
ATGGTTAAAAAATCACTGCGCCAGTTCACGCTGATGGCGACGGCAACCGTCACGCTGTTGTTAGGAAGTGTGCCGCTGTATGCGCAAACGGTGGACGTACAGCAAAAACTTGCCGAATTAGAGCAGCAGTCGGGAGGAAGGCTGGGTGTGGCATTGATTAACACGGCGGATAATTCGCAAATACTTTATCGTGCTGATGAGCGCTTTGCGATGTGCAGCACCAGTAAAGTGATGGCCGCGGCCGCGGTGCTGAAGAAAAGTGAAAGCGAACCGAATCTGTTAAATCAGCGAGTCGAGATCAAAAAATCTGACCTGGTTAACTATAATCCGATTGCGGAAAAACACGTCAATGGGACGATGTCACTGGCTGAGCTCAGCGCGGCCGCGCTACAGTACAGC…
>CTX-M-110__JF274242__ARO_3001970
ATGGTGACAAAGAGAGTGCAACGGATGATGTTCGCGGCGGCGGCGTGCATTCCGCTGCTGCTGGGCAGCGCGCCGCTTTATGCGCAGACGAGTGCGGTGCAGCAAAAGCTGGCGGCGCTGGAGAAAAGCAGCGGAGGGCGGCTGGGCGTCGCGCTCATCGATACCGCAGATAATACGCAGGTGCTTTATCGCGGTGATGAACGCTTTCCAATGTGCAGTACCAGTAAAGTTATGGCGGCCGCGGCGGTGCTTAAGCAGAGTGAAACGCAAAAGCAGCTGCTTAATCAGCCTGTCGAGATCAAGCCTGCCGATCTGGTTAACTACAATCCGATTGCCGAAGAACACGTCAACGGCACAATGACGCTGGCAGAACTGAGCGCGGCCGCGTTGCAGTACAGC…
>CTX-M-111__JF274243__ARO_3001971
ATGGTGACAAAGAGAGTGCAACGGATGATGTTCGCGGCGGCGGCGTGCATTCCGCTGCTGCTGGGCAGCGCGCCGCTTTATGCGCAGACGAGTGCGGTGCAGCAAAAGCTGGCGGCGCTGGAGAAAAGCAGCGGAGGGCGGCTGGGCGTCGCGCTCATCGATACCGCAGATAATACGCAGGTGCTTTATCGCGGTGATGAACGCTTTCCAATGTGCAGTACCAGTAAAGTTATGGCGGCCGCGGCGGTGCTTAAGCAGAGTGAAACGCAAAAGCAGCTGCTTAATCAGCCTGTCGAGATCAAGCCTGCCGATCTGGTTAACTACAATCCGATTGCCGAAAAACACGTCAACGGCACAATGACGCTGGCAGAACTGAGCGCGGCCGCGTTGCAGTACAGC…
>CTX-M-112__JF274246__ARO_3001972
ATGGTGACAAAGAGAGTGCAACGGATGATGTTCGCGGCGGCGGCGTGCATTCCGCTGCTGCTGGGCAGCGCGCCGCTTTATGCGCAGACGAGTGCGGTGCAGCAAAAGCTGGCGGCGCTGGAGAAAAGCAGCGGAGGGCGGCTGGGCGTCGCGCTCATCGATACCGCAGATAATACGCAGGTGCTTTATCGCGGTGATGAACGCTTTCCAATGTGCAGTACCAGTAAAGTTATGGCGGCCGCGGCGGTGCTTAAGCAGAGTGAAACGCAAAAGCAGCTGCTTAATCAGCCTGTCGAGATCAAGCCTGCCGATCTGGTTAACTACAATCCGATTGCCGAAAAACACGTCAACGGCACAATGACGCTGGCAGAACTGGGCGCGGCCGCGTTGCAGTACAGC…
>CTX-M-113__JF274247__ARO_3001973
ATGGTGACAAAGAGAGTGCAACGGATGATGTTCGCGGCGGCGGCGTGCATTCCGCTGCTGCTGGGCAGCGCGCCGCTTTATGCGCAGACGAGTGCGGTGCAGCAAAAGCTGGCGGCGCTGGAGAAAAGCAGCGGAGGGCGGCTGGGCGTCGCGCTCATCGATACCGCAGATAATACGCAGGTGCTTTATCGCGGTGATGAACGCTTTCCAATGTGCAGTACCAGTAAAGTTATGGCGGCCGCGGCGGTGCTTAAGCGGAGTGAAACGCAAAAGCAGCTGCTTAATCAGCCTGTCGAGATCAAGCCTGCCGATCTGGTTAACTACAATCCGATTGCCGAAAAACACGTCAACGGCACAATGACGCTGGCAGAACTGAGCGCGGCCGCGTTGCAGTACAGC…
>CTX-M-114__GQ351346__ARO_3001974
ATGGTTAAAAAATCACTGCGCCAGTTCACGCTGATGGCGACGGCAACCGTCACGCTGTTGTTAGGAAGTGTGCCGCTGTATGCGCAAACGGCGGACGTACAGCAAAAACTTGCCGAATTAGAGCGGCAGTCGGGAGGCAGACTGGGTGTGGCATTGATTAACACAGCAGATAATTCGCAAATACTTTATCGTGCTGATGAGCGCTTTGCGATGTGCAGCACCAGTAAAGCGATGGCCGTGGCCGCGGTGCTGAAGAAAAGTGAAAGCGAACCGAATCTGTTAAATCAGCGAGTTGAGATCAAAAAATCTGACCTTGTTAACTATAATCCGATTGCGGAAAAGCACGTCAATGGGACGATGTCACTGGCTGAGCTTAGCGCGGCCGCGCTACAGTACAGC…
>CTX-M-115__KJ911020__ARO_3001975
ATGATGACTCAGAGCATTCGCCGCTCAATGTTAACGGTGATGGCGACGCTACCCCTGCTATTTAGCAGCGCAACGCTGCATGCGCAGGCGAACAGCGTGCAACAGCAGCTGGAAGCCCTGGAGAAAAGTTCGGGAGGTCGGCTTGGCGTTGCGCTGATTAACACCGCCGATAATTCGCAGATTCTCTACCGTGCCGATGAACGTTTTGCGATGTGCAGTACCAGTAAGGTGATGGCGGCCGCGGCGGTGCTTAAACAGAGCGAGAGCGATAAGCACCTGCTAAATCAGCGCGTTGAAATCAAGAAGAGCGACCTGGTTAACTACAATCCCATTGCTGAGAAACACGTTAACGGCACTATGACGCTGGCTGAGCTTGGCGCAGCGGCGCTGCAGTATAGC…
>CTX-M-116__JF966749__ARO_3001976
ATGGTTAAAAAATCACTGCGTCAGTTCACGCTGATGGCGACGGCAACCGTCACGCTGTTGTTAGGAAGTGTGCCGCTGTATGCGCAAACGGCGGACGTACAGCAAAAACTTGCCGAATTAGAGCGGCAGTCGGGAGGACGACTGGGTGTGGCATTGATTAACACAGCAGATAATTCGCAAATACTTTATCGTGCTGATGAGCGCTTTGCGATGTGCAGCACCAGTAAAGTGATGGCCGTGGCCGCGGTGCTGAAGAAAAGTGAAAGCGAACCGAATCTGTTAAATCAGCGAGTTGAGATCAAAAAATCTGACCTTGTTAACTATAATCCGATTGCGGAAAAGCACGTCAATGGGACGATGTCACTGGCTGAGCTTAGCGCGGCCGCGCTACAGTACAGC…
>CTX-M-117__JN227085__ARO_3001977
ATGGTTAAAAAATCACTGCGCCAGTTCACGCTGATGGCGACGGCAACCGTCACGCTGTTGTTAGGAAGTGTGCCGCTGTATGCGCAAACGGCGGACGTACAGCAAAAACTTGCCGAATTAGAGCGGCAGTCGGGAGGCAGACTGGGTGTGGCATTGATTAACACAGCAGATAATTCGCAAATACTTTATCGTGCTGATGAGCGCTTTGCGATGTGCAGCACCAGTAAAGTGATGGCCGCGGCCGCGGTGCTGAAGAAAAGTGAAAGCGAACCGAATCTGTTAAATCAGCGAGTTGAGATCAAAAAATCTGACCTTGTTAACTATAATCCGATTGCGGAAAAGCACGTCAATGGGACGATGTCACTGGCTGAGCTTAGCGCGGCCGCGCTACAGTACAGC…
>CTX-M-117__JN227085__beta_lactamase
ATGGTTAAAAAATCACTGCGCCAGTTCACGCTGATGGCGACGGCAACCGTCACGCTGTTGTTAGGAAGTGTGCCGCTGTATGCGCAAACGGCGGACGTACAGCAAAAACTTGCCGAATTAGAGCGGCAGTCGGGAGGCAGACTGGGTGTGGCATTGATTAACACAGCAGATAATTCGCAAATACTTTATCGTGCTGATGAGCGCTTTGCGATGTGCAGCACCAGTAAAGTGATGGCCGCGGCCGCGGTGCTGAAGAAAAGTGAAAGCGAACCGAATCTGTTAAATCAGCGAGTTGAGATCAAAAAATCTGACCTTGTTAACTATAATCCGATTGCGGAAAAGCACGTCAATGGGACGATGTCACTGGCTGAGCTTAGCGCGGCCGCGCTACAGTACAGC…
>CTX-M-11__AJ310929__beta_lactamase
ATGGTTAAAAAATCACTGCGCCAGTTCACGCTGATGGCGACGGCAACCGTCACGCTGTTGTTAGGAAGTGTGCCGCTGTATGCGCAAACGGCGGACGTACAGCAAAAACTTGCCGAATTAGAGCGGCAGTCGGGAGGCAGACTGGGTGTGGCATTGATTAACACAGCAGATAATTCGCAAATACTTTATCGTGCTGATGAGCGCTTTGCGATGTGCAGCACCAGTAAAGTGATGGCCGCGGCCGCCGTGCTGAAGAAAAGTGAAAGCGAACCGAATCTGTTAAATCAGCGAGTTGAGATCAAAAAATCTGACCTTGTTAACTATAATCCGATTGCGGAAAAGCACGTCAATGGGACGATGTCACTGGCTGAGCTTAGCGCGGCCGCGCTACAGTACAGC…
>CTX-M-11__AY005110__ARO_3001874
ATGGTTAAAAAATCACTGCGCCAGTTCACGCTGATGGCGACGGCAACCGTCACGCTGTTGTTAGGAAGTGTGCCGCTGTATGCGCAAACGGCGGACGTACAGCAAAAACTTGCCGGATTAGAGCGGCAGTCGGGAGGCAGACTGGGTGTGGCATTGATTAACACAGCAGATAATTCGCAAATACTTTATCGTGCTGATGAGCGCTTTGCGATGTGCAGCACCAGTAAAGTGATGGCCGCGGCCGCGGTGCTGAAGAAAAGTGAAAGCGAACCGAATCTGTTAAATCAGCGAGTTGAGATCAAAAAATCTGACCTTGTTAACTATAATCCGATTGCGGAAAAGCACGTCAATGGGACGATGTCACCGGCTGAGCTTAGCGCGGCCGCGCTACAGTACAGC…
>CTX-M-121__JN790862__ARO_3001980
ATGGTGACAAAGAGAGTGCAACGGATGATGTTCGCGGCGGCGGCGTGCATTCCGCTGCTGCTGGGCAGCGCGCCGCTTTATGCGCAGACGAGTGCGGTGCAGCAAAAGCTGGCGGCGCTGGAGAAAAGCAGCGGAGGGCGGCTGGGCGTCGCGCTCATCGATACCGCAGATAATACGCAGGTGCTTTATCGCGGTGATGAACGCTTTCCAATGTGCAGTACCAGTAAAGTTATGGCGGCCGCGGCGGTGCTTAAGCAGAGTGAAACGCAAAAGCAGCTGCTTAATCAGCCTGTCGAGATCAAGCCTGCCGATCTGGTTAACTACAATCCGATTACCGAAAAACACGTCAACGGCACAATGACGCTGGCAGAACTGAGCGCGGCCGCGTTGCAGTACAGC…
>CTX-M-121__JN790862__beta_lactamase
ATGGTGACAAAGAGAGTGCAACGGATGATGTTCGCGGCGGCGGCGTGCATTCCGCTGCTGCTGGGCAGCGCGCCGCTTTATGCGCAGACGAGTGCGGTGCAGCAAAAGCTGGCGGCGCTGGAGAAAAGCAGCGGAGGGCGGCTGGGCGTCGCGCTCATCGATACCGCAGATAATACGCAGGTGCTTTATCGCGGTGATGAACGCTTTCCAATGTGCAGTACCAGTAAAGTTATGGCGGCCGCGGCGGTGCTTAAGCAGAGTGAAACGCAAAAGCAGCTGCTTAATCAGCCTGTCGAGATCAAGCCTGCCGATCTGGTTAACTACAATCCGATTACCGAAAAACACGTCAACGGCACAATGACGCTGGCAGAACTGAGCGCGGCCGCGTTGCAGTACAGC…
>CTX-M-122__JN790863__ARO_3001981
ATGGTGACAAAGAGAGTGCAACGGATGATGTTCGCGGCGGCGGCGTGCATTCCGCTGCTGCTGGGCAGCGCGCCGCTTTATGCGCAGACGAGTGCGGTGCAGCAAAAGCTGGCGGCGCTGGAGAAAAGCAGCGGAGGGCGGCTGGGCGTCGCGCTCATCGATACCGCAGATAATACGCAGGTGCTTTATCGCGGTGATGAACGCTTTCCAATGTGCAGTACCAGTAAAGTTATGGCGGCCGCGGCGGTGCTTAAGCAGAGTGAAACGCAAAAGCAGCTGCTTAATCAGCCTGTCGAGATCAAGCCTGCCGATCTGGTTAACTACAATCCGATTGCCGAAAAACACGTCAACGGCACAATGACGCTGGCAGAACTGAGCGCGGCCGCGTTGCAGTACAGC…
>CTX-M-123__JN790864__ARO_3001982
ATGGTTAAAAAATCACTGCGCCAGTTCACGCTGATGGCGACGGCAACCGTCACGCTGTTGTTAGGAAGTGTGCCGCTGTATGCGCAAACGGCGGACGTACAGCAAAAACTTGCCGAATTAGAGCGGCAGTCGGGAGGCAGACTGGGTGTGGCATTGATTAACACAGCAGATAATTCGCAAATACTTTATCGTGCTGATGAGCGCTTTGCGATGTGCAGCACCAGTAAAGTGATGGCCGCGGCCGCGGTGCTGAAGAAAAGTGAAAGCGAACCGAATCTGTTAAATCAGCGAGTTGAGATCAAAAAATCTGACCTTGTTAACTATAATCCGATTGCGGAAAAGCACGTCAATGGGACGATGTCACTGGCTGAGCTTAGCGCGGCCGCGTTGCAGTACAGC…
>CTX-M-123__JN790864__beta_lactamase
ATGGTTAAAAAATCACTGCGCCAGTTCACGCTGATGGCGACGGCAACCGTCACGCTGTTGTTAGGAAGTGTGCCGCTGTATGCGCAAACGGCGGACGTACAGCAAAAACTTGCCGAATTAGAGCGGCAGTCGGGAGGCAGACTGGGTGTGGCATTGATTAACACAGCAGATAATTCGCAAATACTTTATCGTGCTGATGAGCGCTTTGCGATGTGCAGCACCAGTAAAGTGATGGCCGCGGCCGCGGTGCTGAAGAAAAGTGAAAGCGAACCGAATCTGTTAAATCAGCGAGTTGAGATCAAAAAATCTGACCTTGTTAACTATAATCCGATTGCGGAAAAGCACGTCAATGGGACGATGTCACTGGCTGAGCTTAGCGCGGCCGCGTTGCAGTACAGC…
>CTX-M-124__JQ429324__ARO_3001983
ATGATGACTCAGAGCATTCGCCGCTCAATGTTAACGGTGATGGCGACGCTACCCCTGCTATTTAGCAGCGCAACGCTGCATGCGCAGGCGAACAGCGTGCAACAGCAGCTGGAAGCCCTGGAGAAAAGTTCGGGAGGTCGGCTTGGCGTTGCGCTGATTAACACCGCCGATAATTCGCAGATTCTCTACCGTGCCGATGAACGTTTTGCGATGTGCAGTACCAGTAAGGTGATGGCGGCCGCGGCGGTGCTTAAACAGAGCGAGAGCGATAAGCACCTGCTAAATCAGCGCGTTGAAATCAAGAAGAGCGACCTGGTTAACTACAATCCCATTGCTGAGAAACACGTTAACGGCACTATGACGCTGGCTGAGCTTGGCGCAGCGGCGCTGCAGTATAGC…
>CTX-M-125__JQ724542__ARO_3001984
ATGGTGACAAAGAGAGTGCAACGGATGATGTTCGCGGCGGCGGCGTGCATTCCGCTGCTGCTGGGCAGCGCGCCGCTTTATGCGCAGACGAGTGCGGTGCAGCAAAAGCTGGCGGCGCTGGAGAAAAGCAGCGGAGGGCGGCTGGGCGTCGCGCTCATCGATACCGCAGATAATACGCAGGTGCTTTATCGCGGTGATGAACGCTTTCCAATGTGCAGTACCAGTAAAGTTATGGCGGCCGCGGCGGTGCTTAAGCAGAGTGAAACGCAAAAGCAGCTGCTTAATCAGCCTGTCGAGATCAAGCCTGCCGATCTGGTTAACTACAATCCGATTGCCGAAAAACACGTCAACGGCACAATGACGCTGGCAGAACTGAGCGCGGCCGCGTTGCAGTACAGC…
>CTX-M-125__JQ724542__beta_lactamase
ATGGTGACAAAGAGAGTGCAACGGATGATGTTCGCGGCGGCGGCGTGCATTCCGCTGCTGCTGGGCAGCGCGCCGCTTTATGCGCAGACGAGTGCGGTGCAGCAAAAGCTGGCGGCGCTGGAGAAAAGCAGCGGAGGGCGGCTGGGCGTCGCGCTCATCGATACCGCAGATAATACGCAGGTGCTTTATCGCGGTGATGAACGCTTTCCAATGTGCAGTACCAGTAAAGTTATGGCGGCCGCGGCGGTGCTTAAGCAGAGTGAAACGCAAAAGCAGCTGCTTAATCAGCCTGTCGAGATCAAGCCTGCCGATCTGGTTAACTACAATCCGATTGCCGAAAAACACGTCAACGGCACAATGACGCTGGCAGAACTGAGCGCGGCCGCGTTGCAGTACAGC…
>CTX-M-126__AB703103__ARO_3001985
ATGGTGACAAAGAGAGTGCAACGGATGATGTTCGCGGCGGCGGCGTGCATTCCGCTGCTGCTGGGCAGCGCGCCGCTTTATGCGCAGACGAGTGCGGTGCAGCAAAAGCTGGCGGCGCTGGAGAAAAGCAGCGGAGGGCGGCTGGGCGTCGCGCTCATCGATACCGCAGATAATACGCAGGTGCTTTATCGCGGTGATGAACGCTTTCCAATGTGCAGTACCAGTAAAGTTATGGCGGCCGCGGCGGTGCTTAAGCAGAGTGAAACGCAAAAGCAGCTGCTTAATCAGCCTGTCGAGATCAAGCCTGCCGATCTGGTTAACTACAATCCGATTGCCGAAAAACACGTCAACGGCACAATGACGCTGGCAGAACTGAGCGCGGCCGCGTTGCAGTACAGC…
>CTX-M-129__JX017364__ARO_3001988
ATGGTGACAAAGAGAGTGCAACGGATGATGTTCGCGGCGGCGGCGTGCATTCCGCTGCTGCTGGGCAGCGCGCCGCTTTATGCGCAGACGAGTGCGGTGCAGCAAAAGCTGGCGGCGCTGGAGAAAAGCAGCGGAGGGCGGCTGGGCGTCGCGCTCATCGATACCGCAGATAATACGCAGGTGCTTTATCGCGGTGATGAACGCTTTCCAATGTGCAGTACCAGTAAAGTTATGGCGGCCGCGGCGGTGCTTAAGCAGAGTGAAACGCAAAAGCAGCTGCTTAATCAGCCTGTCGAGATCAAGCCTGCCGATCTGGTTAACTACAATCCGATTGCCGAAAAACACGTCAACGGCACAATGACGCTGGCAGAACTGAGCGCGGCCGCGTTGCAGTACAGC…
>CTX-M-129__JX017364__beta_lactamase
ATGGTGACAAAGAGAGTGCAACGGATGATGTTCGCGGCGGCGGCGTGCATTCCGCTGCTGCTGGGCAGCGCGCCGCTTTATGCGCAGACGAGTGCGGTGCAGCAAAAGCTGGCGGCGCTGGAGAAAAGCAGCGGAGGGCGGCTGGGCGTCGCGCTCATCGATACCGCAGATAATACGCAGGTGCTTTATCGCGGTGATGAACGCTTTCCAATGTGCAGTACCAGTAAAGTTATGGCGGCCGCGGCGGTGCTTAAGCAGAGTGAAACGCAAAAGCAGCTGCTTAATCAGCCTGTCGAGATCAAGCCTGCCGATCTGGTTAACTACAATCCGATTGCCGAAAAACACGTCAACGGCACAATGACGCTGGCAGAACTGAGCGCGGCCGCGTTGCAGTACAGC…
>CTX-M-12__AF305837__ARO_3001875
ATGGTTAAAAAATCACTGCGCCAGTTCACGCTGATGGCGACGGCAGCCGTCACGCTGTTGTTAGGAAGTGTGCCGCTGTATGCGCAAACGGCGGACGTACAGCAAAAACTTGCCGAATTAGAGCGGCAGTCGGGAGGCAGACTGGGTGTGGCATTGATTAACACAGCGGATAATTCGCAAATACTTTATCGTGCTGATGAGCGCTTCGCGATGTGCAGCACCAGTAAAGTGATGGCCGCGGCCGCGGTGCTGAAGAAAAGTGAAAGCGAACCGAGTCTGTTAAATCAGCGAGTTGAGATCAAAAAATCTGACCTGGTTAACTATAATCCGATTGCGGAAAAGCACGTCAATGGGACGATGTCACTGGCTGAGCTTAGCGCGGCCGCGCTACAGTACAGC…
>CTX-M-12__DQ821704__beta_lactamase
ATGGTTAAAAAATCACTGCGCCAGTTCACGCTGATGGCGACGGCAGCCGTCACGCTGTTGTTAGGAAGTGTGCCGCTGTATGCGCAAACGGCGGACGTACAGCAAAAACTTGCCGAATTAGAGCGGCAGTCGGGAGGCAGACTGGGTGTGGCATTGATTAACACAGCGGATAATTCGCAAATACTTTATCGTGCTGATGAGCGCTTCGCGATGTGCAGCACCAGTAAAGTGATGGCCGCGGCCGCGGTGCTGAAGAAAAGTGAAAGCGAACCGAGTCTGTTAAATCAGCGAGTTGAGATCAAAAAATCTGACCTGGTTAACTATAATCCGATTGCGGAAAAGCACGTCAATGGGACGATGTCACTGGCTGAGCTTAGCGCGGCCGCGCTACAGTACAGC…
>CTX-M-130__JX017365__ARO_3001989
ATGGTGACAAAGAGAGTGCAACGGATGATGTTCGCGGCGGCGGCGTGCATTCCGCTGCTGCTGGGCAGCGCGCCGCTTTATGCGCAGACGAGTGCGGTGCAGCAAAAGCTGGCGGCGCTGGAGAAAAGCAGCGGAGGGCGGCTGGGCGTCGCGCTCATCGATACCGCAGATAATACGCAGGTGCTTTATCGCGGTGATGAACGCTTTCCAATGTGCAGTACCAGTAAAGTTATGGCGGCCGCGGCGGTGCTTAAGCAGAGTGAAACGCAAAAGCAGCTGCTTAATCAGCCTGTCGAGATCAAGCCTGCCGATCTGGTTAACTACAATCCGATTGCCGAAAAACACGTCAACGGCACAATGACGCTGGCAGAACTGAGCGCGGCCGCGTTGCAGTACAGC…
>CTX-M-130__JX017365__beta_lactamase
ATGGTGACAAAGAGAGTGCAACGGATGATGTTCGCGGCGGCGGCGTGCATTCCGCTGCTGCTGGGCAGCGCGCCGCTTTATGCGCAGACGAGTGCGGTGCAGCAAAAGCTGGCGGCGCTGGAGAAAAGCAGCGGAGGGCGGCTGGGCGTCGCGCTCATCGATACCGCAGATAATACGCAGGTGCTTTATCGCGGTGATGAACGCTTTCCAATGTGCAGTACCAGTAAAGTTATGGCGGCCGCGGCGGTGCTTAAGCAGAGTGAAACGCAAAAGCAGCTGCTTAATCAGCCTGTCGAGATCAAGCCTGCCGATCTGGTTAACTACAATCCGATTGCCGAAAAACACGTCAACGGCACAATGACGCTGGCAGAACTGAGCGCGGCCGCGTTGCAGTACAGC…
>CTX-M-131__JN969893__ARO_3001990
ATGATGACTCAGAGCATTCGCCGCTCAATGTTAACGGTGATGGCGACGCTACCCCTGCTATTTAGCAGCGCAACGCTGCATGCGCAGGCGAACAGCGTGCAACAGCAGCTGGAAGCCCTGGAGAAAAGTTCGGGAGGTCGGCTTGGCGTTGCGCTGATTAACACCGCCGATAATTCGCAGATTCTCTACCGTGCCGATGAACGTTTTGCGATGTGCAGTACCAGTAAGGTGATGGCGGCCGCGGCGGTGCTTAAACAGAGCGAGAGCGATAAGCACCTGCTAAATCAGCGCGTTGAAATCAAGAAGAGCGACCTGGTTAACTACAATCCCATTGCGGAGAAACACGTTAACGGCACGATGACGCTGGCTGAGCTTGGCGCAGCGGCGCTGCAGTATAGC…
>CTX-M-131__JN969893__beta_lactamase
ATGACTCAGAGCATTCGCCGCTCAATGTTAACGGTGATGGCGACGCTACCCCTGCTATTTAGCAGCGCAACGCTGCATGCGCAGGCGAACAGCGTGCAACAGCAGCTGGAAGCCCTGGAGAAAAGTTCGGGAGGTCGGCTTGGCGTTGCGCTGATTAACACCGCCGATAATTCGCAGATTCTCTACCGTGCCGATGAACGTTTTGCGATGTGCAGTACCAGTAAGGTGATGGCGGCCGCGGCGGTGCTTAAACAGAGCGAGAGCGATAAGCACCTGCTAAATCAGCGCGTTGAAATCAAGAAGAGCGACCTGGTTAACTACAATCCCATTGCGGAGAAACACGTTAACGGCACGATGACGCTGGCTGAGCTTGGCGCAGCGGCGCTGCAGTATAGCGAC…
>CTX-M-132__JX313020__ARO_3001991
ATGGTTAAAAAATCACTGCGCCAGTTCACGCTGATGGCGACGGCAACCGTCACGCTGTTGTTAGGAAGTGTGCCGCTGTATGCGCAAACGGCGGACGTACAGCAAAAACTTGCCGAATTAGAGCGGCAGTCGGGAGGCAGACTGGGTGTGGCATTGATTAACACAGCAGATAATTCGCAAATACTTTATCGTGCTGATGAGCGCTTTGCGATGTGCAGCACCAGTAAAGTGATGGCCGCGGCCGCGGTGCTGAAGAAAAGTGAAAGCGAACCGAATCTGTTAAATCAGCGAGTTGAGATCAAAAAATCTGACCTTGTTAACTATAATCCGATTGCCGAAAAACACGTCAACGGCACAATGACGCTGGCAGAACTGAGCGCGGCCGCGTTGCAGTACAGC…
>CTX-M-134__JX896165__ARO_3001992
ATGGTGACAAAGAGAGTGCAACGGATGATGTTCGCGGCGGCGGCGTGCATTCCGCTGCTGCTGGGCAGCGCGCCGCTTTATGCGCAGACGAGTGCGGTGCAGCAAAAGCTGGCGGCGCTGGAGAAAAGCAGCGGAGGGCGGCTGGGCGTCGCGCTCATCGATACCGCAGATAATACGCAGGTGCTTTATCGCGGTGATGAACGCTTTCCAATGTGCAGTACCAGTAAAGTTATGGCGGCCGCGGCGGTGCTTAAGCAGAGTGAAACGCAAAAGCAGCTGCTTAATCAGCCTGTCGAGATCAAGCCTGCCGATCTGGTTAACTACAATCCGATTGCCGAAAAACACGTCAACGGCACAATGACGCTGGCAGAACTGAGCGCGGCCGCGTTGCAGTACAGC…
>CTX-M-136__KC351754__ARO_3001995
ATGGTTAAAAAATCACTGCGCCAGTTCACGCTGATGGCGACGGCAACCGTCACGCTGTTGTTAGGAAGTGTGCCGCTGTATGCGCAAACGGCGGACGTACAGCAAAAACTTGCCGAATTAGAGCGGCAGTCGGGAGGCAGACTGGGTGTGGCATTGATTAACACAGCAGATAATTCGCAAATACTTTATCGTGCTGATGAGCGCTTTGCGATGTGCAGTACCAGTAAAGTGATGGCCGTGGCCGCGGTGCTGAAGAAAAGTGAAAGCGAACCGAATCTGTTAAATCAGCGAGTTGAGATCAAAAAATCTGACCTTGTTAACTATAATCCGATTGCGGAAAAGCACGTCAATGGGACGATGTCACTGGCTGAGCTTAGCGCGGCCGCGCTACAGTACAGC…
>CTX-M-136__KC351754__beta_lactamase
ATGGTTAAAAAATCACTGCGCCAGTTCACGCTGATGGCGACGGCAACCGTCACGCTGTTGTTAGGAAGTGTGCCGCTGTATGCGCAAACGGCGGACGTACAGCAAAAACTTGCCGAATTAGAGCGGCAGTCGGGAGGCAGACTGGGTGTGGCATTGATTAACACAGCAGATAATTCGCAAATACTTTATCGTGCTGATGAGCGCTTTGCGATGTGCAGTACCAGTAAAGTGATGGCCGTGGCCGCGGTGCTGAAGAAAAGTGAAAGCGAACCGAATCTGTTAAATCAGCGAGTTGAGATCAAAAAATCTGACCTTGTTAACTATAATCCGATTGCGGAAAAGCACGTCAATGGGACGATGTCACTGGCTGAGCTTAGCGCGGCCGCGCTACAGTACAGC…
>CTX-M-137__AB900900__ARO_3001994
ATGGTGACAAAGAGAGTGCAACGGATGATGTTCGCGGCGGCGGCGTGCATTCCGCTGCTGCTGGGCAGCGCGCCGCTTTATGCGCAGACGAGTGCGGTGCAGCAAAAGCTGGCGGCGCTGGAGAAAAGCAGCGGAGGGCGGCTGGGCGTCGCGCTCATCGATACCGCAGATAATACGCAGGTGCTTTATCGCGGTGATGAACGCTTTCCAATGTGCAGTACCAGTAAAGTTATGGCGGCCGCGGCGGTGCTTAAGCAGAGTGAAACGCAAAAGCAGCTGCTTAATCAGCCTGTCGAGATCAAGCCTGCCGATCTGGTTAACTACAATCCGATTGCCGAAAAACACGTCAACGGCACAATGACGCTGGCAGAACTGAGCGCGGCCGCGTTGCAGTACAGC…
>CTX-M-139__KC107824__ARO_3001997
ATGGTTAAAAAATCACTGCGCCAGTTCACGCTGATGGCGACGGCAACCGTCACGCTGTTGTTAGGAAGTGTGCCGCTGTTTGCGCAAACGGCGGACGTACAGCAAAAACTTGCCGAATTAGAGCGGCAGTCGGGAGGCAGACTGGGTGTGGCATTGATTAACACAGCAGATAATTCGCAAATACTTTATCGTGCTGATGAGCGCTTTGCGATGTGCAGCACCAGTAAAGTGATGGCCGCGGCCGCGGTGCTGAAGAAAAGTGAAAGCGAACCGAATCTGTTAAATCAGCGAGTTGAGATCAAAAAATCTGACCTTGTTAACTATAATCCGATTGCGGAAAAGCACGTCAATGGGACGATGTCACTGGCTGAGCTTAGCGCGGCCGCGCTACAGTACAGC…
>CTX-M-13__AF252623__ARO_3001876
ATGGTGACAAAGAGAATGCAACGGATGATGTTCGCGGCGGCGGCGTGCATTCCGCTGCTGCTGGGCAGCGCGCCGCTTTATGCGCAGACGAGTGCGGTGCAGCAAAAGCTGGCGGCGCTGGAGAAAAGCAGCGGAGGGCGGCTGGGCGTCGCGCTCATCGATACCAAAGATAATACGCAGGTGCTTTATCGCGGTGATGAACGCTTTCCAATGTGCAGTACCAGTAAAGTTATGGCGGCCGCGGCGGTGCTTAAGCAGAGTGAAACGCAAAAGCAGCTGCTTAATCAGCCTGTCGAGATCAAGCCTGCCGATCTGGTTAACTACAATCCGATTGCCGAAAAACACGTCAACGGCACAATGACGCTGGCAGAACTGAGCGCGGCCGCGTTGCAGTACAGC…
>CTX-M-13__AF252623__beta_lactamase
ATGGTGACAAAGAGAATGCAACGGATGATGTTCGCGGCGGCGGCGTGCATTCCGCTGCTGCTGGGCAGCGCGCCGCTTTATGCGCAGACGAGTGCGGTGCAGCAAAAGCTGGCGGCGCTGGAGAAAAGCAGCGGAGGGCGGCTGGGCGTCGCGCTCATCGATACCAAAGATAATACGCAGGTGCTTTATCGCGGTGATGAACGCTTTCCAATGTGCAGTACCAGTAAAGTTATGGCGGCCGCGGCGGTGCTTAAGCAGAGTGAAACGCAAAAGCAGCTGCTTAATCAGCCTGTCGAGATCAAGCCTGCCGATCTGGTTAACTACAATCCGATTGCCGAAAAACACGTCAACGGCACAATGACGCTGGCAGAACTGAGCGCGGCCGCGTTGCAGTACAGC…
>CTX-M-141__KC964871__ARO_3001999
ATGATGACTCAGAGCATTCGCCGCTCAATGTTAACGGTGATGGCGACGCTACCCCTGCTATTTAGCAGCGCAACGCTGCATGCGCAGGCGAACAGCGTGCAACAGCAGCTGGAAGCCCTGGAGAAAAGTTCGGGAGGTCGGCTTGGCGTTGCGCTGATTAACACCGCCGATAATTCGCAGATTCTCTACCGTGCCGATGAACGTTTTGCGATGTGCAGTACCAGTAAGGTGATGGCGGCCGCGGCGGTGCTTAAACAGAGCGAGAGCGATAAGCACCTGCTAAATCAGCGCGTTGAAATCAAGAAGAGCGACCTGGTTAACTACAATCCCATTGCGGAGAAACACGTTAACGGCACGATGACGCTGGCTGAGCTTGGCGCAGCGGCGCTGCAGTATAGC…
>CTX-M-142__KF240809__ARO_3002000
ATGGTTAAAAAATCACTGCGCCAGTTCACGCTGATGGCGACGGCAACCGTCACGCTGTTGTTAGGAAGTGTGCCGCTGTATGCGCAAACGGCGAACGTACAGCAAAAACTTGCCGAATTAGAGCGGCAGTCGGGAGGCAGACTGGGTGTGGCATTGATTAACACAGCAGATAATTCGCAAATACTTTATCGTGCTGATGAGCGCTTTGCGATGTGCAGCACCAGTAAAGTGATGGCCGCGGCCGCGGTGCTGAAGAAAAGTGAAAGCGAACCGAATCTGTTAAATCAGCGAGTTGAGATCAAAAAATCTGACCTTGTTAACTATAATCCGATTGCGGAAAAGCACGTCAATGGGACGATGTCACTGGCTGAGCTTAGCGCGGCCGCGCTACAGTACAGC…
>CTX-M-144__KJ020573__ARO_3002002
ATGGTTAAAAAATCACTGCGCCAGTTCACGCTGATGGCGACGGCAACCGTCACGCTGTTGTTAGGAAGTGTGCCGCTGTATGCGCAAACGGCGGACGTACAGCAAAAACTTGCCGAATTAGAGCGGCAGTCGGGAGGCAGACTGGGTGTGGCATTGATTAACACAGCAGATAATTCGCAAATACTTTATCGTGCTGATGAGCGCTTTGCGATGTGCAGCACCAGTAAAGTGATGGCCGTGGCCGCGGTGCTGAAGAAAAGTGAAAGCGAACCGAATCTGTTAAATCAGCGAGTTGAGATCAAAAAATCTGACCTTGTTAACTATAATCCGATTGCGGAAAAGCACGTCAATGGGACGATGTCACTGGCTGAGCTTAGCGCGGCCGCGCTACAGTACAGC…
>CTX-M-147__KF513180__ARO_3002005
ATGGTGACAAAGAGAGTGCAACGGATGATGTTCGCGGCGGCGGCGTGCATTCCGCTGCTGCTGGGCAGCGCGCCGCTTTATGCGCAGACGAGTGCGGTGCAGCAAAAGCTGGCGGCGCTGGAGAAAAGCAGCGGAGGGCGGCTGGGCGTCGCGCTCATCGATACCGCAGATAATACGCAGGTGCTTTATCGCGGTGATGAACGCTTTCCAATGTGCAGTACCAGTAAAGTTATGGCGGTCGCGGCGGTGCTTAAGCAGAGTGAAACGCAAAAGCAGCTGCTTAATCAGCCTGTCGAGATCAAGCCTGCCGATCTGGTTAACTACAATCCGATTGCCGAAAAACACGTCAACGGCACAATGACGCTGGCAGAACTGAGCGCGGCCGCGTTGCAGTACAGC…
>CTX-M-148__KJ020574__ARO_3002006
ATGGTGACAAAGAGAGTGCAACGGATGATGTTCGCGGCGGCGGCGTGCATTCCGCTGCTGCTGGGCAGCGCGCCGCTTTATGCGCAGACGAGTGCGGTGCAGCAAAAGCTGGCGGCGCTGGAGAAAAGCAGCGGAGGGCGGCTGGGCGTCGCGCTCATCGATACCGCAGATAATACGCAGGTGCTTTATCGCGGTGATGAACGCTTTCCAATGTGCAGTACCAGTAAAGTTATAGCGGTCGCGGCGGTGCTTAAGCAGAGTGAAACGCAAAAGCAGCTGCTTAATCAGCCTGTCGAGATCAAGCCTGCCGATCTGGTTAACTACAATCCGATTGCCGAAAAACACGTCAACGGCACAATGACGCTGGCAGAACTGAGCGCGGCCGCGTTGCAGTACAGC…
>CTX-M-14__AF252622__ARO_3001877
ATGGTGACAAAGAGAGTGCAACGGATGATGTTCGCGGCGGCGGCGTGCATTCCGCTGCTGCTGGGCAGCGCGCCGCTTTATGCGCAGACGAGTGCGGTGCAGCAAAAGCTGGCGGCGCTGGAGAAAAGCAGCGGAGGGCGGCTGGGCGTCGCGCTCATCGATACCGCAGATAATACGCAGGTGCTTTATCGCGGTGATGAACGCTTTCCAATGTGCAGTACCAGTAAAGTTATGGCGGCCGCGGCGGTGCTTAAGCAGAGTGAAACGCAAAAGCAGCTGCTTAATCAGCCTGTCGAGATCAAGCCTGCCGATCTGGTTAACTACAATCCGATTGCCGAAAAACACGTCAACGGCACAATGACGCTGGCAGAACTGAGCGCGGCCGCGTTGCAGTACAGC…
>CTX-M-14__AF252622__beta_lactamase
ATGGTGACAAAGAGAGTGCAACGGATGATGTTCGCGGCGGCGGCGTGCATTCCGCTGCTGCTGGGCAGCGCGCCGCTTTATGCGCAGACGAGTGCGGTGCAGCAAAAGCTGGCGGCGCTGGAGAAAAGCAGCGGAGGGCGGCTGGGCGTCGCGCTCATCGATACCGCAGATAATACGCAGGTGCTTTATCGCGGTGATGAACGCTTTCCAATGTGCAGTACCAGTAAAGTTATGGCGGCCGCGGCGGTGCTTAAGCAGAGTGAAACGCAAAAGCAGCTGCTTAATCAGCCTGTCGAGATCAAGCCTGCCGATCTGGTTAACTACAATCCGATTGCCGAAAAACACGTCAACGGCACAATGACGCTGGCAGAACTGAGCGCGGCCGCGTTGCAGTACAGC…
>CTX-M-14__AJ416341__beta_lactamase
ATGGTGACAAAGAGAGTGCAACGGATGATGTTCGCGGCGGCGGCGTGCATTCCGCTGCTGCTGGGCAGCGCGCCGCTTTATGCGCAGACGAGTGCGGTGCAGCAAAAGCTGGCGGCGCTGGAGAAAAGCAGCGGAGGGCGGCTGGGCGTCGCGCTCATCGATACCGCAGATAATACGCAGGTGCTTTATCGCGGTGATGAACGCTTTCCAATGTGCAGTACCAGTAAAGTTATGGCGGCCGCGGCGGTGCTTAAGCAGAGTGAAACGCAAAAGCAGCTGCTTAATCAGCCTGTCGAGATCAAGCCTGCCGATCTGGTTAACTACAATCCGATTGCCGAAAAACACGTCAACGGCACAATGACGCTGGCAGAACTGAGCGCGGCCGCGTTGCAGTACAGC…
>CTX-M-14b__DQ359215__beta_lactamase
ATGGTGACAAAGAGAGTGCAACGGATGATGTTCGCGGCGGCGGCGTGCATTCCGCTGCTGCTGGGCAGCGCGCCGCTTTATGCGCAGACGAGTGCGGTGCAGCAAAAGCTGGCGGCGCTGGAGAAAAGCAGCGGAGGGCGGCTGGGCGTCGCGCTCATCGATACCGCAGATAATACGCAGGTGCTTTATCGCGGTGATGAACGCTTTCCAATGTGCAGTACCAGTAAAGTTATGGCGGCCGCGGCGGTGCTTAAGCAGAGTGAAACGCAAAAGCAGCTGCTTAATCAGCCTGTCGAGATCAAGCCTGCCGATCTGGTTAACTACAATCCGATTGCCGAAAAACACGTCAACGGCACAATGACGCTGGCAGAGCTGAGCGCGGCCGCGTTGCAGTACAGC…
>CTX-M-14b__EU274579__beta_lactamase
ATGGTGACAAAGAGAGTGCAACGGATGATGTTCGCGGCGGCGGCGTGCATTCCGCTGCTGCTGGGCAGCGCGCCGCTTTATGCGCAGACGAGTGCGGTGCAGCAAAAGCTGGCGGCGCTGGAGAAAAGCAGCGGAGGGCGGCTGGGCGTCGCGCTCATCGATACCGCAGATAATACGCAGGTGCTTTATCGCGGTGATGAACGCTTTCCAATGTGCAGTACCAGTAAAGTTATGGCGGCCGCGGCGGTGCTTAAGCAGAGTGAAACGCAAAAGCAGCTGCTTAATCAGCCTGTCGAGATCAAGCCTGCCGATCTGGTTAACTACAATCCGATTGCCGAAAAACACGTCAACGGCACAATGACGCTGGCAGAGCTGAGCGCGGCCGCGTTGCAGTACAGC…
>CTX-M-151__AB916359__ARO_3002008
ATGATCAATAAACGGCTGAGTATTGCTCTGGCGCTGGCGGCCATGATAGGTACGCCTGTGGCGATGGCCCTCGAGAGCCAGAAGCCGGGGAGCGATTCTGCTAATCATATTCAGCACCAGATGGTGCAACAGCTGTCGGCGCTGGAGAAAAGCGCTAACGGGCGGCTTGGCGTAGCGGTTATCGATACCGGCAGCGGCGCAATTGCGGGCTGGCGGATGGATGAACCTTTCCCCATGTGCAGTACCAGTAAAGTGATGGCGGTAGCGGCGCTGCTGAAACAGAGCGAACAGACTCCTGAACTTATGAGTCAGCCTCAGCCGGTAGCGAGCGGAGATCTGGTGAACTACAACCCGATAACTGAACGTTTTGTGGGTAAGAGCATGACGTTTGATGAGCTA…
>CTX-M-152__KJ461948__ARO_3002009
ATGAGAAAAAGCGTAAGGCGGGCGATATTAATGACGACAGCCTGTGTTTCGCTGCTGTTGGCCAGTGTGCCGCTGTATGCCCACGCGAACGATGTTCAGCAAAAGCTGGCGGCGCTGGAGAAAAGCAGCGGGGGACGACTGGGTGTGGCGTTGATTAACACCGCCGATAACACGCAGACGCTCTACCGCGCCGACGAGCGTTTTGCTATGTGCAGCACCAGTAAAGTGATGGCGGCGGCGGCGGTGCTTAAGCAAAGTGAAACGCAAAAGGACTTACTGAGTCAGCGGGTTGAAATTAAGTCCTCAGACTTGATTAACTACAACCCAATCGCTGAAAAGCACGTCAATGGCACGATGACACTCGGGGAGCTGAGCGCGGCGGCGCTGCAGTACAGCGAT…
>CTX-M-155__KM211508__ARO_3003163
ATGGTTAAAAAATCACTGCGCCAGTTCACGCTGATGGCGACGGCAACCGTCACGCTGTTGTTAGGAAGTGTGCCGCTGTATGCGCAAACGGCGGACGTACAGCAAAAACTTGCCGAATTAGAGCGGCAGTCGGGAGGCAGACTGGGTGTGGCATTGATTAACACAGCAGATAATTCGCAAATACTTTATCGTGCTGATGAGCGCTTTGCGATGTGCAGCACCAGTAAAGTGATGGCCGCGGCCGCGGTGCTGAAGAAAAGTGAAAGCGAACCGAATCTGTTAAATCAGCGAGTTGAGATCAAAAAATCTGACCTTGTTAACTATAATCCGATTGCGGAAAAGCACGTCAATGGGACGATGTCACTGGCTGAGCTTAGCGCGGCCGCGCTACAGTACAGC…
>CTX-M-156__KM211509__ARO_3003164
ATGGTTAAAAAATCACTGCGCCAGTTCACGCTGATGGCGACGGCAACCGTCACGCTGTTGTTAGGAAGTGTGCCGCTGTATGCGCAAACGGCGGACGTACAGCAAAAACTTGCCGAATTAGAGCGGCAGTCGGGAGGCAGACTGGGTGTGGCATTGATTAACACAGCAGATAATTCGCAAATACTTTATCGTGCTGATGAGCGCTTTGCGATGTGCAGCACCAGTAAAGTGATGGCCGCGGCCGCGGTGCTGAAGAAAAGTGAAAGCGAACCGAATCTGTTAAATCAGCGAGTTGAGATCAAAAAATCTGACCTTGTTAACTATAATCCGATTGCGGAAAAGCACGTCAATGGGACGATGTCACTGGCTGAGCTTAGCGCGGCCGCGCTACAGTACAGC…
>CTX-M-157__KM211510__ARO_3003165
ATGGTTAAAAAATCACTGCGCCAGTTCACGCTGATGGCGACGGCAACCGTCACGCTGTTGTTAGGAAGTGTGCCGCTGTATGCGCAAACGGCGGACGTACAGCAAAAACTTGCCGAATTAGAGCGGCAGTCGGGAGGCAGACTGGGTGTGGCATTGATTAACACAGCAGATAATTCGCAAATACTTTATCGTGCTGATGAGCGCTTTGCGATGTGCAGCACCAGTAAAGTGATGGCCGCGGCCGCGGTGCTGAAGAAAAGTGAAAGCGAACCGAATCTGTTAAATCAGCGAGTTGAGATCAAAAAATCTGACCTTGTTAACTATAATCCGATTGCGGAAAAGCACGTCAATGGGACGATGTCACTGGCTGAGCTTAGCGCGGCCGCGCTACAGTACAGC…
>CTX-M-158__KM211691__ARO_3003166
ATGGTTAAAAAATCACTGCGTCAGTTCACGCTGATGGCGACGGCAACCGTCACGCTGTTGTTAGGAAGTGTGCCGCTGTATGCGCAAACGGCGGACGTACAGCAAAAACTTGCCGAATTAGAGCGGCAGTCGGGAGGAAGACTGGGTGTGGCATTGATTAACACAGCAGATAATTCGCAAATACTTTATCGTGCTGATGAGCGCTTTGCGATGTGCAGCACCAGTAAAGTGATGGCCGTGGCCGCGGTGCTGAAGAAAAGTGAAAGCGAACCGAATCTGTTAAATCAGCGAGTTGAGATCAAAAAATCTGACTTGGTTAACTATAATCCGATTGCGGAAAAGCACGTCGATGGGACGATGTCACTGGCTGAGCTTAGCGTGGCCGCGCTACAGTACAGC…
>CTX-M-159__KP050493__ARO_3003167
ATGATGAGAAAAAGCGTAAGGCGGGCGATGTTAATGACGACAGCCTGTGTTTCGCTGCTGTTGGCCAGTGTGCCGCTGTGTGCCCAGGCGAACGATGTTCAACAAAAGCTCGCGGCGCTGGAGAAAAGCAGCGGGGGACGACTGGGTGTGGCGTTGATTAACACCGCCGATAACACGCAGACGCTCTACCGCGCCGACGAGCGTTTTGCCATGTGCAGCACCAGTAAAGTGATGGCGGTAGCGGCGGTGCTTAAGCAAAGTGAAACGCAAAAGGGCTTGTTGAGTCAGCGGGTTGAAATTAAGCCCTCAGACTTGGTTAACTACAACCCCATTGCGGAAAAACACGTCAATGGCACGATGACATTCGGGGAGTTGAGCGCGGCGGCGCTACAGTACAGC…
>CTX-M-15__AY044436__ARO_3001878
ATGGTTAAAAAATCACTGCGCCAGTTCACGCTGATGGCGACGGCAACCGTCACGCTGTTGTTAGGAAGTGTGCCGCTGTATGCGCAAACGGCGGACGTACAGCAAAAACTTGCCGAATTAGAGCGGCAGTCGGGAGGCAGACTGGGTGTGGCATTGATTAACACAGCAGATAATTCGCAAATACTTTATCGTGCTGATGAGCGCTTTGCGATGTGCAGCACCAGTAAAGTGATGGCCGCGGCCGCGGTGCTGAAGAAAAGTGAAAGCGAACCGAATCTGTTAAATCAGCGAGTTGAGATCAAAAAATCTGACCTTGTTAACTATAATCCGATTGCGGAAAAGCACGTCAATGGGACGATGTCACTGGCTGAGCTTAGCGCGGCCGCGCTACAGTACAGC…
>CTX-M-15__DQ302097__beta_lactamase
ATGGTTAAAAAATCACTGCGCCAGTTCACGCTGATGGCGACGGCAACCGTCACGCTGTTGTTAGGAAGTGTGCCGCTGTATGCGCAAACGGCGGACGTACAGCAAAAACTTGCCGAATTAGAGCGGCAGTCGGGAGGCAGACTGGGTGTGGCATTGATTAACACAGCAGATAATTCGCAAATACTTTATCGTGCTGATGAGCGCTTTGCGATGTGCAGCACCAGTAAAGTGATGGCCGCGGCCGCGGTGCTGAAGAAAAGTGAAAGCGAACCGAATCTGTTAAATCAGCGAGTTGAGATCAAAAAATCTGACCTTGTTAACTATAATCCGATTGCGGAAAAGCACGTCAATGGGACGATGTCACTGGCTGAGCTTAGCGCGGCCGCGCTACAGTACAGC…
>CTX-M-15__FJ815277__beta_lactamase
ATGGTTAAAAAATCACTGCGTCAGTTCACGCTGATGGCGACGGCAACCGTCACGCTGTTGTTAGGAAGTGTGCCGCTGTATGCGCAAACGGCGGACGTACAGCAAAAACTTGCCGAATTAGAGCGGCAGTCGGGAGGAAGACTGGGTGTGGCATTGATTAACACAGCAGATAATTCGCAAATACTTTATCGTGCTGATGAGCGCTTTGCGATGTGCAGCACCAGTAAAGTGATGGCCGCGGCCGCGGTGCTGAAGAAAAGTGAAAGCGAACCGAATCTGTTAAATCAGCGAGTTGAGATCAAAAAATCTGACCTTGTTAACTATAATCCGATTGCGGAAAAGCACGTCAATGGGACGATGTCACTGGCTGAGCTTAGCGCGGCCGCGCTACAGTACAGC…
>CTX-M-15__FJ815288__beta_lactamase
ATGGTTAAAAAATCACTGCGTCAGTTCACGCTGATGGCGACGGCAACCGTCACGCTGTTGTTAGGAAGTGTGCCGCTGTATGCGCAAACGGCGGACGTACAGCAAAAACTTGCCGAATTAGAGCGGCAGTCGGGAGGCAGACTGGGTGTGGCATTGATTAACACAGCAGATAATTCGCAAATACTTTATCGTGCTGATGAGCGCTTTGCGATGTGCAGCACCAGTAAAGTGATGGCCGCGGCCGCGGTGCTGAAGAAAAGTGAAAGCGAACCGAATCTGTTAAATCAGCGAGTTGAGATCAAAAAATCTGACCTTGTTAACTATAATCCGATTGCGGAAAAGCACGTCAATGGGACGATGTCACTGGCTGAGCTTAGCGCGGCCGCGCTACAGTACAGC…
>CTX-M-160__KP128034__ARO_3003168
ATGGTGACAAAGAGAGTGCAACGGATGATGTTYGCGGCGGCGGCGTGCATTCCGCTGCTGCTGGGCAGCGCGCCGCTTTATGCGCAGACGAGTGCGGTGCAGCAAAAGCTGGCGGCGCTGGAGAAAAGCAGCGGAGGGCGGCTGGGCGTCGCGCTCATCGATACCGCAGATAATACGCAGGTGCTTTATCGCGGTGATGAACGCTTTCCAATGTGCAGTACCAGTAAAGTTATGGCGGCCGCGGCGGTGCTTAAGCAGAGTGAAACGCAAAAGCAGCTGCTTAATCAGCCTGTCGAGATCAAGCCTGCCGATCTGGTTAACTACAATCCGATTGCCGAAAAACACGTCAACGGCACAATGACGCTGGCAGAACTGAGCGCGGCCGCGTTGCAGTACAGC…
>CTX-M-16__AY029068__ARO_3001879
ATGGTGACAAAGAGAGTGCAACGGATGATGTTCGCGGCGGCGGCGTGCATTCCGCTGCTGCTGGGCAGCGCGCCGCTTTATGCGCAGACGAGTGCGGTGCAGCAAAAGCTGGCGGCGCTGGAGAAAAGCAGCGGAGGGCGGCTGGGCGTCGCGCTCATCGATACCGCAGATAATACGCAGGTGCTTTATCGCGGTGATGAACGCTTTCCAATGTGCAGTACCAGTAAAGTTATGGCGGCCGCGGCGGTGCTTAAGCAGAGTGAAACGCAAAAGCAGCTGCTTAATCAGCCTGTCGAGATCAAGCCTGCCGATCTGGTTAACTACAATCCGATTGCCGAAAAACACGTCAACGGCACAATGACGCTGGCAGAGCTGAGCGCGGCCGCGTTGCAGTACAGC…
>CTX-M-17__AF454633__beta_lactamase
ATGGTGACAAAGAGAGTGCAACGGATGATGTTCGCGGCGGCGGCGTGCATTCCGCTGCTGTTGGGCAGCGCGCCGCTTTATGCGCAGACGAGTGCGGTGCAGCAAAAGCTGGCGGCGCTGGAGAAAAGCAGCGGAGGGCGGCTGGGCGTCGCGCTCATCGATACCGCAGATAATACGCAGGTGCTTTATCGCGGTGATGAACGCTTTCCAATGTGCAGTACCAGTAAAGTTATGGCGGCCGCGGCGGTGCTTAAGCAGAGTGAAACGCAAAAGCAGCTGCTTAATCAGCCTGTCGAGATCAAGCCTGCCGATCTGGTTAACTACAATCCGATTGCCGAAAAACACGTCAACGGCACAATGACGCTGGCAGAACTGAGCGCGGCCGCGTTGCAGTACAGC…
>CTX-M-17__AY033516__ARO_3001880
ATGGTGACAAAGAGAGTGCAACGGATGATGTTCGCGGCGGCGGCGTGCATTCCGCTGCTGCTGGGCAGCGCGCCGCTTTATGCGCAGACGAGTGCGGTGCAGCAAAAGCTGGCGGCGCTGGAGAAAAGCAGCGGAGGGCGGCTGGGCGTCGCGCTCATCGATACCGCAGATAATACGCAGGTGCTTTATCGCGGTGATGAACGCTTTCCAATGTGCAGTACCAGTAAAGTTATGGCGGCCGCGGCGGTGCTTAAGCAGAGTGAAACGCAAAAGCAGCTGCTTAATCAGCCTGTCGAGATCAAGCCTGCCGATCTGGTTAACTACAATCCGATTGCCGAAAAACACGTCAACGGCACAATGACGCTGGCAGAACTGAGCGCGGCCGCGTTGCAGTACAGC…
>CTX-M-17__AY033516__beta_lactamase
ATGGTGACAAAGAGAGTGCAACGGATGATGTTCGCGGCGGCGGCGTGCATTCCGCTGCTGCTGGGCAGCGCGCCGCTTTATGCGCAGACGAGTGCGGTGCAGCAAAAGCTGGCGGCGCTGGAGAAAAGCAGCGGAGGGCGGCTGGGCGTCGCGCTCATCGATACCGCAGATAATACGCAGGTGCTTTATCGCGGTGATGAACGCTTTCCAATGTGCAGTACCAGTAAAGTTATGGCGGCCGCGGCGGTGCTTAAGCAGAGTGAAACGCAAAAGCAGCTGCTTAATCAGCCTGTCGAGATCAAGCCTGCCGATCTGGTTAACTACAATCCGATTGCCGAAAAACACGTCAACGGCACAATGACGCTGGCAGAACTGAGCGCGGCCGCGTTGCAGTACAGC…
>CTX-M-19__AF325134__ARO_3001881
ATGGTGACAAAGAGAGTGCAACGGATGATGTTCGCGGCGGCGGCGTGCATTCCGCTGCTGCTGGGCAGCGCGCCGCTTTATGCGCAGACGAGTGCGGTGCAGCAAAAGCTGGCGGCGCTGGAGAAAAGCAGCGGAGGGCGGCTGGGCGTCGCGCTCATCGATACCGCAGATAATACGCAGGTGCTTTATCGCGGTGATGAACGCTTTCCAATGTGCAGTACCAGTAAAGTTATGGCGGCCGCGGCGGTGCTTAAGCAGAGTGAAACGCAAAAGCAGCTGCTTAATCAGCCTGTCGAGATCAAGCCTGCCGATCTGGTTAACTACAATCCGATTGCCGAAAAACACGTCAACGGCACAATGACGCTGGCAGAACTGAGCGCGGCCGCGTTGCAGTACAGC…
>CTX-M-1__AJ416342__beta_lactamase
ATGGTTAAAAAATCACTGCGTCAGTTCACGCTGATGGCGACGGCAACCGTCACGCTGTTGTTAGGAAGTGTGCCGCTGTATGCGCAAACGGCGGACGTACAGCAAAAACTTGCCGAATTAGAGCGGCAGTCGGGAGGAAGACTGGGTGTGGCATTGATTAACACAGCAGATAATTCGCAAATACTTTATCGTGCTGATGAGCGCTTTGCGATGTGCAGCACCAGTAAAGTGATGGCCGTGGCCGCGGTGCTGAAGAAAAGTGAAAGCGAACCGAATCTGTTAAATCAGCGAGTTGAGATCAAAAAATCTGACTTGGTTAACTATAATCCGATTGCGGAAAAGCACGTCGATGGGACGATGTCACTGGCTGAGCTTAGCGCGGCCGCGCTACAGTACAGC…
>CTX-M-1__X92506__ARO_3001864
ATGGTTAAAAAATCACTGCGTCAGTTCACGCTGATGGCGACGGCAACCGTCACGCTGTTGTTAGGAAGTGTGCCGCTGTATGCGCAAACGGCGGACGTACAGCAAAAACTTGCCGAATTAGAGCGGCAGTCGGGAGGAAGACTGGGTGTGGCATTGATTAACACAGCAGATAATTCGCAAATACTTTATCGTGCTGATGAGCGCTTTGCGATGTGCAGCACCAGTAAAGTGATGGCCGTGGCCGCGGTGCTGAAGAAAAGTGAAAGCGAACCGAATCTGTTAAATCAGCGAGTTGAGATCAAAAAATCTGACTTGGTTAACTATAATCCGATTGCGGAAAAGCACGTCGATGGGACGATGTCACTGGCTGAGCTTAGCGCGGCCGCGCTACAGTACAGC…
>CTX-M-20__AJ416344__ARO_3001882
ATGATGACTCAGAGCATTCGCCGCTCAATGTTAACGGTGATGGCGACGCTACCCCTGCTATTTAGCAGCGCAACGCTGCATGCGCAGGCGAACAGCGTGCAACAGCAGCTGGAAGCCCTGGAGAAAAGTTCGGGAGGTCGGCTTGGCGTTGCGCTGATTAACACCGCCGATAATTCGCAGATTCTCTACCGTGCCGATGAACGTTTTGCGATGTGCAGTACCAGTAAGGTGATGGCGGCCGCGGCGGTGCTTAAACAGAGCGAGAGCGATAAGCACCTGCTAAATCAGCGCGTTGAAATCAAGAAGAGCGACCTGGTTAACTACAATCCCATTGCGGAGAAACACGTTAACGGCACGATGACGCTGGCTGAGCTTGGCGCAGCGGCGCTGCAGTATAGC…
>CTX-M-21__AJ416346__ARO_3001883
ATGGTGACAAAGAGAGTGCAACGGATGATGTTCGCGGGGGGGGCGGGCATTCCGCTGCTGTTGGGCAGCGCGCCGTTTTATGCGCAGACGAGTGCGGGGCAGCAAAAGCTGGCGGCGCTGGAAAAAAGCAGCGGAGGGCGGTTGGGCGTCGCGCTCATCGATACCGCAGATAATACGCAGGTGCTTTATCGCGGTGATGAACGCTTTCCAATGTGCAGTACCAGTAAAGTTATGGCGGCCGCGGCGGTGCTTAAGCAGAGTGAAACGCAAAAGCAGCTGCTTAATCAGCCTGTCGAGATCAAGCCTGCCGATCTGGTTAACTACAATCCGATTGCCGAAAAACACGTCAACGGCACAATGACGCTGGCAGAACTGAGCGCGGCCGCGTTGCAGTACAGC…
>CTX-M-22__AY080894__ARO_3001884
ATGGTTAAAAAATCACTGCGCCAGTTCACGCTGATGGCGACGGCAACCGTCACGCTGTTGTTAGGAAGTGTGCCGCTGTATGCGCAAACGGCGGACGTACAGCAAAAACTTGCCGAATTAGAGCGGCAGTCGGGAGGCAGACTGGGTGTGGCATTGATTAACACAGCAGATAATTCGCAAATACTTTATCGTGCTGATGAGCGCTTTGCGATGTGCAGCACCAGTAAAGTGATGGCCGCGGCCGCGGTGCTGAAGAAAAGTGAAAGCGAACCGAATCTGTTAAATCAGCGAGTTGAGATCAAAAAATCTGACCTTGTTAACTATAATCCGATTGCGGAAAAGCACGTCAATGGGACGATGTCACTGGCTGAGCTTAGCGCGGCCGCGCTACAGTACAGC…
>CTX-M-22__EU376964__beta_lactamase
ATGGTTAAAAAATCACTGCGCCAGTTCACGCTGATGGCGACGGCAACCGTCACGCTGTTGTTAGGAAGTGTGCCGCTGTATGCGCAAACGGCGGACGTACAGCAAAAACTTGCCGAATTAGAGCGGCAGTCGGGAGGCAGACTGGGTGTGGCATTGATTAACACAGCAGATAATTCGCAAATACTTTATCGTGCTGATGAGCGCTTTGCGATGTGCAGCACCAGTAAAGTGATGGCCGCGGCCGCGGTGCTGAAGAAAAGTGAAAGCGAACCGAATCTGTTAAATCAGCGAGTTGAGATCAAAAAATCTGACCTTGTTAACTATAATCCGATTGCGGAAAAGCACGTCAATGGGACGATGTCACTGGCTGAGCTTAGCGCGGCCGCGCTACAGTACAGC…
>CTX-M-22__HM470254__beta_lactamase
ATGGTTAAAAAATCACTGCGCCAGTTCACGCTGATGGCGACGGCAACCGTCACGCTGTTGTTAGGAAGTGTGCCGCTGTATGCGCAAACGGCGGACGTACAGCAAAAACTTGCCGAATTAGAGCGGCAGTCGGGAGGCAGACTGGGTGTGGCATTGATTAACACAGCAGATAATTCGCAAATACTTTATCGTGCTGATGAGCGCTTTGCGATGTGCAGCACCAGTAAAGTGATGGCCGCGGCCGCGGTGCTGAAGAAAAGTGAAAGCGAACCGAATCTGTTAAATCAGCGAGTTGAGATCAAAAAATCTGACCTTGTTAACTATAATCCGATTGCGGAAAAGCACGTCAATGGGACGATGTCACTGGCTGAGCTTAGCGCGGCCGCGCTACAGTACAGC…
>CTX-M-23__AF488377__ARO_3001885
ATGGTTAAAAAATCACTGCGTCAGTTCACGCTGATGGCGACGGCAACCGTCACGCTGTTGTTAGGAAGTGTGCCGCTGTATGCGCAAACGGCGGACGTACAGCAAAAACTTGCCGAATTAGAGCGGCAGTCGGGAGGACGACTGGGTGTGGCATTGATTAACACAGCAGATAATTCGCAAATACTTTATCGTGCTGATGAGCGCTTTGCGATGTGCAGCACCAGTAAAGTGATGGCCGTGGCCGCGGTGCTGAAGAAAAGTGAAAGCGAACCGAATCTGTTAAATCAGCGAGTTGAGATCAAAAAATCTGACTTGGTTAACTATAATCCGATTGCGGAAAAGCACGTCAATGGGACGATGTCACTGGCTGAGCTTAGCGCGGCCGCGCTACAGTACAGC…
>CTX-M-23__AF488377__beta_lactamase
ATGGTTAAAAAATCACTGCGTCAGTTCACGCTGATGGCGACGGCAACCGTCACGCTGTTGTTAGGAAGTGTGCCGCTGTATGCGCAAACGGCGGACGTACAGCAAAAACTTGCCGAATTAGAGCGGCAGTCGGGAGGACGACTGGGTGTGGCATTGATTAACACAGCAGATAATTCGCAAATACTTTATCGTGCTGATGAGCGCTTTGCGATGTGCAGCACCAGTAAAGTGATGGCCGTGGCCGCGGTGCTGAAGAAAAGTGAAAGCGAACCGAATCTGTTAAATCAGCGAGTTGAGATCAAAAAATCTGACTTGGTTAACTATAATCCGATTGCGGAAAAGCACGTCAATGGGACGATGTCACTGGCTGAGCTTAGCGCGGCCGCGCTACAGTACAGC…
>CTX-M-24__AY143430__ARO_3001886
ATGGTGACAAAGAGAGTGCAACGGATGATGTTCGCGGCGGCGGCGTGCATTCCGCTGCTGCTGGGCAGCGCGCCGCTTTATGCGCAGACGAGTGCGGTGCAGCAAAAGCTGGCGGCGCTGGAGAAAAGCAGCGGAGGGCGGCTGGGCGTCGCGCTCATCGATACCGCAGATAATACGCAGGTGCTTTATCGCGGTGATGAACGCTTTCCAATGTGCAGTACCAGTAAAGTTATGGCGGCCGCGGCGGTGCTTAAGCAGAGTGAAACGCAAAAGCAGCTGCTTAATCAGCCTGTCGAGATCAAGCCTGCCGATCTGGTTAACTACAATCCGATTGCCGAAAAACACGTCAACGGCACAATGACGCTGGCAGAACTGAGCGCGGCCGCGTTGCAGTACAGC…
>CTX-M-24__EF374096__beta_lactamase
ATGGTGACAAAGAGAGTGCAACGGATGATGTTCGCGGCGGCGGCGTGCATTCCGCTGCTGCTGGGCAGCGCGCCGCTTTATGCGCAGACGAGTGCGGTGCAGCAAAAGCTGGCGGCGCTGGAGAAAAGCAGCGGAGGGCGGCTGGGCGTCGCGCTCATCGATACCGCAGATAATACGCAGGTGCTTTATCGCGGTGATGAACGCTTTCCAATGTGCAGTACCAGTAAAGTTATGGCGGCCGCGGCGGTGCTTAAGCAGAGTGAAACGCAAAAGCAGCTGCTTAATCAGCCTGTCGAGATCAAGCCTGCCGATCTGGTTAACTACAATCCGATTGCCGAAAAACACGTCAACGGCACAATGACGCTGGCAGAACTGAGCGCGGCCGCGTTGCAGTACAGC…
>CTX-M-24__EU921824__beta_lactamase
ATGGTGACAAAGAGAGTGCAACGGATGATGTTCGCGGCGGCGGCGTGCATTCCGCTGCTGCTGGGCAGCGCGCCGCTTTATGCGCAGACGAGTGCGGTGCAGCAAAAGCTGGCGGCGCTGGAGAAAAGCAGCGGAGGGCGGCTGGGCGTCGCGCTCATCGATACCGCAGATAATACGCAGGTGCTTTATCGCGGTGATGAACGCTTTCCAATGTGCAGTACCAGTAAAGTTATGGCGGCCGCGGCGGTGCTTAAGCAGAGTGAAACGCAAAAGCAGCTGCTTAATCAGCCTGTCGAGATCAAGCCTGCCGATCTGGTTAACTACAATCCGATTGCCGAAAAACACGTCAACGGCACAATGACGCTGGCAGAACTGAGCGCGGCCGCGTTGCAGTACAGC…
>CTX-M-25__AF518567__ARO_3001887
ATGATGAGAAAAAGCGTAAGGCGGGCGATGTTAATGACGACAGCCTGTGTTTCGCTGCTGTTGGCCAGTGTGCCGCTGTGTGCCCAGGCGAACGATGTTCAACAAAAGCTCGCGGCGCTGGAGAAAAGCAGCGGGGGACGACTGGGTGTGGCGTTGATTAACACCGCCGATAACACGCAGACGCTCTACCGCGCCGACGAGCGTTTTGCCATGTGCAGCACCAGTAAAGTGATGGCGGTAGCGGCGGTGCTTAAGCAAAGTGAAACGCAAAAGGGCTTGTTGAGTCAGCGGGTTGAAATTAAGCCCTCAGACTTGATTAACTACAACCCCATTGCGGAAAAACACGTCAATGGCACGATGACATTCGGGGAGTTGAGCGCGGCGGCGCTACAGTACAGC…
>CTX-M-25__AF518567__beta_lactamase
ATGATGAGAAAAAGCGTAAGGCGGGCGATGTTAATGACGACAGCCTGTGTTTCGCTGCTGTTGGCCAGTGTGCCGCTGTGTGCCCAGGCGAACGATGTTCAACAAAAGCTCGCGGCGCTGGAGAAAAGCAGCGGGGGACGACTGGGTGTGGCGTTGATTAACACCGCCGATAACACGCAGACGCTCTACCGCGCCGACGAGCGTTTTGCCATGTGCAGCACCAGTAAAGTGATGGCGGTAGCGGCGGTGCTTAAGCAAAGTGAAACGCAAAAGGGCTTGTTGAGTCAGCGGGTTGAAATTAAGCCCTCAGACTTGATTAACTACAACCCCATTGCGGAAAAACACGTCAATGGCACGATGACATTCGGGGAGTTGAGCGCGGCGGCGCTACAGTACAGC…
>CTX-M-26__AY157676__ARO_3001888
ATGATGAGAAAAAGCGTAAGGCGGGCGATGTTAATGACGACAGCCTGTGTTTCGCTGCTGTTGGCCAGTGTGCCGCTGTGTGCCCAGGCGAACGATGTTCAACAAAAGCTCGCGGCGCTGGAGAAAAGCAGCGGGGGACGACTGGGTGTGGCGTTGATTAACACCGCCGATAACACGCAGACGCTCTACCGCGCCGACGAGCGTTTTGCCATGTGCAGCACCAGTAAAGTGATGGCGGCAGCGGCGGTGCTTAAGCAAAGTGAAACGCAAAAGGGCTTGTTGAGTCAGCGGGTTGAAATTAAGCCCTCAGACTTGATTAACTACAACCCCATTGCGGAAAAACACGTCAATGGCACGATGACATTCGGGGAGTTGAGCGCGGCGGCGCTACAGTACAGC…
>CTX-M-27__AY156923__ARO_3001889
ATGGTGACAAAGAGAGTGCAACGGATGATGTTCGCGGCGGCGGCGTGCATTCCGCTGCTGCTGGGCAGCGCGCCGCTTTATGCGCAGACGAGTGCGGTGCAGCAAAAGCTGGCGGCGCTGGAGAAAAGCAGCGGAGGGCGGCTGGGCGTCGCGCTCATCGATACCGCAGATAATACGCAGGTGCTTTATCGCGGTGATGAACGCTTTCCAATGTGCAGTACCAGTAAAGTTATGGCGGCCGCGGCGGTGCTTAAGCAGAGTGAAACGCAAAAGCAGCTGCTTAATCAGCCTGTCGAGATCAAGCCTGCCGATCTGGTTAACTACAATCCGATTGCCGAAAAACACGTCAACGGCACAATGACGCTGGCAGAACTGAGCGCGGCCGCGTTGCAGTACAGC…
>CTX-M-28__AJ549244__ARO_3001890
ATGGTTAAAAAATCACTGCGTCAGTTCACGCTGATGGCGACGGCAACCGTCACGCTGTTGTTAGGAAGTGTGCCGCTGTATGCGCAAACGGCGGACGTACAGCAAAAACTTGCCGAATTAGAGCGGCAGTCGGGAGGCAGACTGGGTGTGGCATTGATTAACACAGCAGATAATTCGCAAATACTTTATCGTGCTGATGAGCGCTTTGCGATGTGCAGCACCAGTAAAGTGATGGCCGCGGCCGCGGTGCTGAAGAAAAGTGAAAGCGAACCGAATCTGTTAAATCAGCGAGTTGAGATCAAAAAATCTGACCTTGTTAACTATAATCCGATTGCGGAAAAGCACGTCAATGGGACGATGTCACTGGCTGAGCTTAGCGCGGCCGCGCTACAGTACAGC…
>CTX-M-29__AY267213__ARO_3001891
ATGGTTAAAAAATCACTGCGCCAGTTCACGCTGATGGCGACGGCAGCCGTCACGCTGTTGTTAGGAAGTGTGCCGCTGTATGCGCAAACGGCGGACGTACAGCAAAAACTTGCCGAATTAGAGCGGCAGTCGGGAGGCAGACTGGGGGTGGCATTGATTAACACTGCGGATAATTCGCAAATACTTTATCGTGCTGATGAGCGCTTTGCGATGTGCAGCACCAGTAAAGTGATGGCCGCGGCCGCGGTGCTGAAGAAAAGTGAAAGCGAACCGAATCTGTTAAATCAGCGAGTTGAGATCAAAAAATCTGACCTGGTTAACTATAATCCGATTGCGGAAAAGCACGTCGATGGGACGATGTCACTGGCTGAGCTTAGCGCGGCCGCGCTACAGTACAGC…
>CTX-M-2__DQ125241__ARO_3001865
ATGATGACTCAGAGCATTCGCCGCTCAATGTTAACGGTGATGGCGACGCTACCCCTGCTATTTAGCAGCGCAACGCTGCATGCGCAGGCGAACAGCGTGCAACAGCAGCTGGAAGCCCTGGAGAAAAGTTCGGGAGGTCGGCTTGGCGTTGCGCTGATTAACACCGCCGATAATTCGCAGATTCTCTACCGTGCCGATGAACGTTTTGCGATGTGCAGTACCAGTAAGGTGATGGCGGCCGCGGCGGTGCTTAAACAGAGCGAGAGCGATAAGCACCTGCTAAATCAGCGCGTTGAAATCAAGAAGAGCGACCTGGTTAACTACAATCCCATTGCGGAGAAACACGTTAACGGCACGATGACGCTGGCTGAGCTTGGCGCAGCGGCGCTGCAGTATAGC…
>CTX-M-30__AY292654__ARO_3001892
ATGGTTAAAAAATCACTGCGCCAGTTCACGCTCATGGCGACGGCAGCCGTCACGCTGTTGTTAGGAAGTGTGCCGCTGTATGCGCAAACGGCGGACGTACAGCAAAAACTTGCCGAATTAGAGCGGCAGTCGGGAGGCAGACTGGGGGTGGCATTGATTAACACTGCGGATAATTCGCAAATACTTTATCGTGCTGATGAGCGCTTTGCGATGTGCAGCACCAGTAAAGTGATGGCCGCGGCCGCGGTGCTGAAGAAAAGTGAAAGCGAACCGAATCTGTTAAATCAGCGAGTTGAGATCAAAAAATCTGACCTGGTTAACTATAATCCGATTGCGGAAAAGCACGTCGATGGGACGATGTCACTGGCTGAGCTTAGCGCGGCCGCGCTACAGTACAGC…
>CTX-M-31__AJ567481__ARO_3001893
ATGATGACTCAGAGCATTCGCCGCTCAATGTTAACGGTGATGGCGACGCTACCCCTGCTATTTAGCAGCGCAACGCTGCATGCGCAGGCGAACAGCGTGCAACAGCAGCTGGAAGCCCTGGAGAAAAGTTCGGGAGGTCGGCTTGGCGTTGCGCTGATTAACACCGCCGATAATTCGCAGATTCTCTACCGTGCCGATGAACGTTTTGCGATGTGCAGTACCAGTAAGGTGATGGCGGCCGCGGCGGTGCTTAAACAGAGCGAGAGCGATAAGCACCTGCTAAATCAGCGCGTTGAAATCAAGAAGAGCGACCTGGTTAACTACAATCCCATTGCGGAGAAACACGTTAACGGCACGATGACGCTGGCTGAGCTTGGCGCAGCGGCGCTGCAGTATAGC…
>CTX-M-31__AJ567481__beta_lactamase
ATGATGACTCAGAGCATTCGCCGCTCAATGTTAACGGTGATGGCGACGCTACCCCTGCTATTTAGCAGCGCAACGCTGCATGCGCAGGCGAACAGCGTGCAACAGCAGCTGGAAGCCCTGGAGAAAAGTTCGGGAGGTCGGCTTGGCGTTGCGCTGATTAACACCGCCGATAATTCGCAGATTCTCTACCGTGCCGATGAACGTTTTGCGATGTGCAGTACCAGTAAGGTGATGGCGGCCGCGGCGGTGCTTAAACAGAGCGAGAGCGATAAGCACCTGCTAAATCAGCGCGTTGAAATCAAGAAGAGCGACCTGGTTAACTACAATCCCATTGCGGAGAAACACGTTAACGGCACGATGACGCTGGCTGAGCTTGGCGCAGCGGCGCTGCAGTATAGC…
>CTX-M-32__AJ557142__ARO_3001894
ATGGTTAAAAAATCACTGCGTCAGTTCACGCTGATGGCGACGGCAACCGTCACGCTGTTGTTAGGAAGTGTGCCGCTGTATGCGCAAACGGCGGACGTACAGCAAAAACTTGCCGAATTAGAGCGGCAGTCGGGAGGAAGACTGGGTGTGGCATTGATTAACACAGCAGATAATTCGCAAATACTTTATCGTGCTGATGAGCGCTTTGCGATGTGCAGCACCAGTAAAGTGATGGCCGTGGCCGCGGTGCTGAAGAAAAGTGAAAGCGAACCGAATCTGTTAAATCAGCGAGTTGAGATCAAAAAATCTGACTTGGTTAACTATAATCCGATTGCGGAAAAGCACGTCGATGGGACGATGTCACTGGCTGAGCTTAGCGCGGCCGCGCTACAGTACAGC…
>CTX-M-33__AY238472__ARO_3001895
TTACAAACCGTCGGTGACGATTTTAGCCGCCGACGCTAATACATCGCGACGGCTTTCTGCCTTAGGTTGAGGCTGGGTGAAGTAAGTGACCAGAATCAGCGGCGCACGATCTTTTGGCCAGATCACCGCGATATCGTTGGTGGTGCCATAGCCACCGCTGCCGGTTTTATCCCCCACAACCCAGGAAGCAGGCAGTCCAGCCTGAATGCTCGCTGCACCGGTGGTATTGCCTTTCATCCATGTCACCAGCTGCGCCCGTTGGCTGTCGCCCAATGCTTTACCCAGCGTCAGATTCCGCAGAGTTTGCGCCATTGCCCGAGGTGAAGTGGTATCACGCGGATCGCCCGGAATGGCGGTGTTTAACGTCGGCTCGGTACGGTCGAGACGGAACGTTTCGTC…
>CTX-M-33__AY238472__beta_lactamase
TTACAAACCGTCGGTGACGATTTTAGCCGCCGACGCTAATACATCGCGACGGCTTTCTGCCTTAGGTTGAGGCTGGGTGAAGTAAGTGACCAGAATCAGCGGCGCACGATCTTTTGGCCAGATCACCGCGATATCGTTGGTGGTGCCATAGCCACCGCTGCCGGTTTTATCCCCCACAACCCAGGAAGCAGGCAGTCCAGCCTGAATGCTCGCTGCACCGGTGGTATTGCCTTTCATCCATGTCACCAGCTGCGCCCGTTGGCTGTCGCCCAATGCTTTACCCAGCGTCAGATTCCGCAGAGTTTGCGCCATTGCCCGAGGTGAAGTGGTATCACGCGGATCGCCCGGAATGGCGGTGTTTAACGTCGGCTCGGTACGGTCGAGACGGAACGTTTCGTC…
>CTX-M-34__AY515297__ARO_3001896
ATGGTTAAAAAATCACTGCGCCAGTTCACGCTGATGGCGACGGCAACCGTCACGCTGTTGTTAGGAAGTGTGCCGCTGTATGCGCAAACGGTGGACGTACAGCAAAAACTTGCCGAATTAGAGCAGCAGTCGGGAGGAAGGCTGGGTGTGGCATTGATTAACACGGCGGATAATTCGCAAATACTTTATCGTGCTGATGAGCGCTTTGCGATGTGCAGCACCAGTAAAGTGATGGCCGCGGCCGCGGTGCTGAAGAAAAGTGAAAGCGAACCGAATCTGTTAAATCAGCGAGTCGAGATCAAAAAATCTGACCTGGTTAACTATAATCCGATTGCGGAAAAACACGTCAATGGGACGATGTCACTGGCTGAGCTCAGCGCGGCCGCGCTACAGTACAGC…
>CTX-M-35__AB176534__ARO_3001897
ATGATGACTCAGAGCATTCGCCGCTCAATGTTAACGGTGATGGCGACGCTACCCCTGCTATTTAGCAGCGCAACGCTGCATGCGCAGGCGAACAGCGTGCAACAGCAGCTGGAAGCCCTGGAGAAAAGTTCGGGAGGTCGGCTTGGCGTTGCGCTGATTAACACCGCCGATAATTCGCAGATTCTCTACCGTGCCGATGAACGTTTTGCGATGTGCAGTACCAGTAAGGTGATGGCGGCCGCGGCGGTGCTTAAACAGAGCGAGAGCGATAAGCACCTGCTAAATCAGCGCGTTGAAATCAAGAAGAGCGACCTGGTTAACTACAATCCCATTGCGGAGAAACACGTTAACGGCACGATGACGCTGGCTGAGCTTGGCGCAGCGGCGCTGCAGTATAGC…
>CTX-M-36__AB177384__ARO_3001898
ATGGTTAAAAAATCACTGCGTCAGTTCACGCTGATGGCGACGGCAACCGTCACGCTGTTGTTAGGAAGTGTGCCGCTGTATGCGCAAACGGCGGACGTACAGCAAAAACTTGCCGAATTAGAGCGGCAGTCGGGAGGAAGACTGGGTGTGGCATTGATTAACACAGCAGATAATTCGCAAATACTTTATCGTGCTGATGAGCGCTTTGCGATGTGCAGCACCAGTAAAGTGATGGCCGCGGCCGCGGTGCTGAAGAAAAGTGAAAGCGAACCGAATCTGTTAAATCAGCGAGTTGAGATCAAAAAATCTGACTTGGTTAACTATAATCCGATTGCGGAAAAGCACGTCGATGGGACGATGTCACTGGCTGAGCTTAGCGCGGCCGCGCTACAGTACAGC…
>CTX-M-37__AY649755__ARO_3001899
ATGGTTAAAAAATCACTGCGCCAGTTCACGCTGATGGCGACGGCAACCGTCACGCTGTTGTTAGGAAGTGTGCCGCTGCATGCGCAAACGGCGGACGTACAGCAAAAACTTGCCGAATTAGAGCAGCAGTCGGGAGGAAGGCTGGGTGTGGCATTGATTAACACAGCGGATAATTCGCAAATACTTTATCGTGCAGATGAGCGCTTTGCGATGTGCAGCACCAGTAAAGTGATGGCCGCGGCCGCGGTGCTGAAGAAAAGTGAAAGCGAACCGAATCTGTTAAATCAGCGAGTTGAGATCAAAAAATCTGACCTGGTTAACTATAATCCGATTGCGGAAAAGCACGTCGATGGGACGATGTCACTGGCTGAGCTTAGCGCGGCCGCGCTACAGTACAGC…
>CTX-M-38__AY822595__ARO_3001900
ATGGTGACAAAGAGAGTGCAACGGATGATGTTCGCGGCGGCGGCGTGCATTCCGCTGCTGCTGGGCAGCGCGCCGCTTTATGCGCAGACGAGTGCGGTGCAGCAAAAGCTGGCGGCGCTGGAGAAAAGCAGCGGAGGGCGGCTGGGCGTCGCGCTCATCGATACCGCAGATAATACGCAGGTGCTTTATCGCGGTGATGAACGCTTTCCAATGTGCAGTACCAGTAAAGTTATGGCGGCCGCGGCGGTGCTTAAGCAGAGTGAAACGCAAAAGCAGCTGCTTAATCAGCCTGTCGAGATCAAGCCTGCCGATCTGGTTAACTACAATCCGATTGCCGAAAAACACGTCAACGGCACAATGACGCTGGCAGAACTGAGCGCGGCCGCGTTGCAGTACAGC…
>CTX-M-38__AY822595__beta_lactamase
ATGGTGACAAAGAGAGTGCAACGGATGATGTTCGCGGCGGCGGCGTGCATTCCGCTGCTGCTGGGCAGCGCGCCGCTTTATGCGCAGACGAGTGCGGTGCAGCAAAAGCTGGCGGCGCTGGAGAAAAGCAGCGGAGGGCGGCTGGGCGTCGCGCTCATCGATACCGCAGATAATACGCAGGTGCTTTATCGCGGTGATGAACGCTTTCCAATGTGCAGTACCAGTAAAGTTATGGCGGCCGCGGCGGTGCTTAAGCAGAGTGAAACGCAAAAGCAGCTGCTTAATCAGCCTGTCGAGATCAAGCCTGCCGATCTGGTTAACTACAATCCGATTGCCGAAAAACACGTCAACGGCACAATGACGCTGGCAGAACTGAGCGCGGCCGCGTTGCAGTACAGC…
>CTX-M-39__AY954516__ARO_3001901
ATGATGAGAAAAAGCGTAAGGCGGGCGATGTTAATGACGACAGCCTGTGTTTCGCTGCTGTTGGCCAGTGTGCCGCTGTGTGCCCAGGCGAACGATGTTCAACAAAAGCTCGCGGCGCTGGAGAAAAGCAGCGGGGGACGACTGGGTGTGGCGTTGATTAACACCGCCGATAACACGCAGACGCTCTACCGCGCCGACGAGCGTTTTGCCATGTGCAGCACCAGTAAAGTGATGGCGGCAGCGGCGGTGCTTAAGCAAAGTGAAACGCAAAAGGGCTTGTTGAGTCAGCGGGTTGAAATTAAGCCCTCAGACTTGATTAACTACAACCCCATTGCGGAAAAACACGTCAATGGCACGATGACATTCGGGGAGTTGAGCGCGGCGGCGCTACAGTACAGC…
>CTX-M-3__EF382672__beta_lactamase
ATGGTTAAAAAATCACTGCGTCAGTTCACGCTGATGGCGACGGCAACCGTCACGCTGTTGTTAGGAAGTGTGCCGCTGTATGCGCAAACGGCGGACGTACAGCAAAAACTTGCCGAATTAGAGCGGCAGTCGGGAGGAAGACTGGGGGTGGCATTGATTAACACAGCGGATAATTCGCAAATACTTTATCGTGCTGATGAGCGCTTCGCGATGTGCAGCACCAGTAAAGTGATGGCCGCGGCCGCGGTGCTGAAGAAAAGTGAAAGCGAACCGAATCTGTTAAATCAGCGAGTTGAGATCAAAAAATCTGACCTGGTTAACTATAATCCGATTGCGGAAAAGCACGTCAATGGGACGATGTCACTGGCTGAGCTTAGCGCGGCCGCGCTACAGTACAGC…
>CTX-M-3__EF437434__beta_lactamase
ATGGTTAAAAAATCACTGCGCCAGTTCACGCTGATGGCGACGGCAACCGTCACGCTGTTGTTAGGAAGTGTGCCGCTGTATGCGCAAACGGCGGACGTACAGCAAAAACTTGCCGAATTAGAGCGGCAGTCGGGAGGCAGACTGGGTGTGGCATTGATTAACACAGCAGATAATTCGCAAATACTTTATCGTGCTGATGAGCGCTTTGCGATGTGCAGCACCAGTAAAGTGATGGCCGCGGCCGCGGTGCTGAAGAAAAGTGAAAGCGAACCGAATCTGTTAAATCAGCGAGTTGAGATCAAAAAATCTGACCTTGTTAACTATAATCCGATTGCGGAAAAGCACGTCAATGGGACGATGTCACTGGCTGAGCTTAGCGCGGCCGCGCTACAGTACAGC…
>CTX-M-3__Y10278__ARO_3001866
ATGGTTAAAAAATCACTGCGCCAGTTCACGCTGATGGCGACGGCAACCGTCACGCTGTTGTTAGGAAGTGTGCCGCTGTATGCGCAAACGGCGGACGTACAGCAAAAACTTGCCGAATTAGAGCGGCAGTCGGGAGGCAGACTGGGTGTGGCATTGATTAACACAGCAGATAATTCGCAAATACTTTATCGTGCTGATGAGCGCTTTGCGATGTGCAGCACCAGTAAAGTGATGGCCGCGGCCGCGGTGCTGAAGAAAAGTGAAAGCGAACCGAATCTGTTAAATCAGCGAGTTGAGATCAAAAAATCTGACCTTGTTAACTATAATCCGATTGCGGAAAAGCACGTCAATGGGACGATGTCACTGGCTGAGCTTAGCGCGGCCGCGCTACAGTACAGC…
>CTX-M-40__AY750914__ARO_3001902
ATGAGACATCGCGTTAAGCGGATGATGCTAATGACAACGGCCTGTATTTCGCTGTTGCTGGGGAGTGCGCCGCTGTATGCGCAGGCGAACGACGTTCAGCAAAAGCTGGCGGCGCTGGAGAAAAGCAGCGGGGGGCGGTTGGGAGTGGCGCTGATTGACACCGCCGATAACGCACAGACGCTCTACCGCGCCGACGAGCGCTTTGCCATGTGCAGCACCAGTAAGGTGATGGCAGCCGCGGCGGTGCTCAAGCAAAGTGAAACGCAAAAGAACGTGTTGAGTCAGAAGGTTGAGATTAAATCCTCGGACCTGATTAACTACAATCCCATCGCTGAAAAACACGTCAACGGCACGATGACGCTGGCGGAATTGAGCGCCGCGGCGTTGCAGTACAGCGAT…
>CTX-M-41__DQ023162__ARO_3001903
ATGATGAGAAAAAGCGTAAGGCGGGCGATGTTAATGACGACAGCCTGTGTTTCGCTGCTGTTGGCCAGTGTGCCGCTGTGTGCCCAGGCGAACGATGTTCAACAAAAGCTCGCGGCGCTGGAGAAAAGCAGCGGGGGACGACTGGGTGTGGCGTTGATTAACACCGCCGATAACACGCAGACGCTCTACCGCGCCGACGAGCGTTTTGCCATGTGCAGCACCAGTAAAGTGATGGCGGCAGCGGCGGTGCTTAAGCAAAGTGAAACGCAAAAGGGCTTGTTGAGTCAGCGGGTTGAAATTAAGCCCTCAGACTTGGTTAACTACAACCCCATTGCGGAAAAACACGTCAATGGCACGATGACATTCGGGGAGTTGATCGCGGCGGCGCTACAGTACAGC…
>CTX-M-42__DQ061159__ARO_3001904
ATGGTTAAAAAATCACTGCGCCAGTTCACGCTGATGGCGACGGCAACCGTCACGCTGTTGTTAGGAAGTGTGCCGCTGTATGCGCAAACGGCGGACGTACAGCAAAAACTTGCCGAATTAGAGCGGCAGTCGGGAGGCAGACTGGGTGTGGCATTGATTAACACAGCAGATAATTCGCAAATACTTTATCGTGCTGATGAGCGCTTTGCGATGTGCAGCACCAGTAAAGTGATGGCCGCGGCCGCGGTGCTGAAGAAAAGTGAAAGCGAACCGAATCTGTTAAATCAGCGAGTTGAGATCAAAAAATCTGACCTTGTTAACTATAATCCGATTGCGGAAAAGCACGTCAATGGGACGATGTCACTGGCTGAGCTTAGCGCGGCCGCGCTACAGTACAGC…
>CTX-M-42__DQ061159__beta_lactamase
ATGGTTAAAAAATCACTGCGCCAGTTCACGCTGATGGCGACGGCAACCGTCACGCTGTTGTTAGGAAGTGTGCCGCTGTATGCGCAAACGGCGGACGTACAGCAAAAACTTGCCGAATTAGAGCGGCAGTCGGGAGGCAGACTGGGTGTGGCATTGATTAACACAGCAGATAATTCGCAAATACTTTATCGTGCTGATGAGCGCTTTGCGATGTGCAGCACCAGTAAAGTGATGGCCGCGGCCGCGGTGCTGAAGAAAAGTGAAAGCGAACCGAATCTGTTAAATCAGCGAGTTGAGATCAAAAAATCTGACCTTGTTAACTATAATCCGATTGCGGAAAAGCACGTCAATGGGACGATGTCACTGGCTGAGCTTAGCGCGGCCGCGCTACAGTACAGC…
>CTX-M-43__DQ102702__ARO_3001905
ATGATGACTCAGAGCATTCGCCGCTCAATGTTAACGGTGATGGCGACGCTACCCCTGCTATTTAGCAGCGCAACGCTGCATGCGCAGGCGAACAGCGTGCAACAGCAGCTGGAAGCCCTGGAGAAAAGTTCGGGAGGTCGGCTTGGCGTTGCGCTGATTAACACCGCCGATAATTCGCAGATTCTCTACCGTGCCGATGAACGTTTTGCGATGTGCAGTACCAGTAAGGTGATGGCGGCCGCGGCGGTGCTTAAACAGAGCGAGAGCGATAAGCACCTGCTAAATCAGCGCGTTGAAATCAAGAAGAGCGACCTGGTTAACTACAATCCCATTGCGGAGAAACACGTTAACGGCACGATGACGCTGGCTGAGCTTGGCGCAGCGGCGCTGCAGTATAGC…
>CTX-M-44__D37830__ARO_3001906
ATGATGACTCAGAGCATTCGCCGCTCAATGTTAACGGTGATGGCGACGCTACCCCTGCTATTTAGCAGCGCAACGCTGCATGCGCAGGCGAACAGCGTGCAACAGCAGCTGGAAGCCCTGGAGAAAAGTTCGGGAGGTCGGCTTGGCGTTGCGCTGATTAACACCGCCGATAATTCGCAGATTCTCTACCGTGCCGATGAACGTTTTGCGATGTGCAGTACCAGTAAGGTGATGGCGGCCGCGGCGGTGCTTAAACAGAGCGAGAGCGATAAGCACCTGCTAAATCAGCGCGTTGAAATCAAGAAGAGCGACCTGGTTAACTACAATCCCATTGCGGAGAAACACGTTAACGGCACGATGACGCTGGCTGAGCTTGGCGCAGCGGCGCTGCAGTATAGC…
>CTX-M-44__D37830__beta_lactamase
ATGATGACTCAGAGCATTCGCCGCTCAATGTTAACGGTGATGGCGACGCTACCCCTGCTATTTAGCAGCGCAACGCTGCATGCGCAGGCGAACAGCGTGCAACAGCAGCTGGAAGCCCTGGAGAAAAGTTCGGGAGGTCGGCTTGGCGTTGCGCTGATTAACACCGCCGATAATTCGCAGATTCTCTACCGTGCCGATGAACGTTTTGCGATGTGCAGTACCAGTAAGGTGATGGCGGCCGCGGCGGTGCTTAAACAGAGCGAGAGCGATAAGCACCTGCTAAATCAGCGCGTTGAAATCAAGAAGAGCGACCTGGTTAACTACAATCCCATTGCGGAGAAACACGTTAACGGCACGATGACGCTGGCTGAGCTTGGCGCAGCGGCGCTGCAGTATAGC…
>CTX-M-45__D89862__ARO_3001907
ATGGTGACAAAGAGAGTGCAACGGATGATGTCCGCGGCGGCGGCGTGCATTCCGCTGCTGCTGGGCAGCCCAACGCTTTATGCGCAGACGAGTGCGGTGCAGCAAAAGCTGGCGGCGCTGGAGAAAAGCAGCGGAGGGCGGCTGGGCGTCGCGCTCATCGATACCGCAGATAATACGCAGGTGCTTTATCGCGGTGATGAACGCTTTCCAATGTGCAGTACCAGTAAAGTTATGGCGGCCGCGGCGGTGCTTAAGCAGAGTGAAACGCAAAAGCAGCTGCTTAATCAGCCTGTCGAGATCAAGCCTGCCGATCTGGTTAACTACAATCCGATTGCCGAAAAACACGTCAACGGCACAATGACGCTGGCAGAACTGAGCGCGGCCGCTTTGCAGTACAGC…
>CTX-M-46__AY847147__ARO_3001908
ATGGTGACAAAGAGAGTGCAACGGATGATGTTCGCGGCGGCGGCGTGCATTCCGCTGCTGCTGGGCAGCGCGCCGCTTTATGCGCAGACGAATGCGGTGCAACAAAAGCTGGCGGCGCTGGAGAAAAGCAGCGGAGGGCGGCTGGGCGTCCCGCTCATCGATACCGCAGATAATACGCAGGTGCTTTATCGCGGTGATGAACGCTTTCCAATGTGCAGTACCAGTAAAGTTATGGCGGCCGCGGCGGTGCTTAAGCAGAGTGAAACGCAAAAGCAGCTGCTTAATCAGCCTGTCGAGATCAAGCCTGCCGATCTGGTTAACTACAATCCGATTGCCGAAAAACACGTCAACGGCACAATGACGCTGGCAGAACTGAGCGCGGCCGCGTTGCAGTACAGC…
>CTX-M-46__AY847147__beta_lactamase
ATGGTGACAAAGAGAGTGCAACGGATGATGTTCGCGGCGGCGGCGTGCATTCCGCTGCTGCTGGGCAGCGCGCCGCTTTATGCGCAGACGAATGCGGTGCAACAAAAGCTGGCGGCGCTGGAGAAAAGCAGCGGAGGGCGGCTGGGCGTCCCGCTCATCGATACCGCAGATAATACGCAGGTGCTTTATCGCGGTGATGAACGCTTTCCAATGTGCAGTACCAGTAAAGTTATGGCGGCCGCGGCGGTGCTTAAGCAGAGTGAAACGCAAAAGCAGCTGCTTAATCAGCCTGTCGAGATCAAGCCTGCCGATCTGGTTAACTACAATCCGATTGCCGAAAAACACGTCAACGGCACAATGACGCTGGCAGAACTGAGCGCGGCCGCGTTGCAGTACAGC…
>CTX-M-47__AY847143__ARO_3001909
ATGGTGACAAAGAGAGTGCAACGGATGATGTTCGCGGCGGCGGCGTGCATTCCGCTGCTGCTGGGCAGCGCGCCGCTTTATGCGCAGACGAGTGCGGTGCAGCAAAAGCTGGCGGCGCTGGAGAAAAGCAGCGGAAGGCGGCTGGGCGTCGCGCTCATCGATACCGCAGATAATACGCAGGTGCTTTATCGCGGTGATGAACGCTTTCCAATGTGCAGTACCAGTAAAGTTATGGCGGCCGCGGCGGTGCTTAAGCAGAGTGAAACGCAAAAGCAGCTGCTTAATCAGCCTGTCGAGATCAAGCCTGCCGATCTGGTTAACTACAATCCGATTGCCGAAAAACACGTCAACGGCACAATGACGCTGGCAGAACTGAGCGCGGCCGCGTTGCAGTACAGC…
>CTX-M-47__AY847143__beta_lactamase
ATGGTGACAAAGAGAGTGCAACGGATGATGTTCGCGGCGGCGGCGTGCATTCCGCTGCTGCTGGGCAGCGCGCCGCTTTATGCGCAGACGAGTGCGGTGCAGCAAAAGCTGGCGGCGCTGGAGAAAAGCAGCGGAAGGCGGCTGGGCGTCGCGCTCATCGATACCGCAGATAATACGCAGGTGCTTTATCGCGGTGATGAACGCTTTCCAATGTGCAGTACCAGTAAAGTTATGGCGGCCGCGGCGGTGCTTAAGCAGAGTGAAACGCAAAAGCAGCTGCTTAATCAGCCTGTCGAGATCAAGCCTGCCGATCTGGTTAACTACAATCCGATTGCCGAAAAACACGTCAACGGCACAATGACGCTGGCAGAACTGAGCGCGGCCGCGTTGCAGTACAGC…
>CTX-M-48__AY847144__ARO_3001910
ATGGTGACAAAGAGAGTGCAACGGATGATGTTCGCGGCGGCGGCGTGCATTCCGCTGCTGCTGGGCAGCGCGCCGCTTTATGCGCAGACGAATGCGGTGCAGCAAAAGCTGGCGGCGCTGGAGAAAAGCAGCGGAGGGCGGCTGGGCGTCGCGCTCATCGATACCGCAGATAATACGCAGGTGCTTTATCGCGGTGATGAACGCTTTCCAATGTGCAGTACCAGTAAAGTTATGGCGGCCGCGGCGGTGCTTAAGCAGAGTGAAACGCAAAAGCAGCTGCTTAATCAGCCTGTCGAGATCAAGCCTGCCGATCTGGTTAACTACAATCCGATTGCCGAAAAACACGTCAACGGCACAATGACGCTGGCAGAACTGAGCGCGGCCGCGTTGCAGTACAGC…
>CTX-M-48__AY847144__beta_lactamase
ATGGTGACAAAGAGAGTGCAACGGATGATGTTCGCGGCGGCGGCGTGCATTCCGCTGCTGCTGGGCAGCGCGCCGCTTTATGCGCAGACGAATGCGGTGCAGCAAAAGCTGGCGGCGCTGGAGAAAAGCAGCGGAGGGCGGCTGGGCGTCGCGCTCATCGATACCGCAGATAATACGCAGGTGCTTTATCGCGGTGATGAACGCTTTCCAATGTGCAGTACCAGTAAAGTTATGGCGGCCGCGGCGGTGCTTAAGCAGAGTGAAACGCAAAAGCAGCTGCTTAATCAGCCTGTCGAGATCAAGCCTGCCGATCTGGTTAACTACAATCCGATTGCCGAAAAACACGTCAACGGCACAATGACGCTGGCAGAACTGAGCGCGGCCGCGTTGCAGTACAGC…
>CTX-M-49__AY847145__ARO_3001911
ATGGTGACAAAGAGAGTGCAACGGATGATGTTCGCGGCGGCGGCGTGCATTCCGCTGCTGCTGGGCAGCGCGCCGCTTTATGCGCAGACGAGTGCGGTGCAGCAAAAGCTGGCGGCGCTGGAGAAAAGCAGCGGAAGGCGGCTGGGCGTCCCGCTCATCGATACCGCAGATAATACGCAGGTGCTTTATCGCGGTGATGAACGCTTTCCAATGTGCAGTACCAGTAAAGTTATGGCGGCCGCGGCGGTGCTTAAGCAGAGTGAAACGCAAAAGCAGCTGCTTAATCAGCCTGTCGAGATCAAGCCTGCCGATCTGGTTAACTACAATCCGATTGCCGAAAAACACGTCAACGGCACAATGACGCTGGCAGAACTGAGCGCGGCCGCGTTGCAGTACAGC…
>CTX-M-49__AY847145__beta_lactamase
ATGGTGACAAAGAGAGTGCAACGGATGATGTTCGCGGCGGCGGCGTGCATTCCGCTGCTGCTGGGCAGCGCGCCGCTTTATGCGCAGACGAGTGCGGTGCAGCAAAAGCTGGCGGCGCTGGAGAAAAGCAGCGGAAGGCGGCTGGGCGTCCCGCTCATCGATACCGCAGATAATACGCAGGTGCTTTATCGCGGTGATGAACGCTTTCCAATGTGCAGTACCAGTAAAGTTATGGCGGCCGCGGCGGTGCTTAAGCAGAGTGAAACGCAAAAGCAGCTGCTTAATCAGCCTGTCGAGATCAAGCCTGCCGATCTGGTTAACTACAATCCGATTGCCGAAAAACACGTCAACGGCACAATGACGCTGGCAGAACTGAGCGCGGCCGCGTTGCAGTACAGC…
>CTX-M-4__Y14156__ARO_3001867
ATGATGACTCAGAGCATTCGCCGCTCAATGTTAACGGTGATGGCGACGCTACCCCTGCTATTTAGCAGCGCAACGCTGCATGCGCAGGCGAACAGCGTGCAACAGCAGCTGGAAGCCCTGGAGAAAAGTTCGGGAGGTCGGCTTGGCGTTGCGCAGATTAACACCGCCGATAATTCGCAGATTCTCTACGTGGCCGATGAGCGTTTTGCGATGTGCAGTACCAGTAAGGTGATGGCGGCCGCGGCGGTGCTTAAACAGAGCGAGAGCGATAAGCACCTGCTAAATCAGCGCGTTGAAATCAGAGCAAGCGACCTGGTTAACTACAATCCCATTGCGGAGAAACACGTTAACGGCACGATGACGCTGGCTGAGCTTGGCGCAGGCGCCCTGCAGTATAGC…
>CTX-M-4__Y14156__beta_lactamase
ATGATGACTCAGAGCATTCGCCGCTCAATGTTAACGGTGATGGCGACGCTACCCCTGCTATTTAGCAGCGCAACGCTGCATGCGCAGGCGAACAGCGTGCAACAGCAGCTGGAAGCCCTGGAGAAAAGTTCGGGAGGTCGGCTTGGCGTTGCGCAGATTAACACCGCCGATAATTCGCAGATTCTCTACGTGGCCGATGAGCGTTTTGCGATGTGCAGTACCAGTAAGGTGATGGCGGCCGCGGCGGTGCTTAAACAGAGCGAGAGCGATAAGCACCTGCTAAATCAGCGCGTTGAAATCAGAGCAAGCGACCTGGTTAACTACAATCCCATTGCGGAGAAACACGTTAACGGCACGATGACGCTGGCTGAGCTTGGCGCAGGCGCCCTGCAGTATAGC…
>CTX-M-50__AY847146__ARO_3001912
ATGGTGACAAAGAGAGTGCAACGGATGATGTTCGCGGCGGCGGCGTGCATTCCGCTGCTGCTGGGCAGCGCGCCGCTTTATGCGCAGACGAGTGCGGTGCAGCAAAAGCTGGCGGCGCTGGAGAAAAGCAGCGGAGGGCGGCTGGGCGTCCCGCTCATCGATACCGCAGATAATACGCAGGTGCTTTATCGCGGTGATGAACGCTTTCCAATGTGCAGTACCAGTAAAGTTATGGCGGCCGCGGCGGTGCTTAAGCAGAGTGAAACGCAAAAGCAGCTGCTTAATCAGCCTGTCGAGATCAAGCCTGCCGATCTGGTTAACTACAATCCGATTGCCGAAAAACACGTCAACGGCACAATGACGCTGGCAGAACTGAGCGCGGCCGCGTTGCAGTACAGC…
>CTX-M-50__AY847146__beta_lactamase
ATGGTGACAAAGAGAGTGCAACGGATGATGTTCGCGGCGGCGGCGTGCATTCCGCTGCTGCTGGGCAGCGCGCCGCTTTATGCGCAGACGAGTGCGGTGCAGCAAAAGCTGGCGGCGCTGGAGAAAAGCAGCGGAGGGCGGCTGGGCGTCCCGCTCATCGATACCGCAGATAATACGCAGGTGCTTTATCGCGGTGATGAACGCTTTCCAATGTGCAGTACCAGTAAAGTTATGGCGGCCGCGGCGGTGCTTAAGCAGAGTGAAACGCAAAAGCAGCTGCTTAATCAGCCTGTCGAGATCAAGCCTGCCGATCTGGTTAACTACAATCCGATTGCCGAAAAACACGTCAACGGCACAATGACGCTGGCAGAACTGAGCGCGGCCGCGTTGCAGTACAGC…
>CTX-M-51__DQ211987__ARO_3001913
ATGGTGACAAAGAGAGTGCAACGGATGATGTTCGCGGCGGCGGCGTGCATTCCGCTGCTGCTGGGCAGCGCGCCGCTTTATGCGCAGACGAGTGCGGTGCAGCAAAAGCTGGCGGCGCTGGAGAAAAGCAGCGGAGGGCGGCTGGGCGTCGCGCTCATCGATACCGCAGATAATACGCAGGTGCTTTATCGCGGTGATGAACGCTTTCCAATGTGCAGTACCAGTAAAGTTATGGCGGTCGCGGCGGTGCTTAAGCAGAGTGAAACGCAAAAGCAGCTGCTTAATCAGCCTGTCGAGATCAAGCCTGCCGATCTGGTTAACTACAATCCGATTGCCGAAAAACACGTCAACGGCACAATGACGCTGGCAGAGCTGAGCGCGGCCGCGTTGCAGTACAGC…
>CTX-M-52__DQ223685__ARO_3001914
ATGGTTAAAAAATCACTGCGCCAGTTCACGCTGATGGCGACGGCAACCGTCACGCTGTTGTTAGGAAGTGTGCCGCTGTATGCGCAAACGGCGGACGTACAGCAAAAACTTGCCGAATTAGAGCGGCAGTCGGGAGGCAGACTGGGTGTGGCATTGATTAACACAGCAGATAATTCGCAAATACTTTATCGTGCTGATGAGCGCTTTGCGATGTGCAGCACCAGTAAAGTGATGGCCGTGGCCGCGGTGCTGAAGAAAAGTGAAAGCGAACCGAATCTGTTAAATCAGCGAGTTGAGATCAAAAAATCTGACCTTGTTAACTATAATCCGATTGCGGAAAAGCACGTCAATGGGACGATGTCACTGGCTGAGCTTAGCGCGGCCGCGCTACAGTACAGC…
>CTX-M-52__GU125667__beta_lactamase
ATGGTTAAAAAATCACTGCGCCAGTTCACGCTGATGGCGACGGCAACCGTCACGCTGTTGTTAGGAAGTGTGCCGCTGTATGCGCAAACGGCGGACGTACAGCAAAAACTTGCCGAATTAGAGCGGCAGTCGGGAGGCAGACTGGGTGTGGCATTGATTAACACAGCAGATAATTCGCAAATACTTTATCGTGCTGATGAGCGCTTTGCGATGTGCAGCACCAGTAAAGTGATGGCCGTGGCCGCGGTGCTGAAGAAAAGTGAAAGCGAACCGAATCTGTTAAATCAGCGAGTTGAGATCAAAAAATCTGACCTTGTTAACTATAATCCGATTGCGGAAAAGCACGTCAATGGGACGATGTCACTGGCTGAGCTTAGCGCGGCCGCGCTACAGTACAGC…
>CTX-M-53__DQ268764__ARO_3001915
ATGGTTAAAAAATCACTGCGCCAGTTCACGCTGATGGCGACGGCAACCGTCACGCTGTTGTTAGGAAGTGTGCCGCTGTATGCGCAAACGGTGGACGTACAGCAAAAACTTGCCGAATTAGAGCAGCAGTCGGGAGGAAGGCTGGGTGTGGCATTGATTAACACGGCGGATAATTCGCAAATACTTTATCGTGCTGATGAGCGCTTTGCGATGTGCAGCACCAGTAAAGTGATGGCCGTGGCCGCGGTGCTGAAGAAAAGTGAAAGCGAACCGAATCTGTTAAATCAGCGAGTCGAGATCAAAAAATCTGACCTGGTTAACTATAATCCGATTGCGGAAAAACACGTCAATGGGACGATGTCACTGGCTGAGCTCAGCGCGGCCGCGCTACAGTACAGC…
>CTX-M-53__DQ268764__beta_lactamase
ATGGTTAAAAAATCACTGCGCCAGTTCACGCTGATGGCGACGGCAACCGTCACGCTGTTGTTAGGAAGTGTGCCGCTGTATGCGCAAACGGTGGACGTACAGCAAAAACTTGCCGAATTAGAGCAGCAGTCGGGAGGAAGGCTGGGTGTGGCATTGATTAACACGGCGGATAATTCGCAAATACTTTATCGTGCTGATGAGCGCTTTGCGATGTGCAGCACCAGTAAAGTGATGGCCGTGGCCGCGGTGCTGAAGAAAAGTGAAAGCGAACCGAATCTGTTAAATCAGCGAGTCGAGATCAAAAAATCTGACCTGGTTAACTATAATCCGATTGCGGAAAAACACGTCAATGGGACGATGTCACTGGCTGAGCTCAGCGCGGCCGCGCTACAGTACAGC…
>CTX-M-54__DQ303459__ARO_3001916
ATGGTTAAAAAATCACTGCGCCAGTTCACGCTGATGGCGACGGCAACCGTCACGCTGTTGTTAGGAAGTGTGCCGCTGTATGCGCAAACGGCGGACGTACAGCAAAAACTTGCCGAATTAGAGCGGCAGTCGGGAGGCAGACTGGGTGTGGCATTGATTAACACAGCAGATAATTCGCAAATACTTTATCGTGCTGATGAGCGCTTTGCGATGTGCAGCACCAGTAAAGTGATGGCCGCGGCCGCGGTGCTGAAGAAAAGTGAAAGCGAACCGAATCTGTTAAATCAGCGAGTTGAGATCAAAAAATCTGACCTTGTTAACTATAATCCGATTGCGGAAAAGCACGTCAATGGGACGATGTCACTGGCTGAGCTTAGCGCGGCCGCGCTACAGTACAGC…
>CTX-M-54__DQ303459__beta_lactamase
ATGGTTAAAAAATCACTGCGCCAGTTCACGCTGATGGCGACGGCAACCGTCACGCTGTTGTTAGGAAGTGTGCCGCTGTATGCGCAAACGGCGGACGTACAGCAAAAACTTGCCGAATTAGAGCGGCAGTCGGGAGGCAGACTGGGTGTGGCATTGATTAACACAGCAGATAATTCGCAAATACTTTATCGTGCTGATGAGCGCTTTGCGATGTGCAGCACCAGTAAAGTGATGGCCGCGGCCGCGGTGCTGAAGAAAAGTGAAAGCGAACCGAATCTGTTAAATCAGCGAGTTGAGATCAAAAAATCTGACCTTGTTAACTATAATCCGATTGCGGAAAAGCACGTCAATGGGACGATGTCACTGGCTGAGCTTAGCGCGGCCGCGCTACAGTACAGC…
>CTX-M-55__DQ885477__ARO_3001917
ATGGTTAAAAAATCACTGCGCCAGTTCACGCTGATGGCGACGGCAACCGTCACGCTGTTGTTAGGAAGTGTGCCGCTGTATGCGCAAACGGCGGACGTACAGCAAAAACTTGCCGAATTAGAGCGGCAGTCGGGAGGCAGACTGGGTGTGGCATTGATTAACACAGCAGATAATTCGCAAATACTTTATCGTGCTGATGAGCGCTTTGCGATGTGCAGCACCAGTAAAGTGATGGCCGTGGCCGCGGTGCTGAAGAAAAGTGAAAGCGAACCGAATCTGTTAAATCAGCGAGTTGAGATCAAAAAATCTGACCTTGTTAACTATAATCCGATTGCGGAAAAGCACGTCAATGGGACGATGTCACTGGCTGAGCTTAGCGCGGCCGCGCTACAGTACAGC…
>CTX-M-56__EF374097__ARO_3001918
ATGATGACTCAGAGCATTCGCCGCTCAATGTTAACGGTGATGGCGACGCTACCCCTGCTATTTAGCAGCGCAACGCTGCATGCGCAGGCGAACAGCGTGCAACAGCAGCTGGAAGCCCTGGAGAAAAGTTCGGGAGGTCGGCTTGGCGTTGCGCTGATTAACACCGCCGATAATTCGCAGATTCTCTACCGTGCCGATGAACGTTTTGCGATGTGCAGTACCAGTAAGGTGATGGCGGCCGCGGCGGTGCTTAAACAGAGCGAGAGCGATAAGCACCTGCTAAATCAGCGCGTTGAAATCAAGAAGAGCGACCTGGTTAACTACAATCCCATTGCGGAGAAACACGTTAACGGCACGATGACGCTGGCTGAGCTTGGCGCAGCGGCGCTGCAGTATAGC…
>CTX-M-58__EF210159__ARO_3001919
ATGGTTAAAAAATCACTGCGTCAGTTCACGCTGATGGCGACGGCAACCGTCACGCTGTTGTTAGGAAGTGTGCCGCTGTATGCGCAAACGGCGGACGTACAGCAAAAACTTGCCGAATTAGAGCGGCAGTCGGGAGGAAGACTGGGTGTGGCATTGATTAACACAGCAGATAATTCGCAAATACTTTATCGTGCTGATGAGCGCTTTGCGATGTGCAGCACCAGTAAAGTGATGGCCGTGGCCGCGGTGCTGAAGAAAAGTGAAAGCGAACCGAATCTGTTAAATCAGCGAGTTGAGATCAAAAAATCTGACTTGGTTAACTATAATCCGATTGCGGAAAAGCACGTCGATGGGACGATGTCACTGGCTGAGCTTAGCGCGGCCGCGCTACAGTACAGC…
>CTX-M-58__EF210159__beta_lactamase
ATGGTTAAAAAATCACTGCGTCAGTTCACGCTGATGGCGACGGCAACCGTCACGCTGTTGTTAGGAAGTGTGCCGCTGTATGCGCAAACGGCGGACGTACAGCAAAAACTTGCCGAATTAGAGCGGCAGTCGGGAGGAAGACTGGGTGTGGCATTGATTAACACAGCAGATAATTCGCAAATACTTTATCGTGCTGATGAGCGCTTTGCGATGTGCAGCACCAGTAAAGTGATGGCCGTGGCCGCGGTGCTGAAGAAAAGTGAAAGCGAACCGAATCTGTTAAATCAGCGAGTTGAGATCAAAAAATCTGACTTGGTTAACTATAATCCGATTGCGGAAAAGCACGTCGATGGGACGATGTCACTGGCTGAGCTTAGCGCGGCCGCGCTACAGTACAGC…
>CTX-M-59__DQ408762__ARO_3001920
ATGATGACTCAGAGCATTCGCCGCTCAATGTTAACGGTGATGGCGACGCTACCCCTGCTATTTAGCAGCGCAACGCTGCATGCGCAGGCGAACAGCGTGCAACAGCAGCTGGAAGCCCTGGAGAAAAGTTCGGGAGGTCGGCTTGGCGTTGCGCTGATTAACACCGCCGATAATTCGCAGATTCTCTACCGTGCCGATGAACGTTTTGCGATGTGCAGTACCAGTAAGGTGATGGCGGCCGCGGCGGTGCTTAAACAGAGCGAGAGCGATAAGCTCCTGCTAAATCAGCGCGTTGAAATCAAGAAGAGCGACCTGGTTAACTACAATCCCATTGCGGAGAAACACGTTAACGGCACGATGACGCTGGCTGAGCTTGGCGCAGCGGCGCTGCAGTATAGC…
>CTX-M-5__AF286192__beta_lactamase
ATGATGACTCAGAGCATTCGCCGCTCAATGTTAACGGTGATGGCGACGCTACCCCTGCTATTTAGCAGCGCAACGCTGCACGCGCAGACGAACAGCGTGCAGCAGCAGCTGGAAGCCCTGGAGAAAAGTTCGGGAGGTCGGCTTGGCGTTGCGCTGATTAACACCGCCGATAATTCGCAGATTCTCTACCGTGCCGATGAACGTTTTGCGATGTGCAGTACCAGTAAGGTGATGGCGGCCGCGGCGGTGCTTAAACAGAGCGAGAGCGATAAGCACCTGCTAAATCAGCGCGTTGAAATCAAGAAGAGCGACCTGGTTAACTACAATCCCATTGCGGAGAAACACGTTAACGGCACGATGACGCTGGCTGAGCTTGGCGCAGCGGCGCTGCAGTATAGC…
>CTX-M-5__AJ005045__beta_lactamase
ATGATGACTCAGAGCATTCGCCGCTCAATGTTAACGGTGATGGCGACGCTACCCCTGCTATTTAGCAGCGCAACGCTGCATGCGCAGGCGAACAGCGTGCAACAGCAGCTGGAAGCCCTGGAGAAAAGTTCGGGAGGTCGGCTTGGCGTTGCGCTGATTAACACCGCCGATAATTCGCAGATTCTCTACGTGGCCGATGAGCGTTTTGCGATGTGCAGTACCAGTAAGGTGATGGCGGCCGCGGCGGTGCTTAAACAGAGCGAGAGCGATAAGCACCTGCTAAATCAGCGCGTTGAAATCAGAGCAAGCGACCTGGTTAACTACAATCCGATTGCGGAGAAACACGTTAACGGCACGATGACGCTGGCTCAGCTTGGCGCCGGCGCCCTGCAGTATAGC…
>CTX-M-5__U95364__ARO_3001868
ATGATGACTCAGAGCATTCGCCGCTCAATGTTAACGGTGATGGCGACGCTACCCCTGCTATTTAGCAGCGCAACGCTGCACGCGCAGACGAACAGCGTGCAGCAGCAGCTGGAAGCCCTGGAGAAAAGTTCGGGAGGTCGGCTTGGCGTTGCGCTGATTAACACCGCCGATAATTCGCAGATTCTCTACCGTGCCGATGAACGTTTTGCGATGTGCAGTACCAGTAAGGTGATGGCGGCCGCGGCGGTGCTTAAACAGAGCGAGAGCGATAAGCACCTGCTAAATCAGCGCGTTGAAATCAAGAAGAGCGACCTGGTTAACTACAATCCCATTGCGGAGAAACACGTTAACGGCACGATGACGCTGGCTGAGCTTGGCGCAGCGGCGCTGCAGTATAGC…
>CTX-M-60__AM411407__ARO_3001921
ATGGTTAAAAAATCACTGCGCCAGTTCACGCTGATGGCGACGGCAGCCGTCACGCTGTTGTTAGGAAGTGTGCCGCTGTATGCGCAAACGGCGGACGTACAGCAAAAACTTGCCGAATTAGAGCGGCAGTCGGGAGGCAGACTGGGTGTGGCATTGATTAACACAGCGGATAATTCGCAAATACTTTATCGTGCTGATGAGCGCTTCGCGATGTGCAGCACCAGTAAAGTGATGGCCGTGGCCGCGGTGCTGAAGAAAAGTGAAAGCGAACCGAGTCTGTTAAATCAGCGAGTTGAGATCAAAAAATCTGACCTGGTTAACTATAATCCGATTGCGGAAAAGCACGTCAATGGGACGATGTCACTGGCTGAGCTTAGCGCGGCCGCGCTACAGTACAGC…
>CTX-M-60__AM411407__beta_lactamase
ATGGTTAAAAAATCACTGCGCCAGTTCACGCTGATGGCGACGGCAGCCGTCACGCTGTTGTTAGGAAGTGTGCCGCTGTATGCGCAAACGGCGGACGTACAGCAAAAACTTGCCGAATTAGAGCGGCAGTCGGGAGGCAGACTGGGTGTGGCATTGATTAACACAGCGGATAATTCGCAAATACTTTATCGTGCTGATGAGCGCTTCGCGATGTGCAGCACCAGTAAAGTGATGGCCGTGGCCGCGGTGCTGAAGAAAAGTGAAAGCGAACCGAGTCTGTTAAATCAGCGAGTTGAGATCAAAAAATCTGACCTGGTTAACTATAATCCGATTGCGGAAAAGCACGTCAATGGGACGATGTCACTGGCTGAGCTTAGCGCGGCCGCGCTACAGTACAGC…
>CTX-M-61__EF219142__ARO_3001922
ATGGTTAAAAAATCACTGCGTCAGTTCACGCTGATGGCGACGGCAACCGTCACGCTGTTGTTAGGAAGTGTGCCGCTGTATGCGCAAACGGCGGACGTACAGCAAAAACTTGCCGAATTAGAGCGGCAGTCGGGAGGAAGACTGGGTGTGGCATTGATTAACACAGCAGATAATTCGCAAATACTTTATCGTGCTGATGAGCGCTTTGCGATGTGCAGCACCAGTAAAGTGATGGCCGTGGCCGCGGTGCTGAAGAAAAGTGAAAGCGAACCGAATCTGTTAAATCAGCGAGTTGAGATCAAAAAATCTGACTTGGTTAACTATAATCCGATTGCGGAAAAGCACGTCGATGGGACGATGTCACTGGCTGAGCTTAGCGCGGCCGCGCTACAGTACAGC…
>CTX-M-61__EF219142__beta_lactamase
ATGGTTAAAAAATCACTGCGTCAGTTCACGCTGATGGCGACGGCAACCGTCACGCTGTTGTTAGGAAGTGTGCCGCTGTATGCGCAAACGGCGGACGTACAGCAAAAACTTGCCGAATTAGAGCGGCAGTCGGGAGGAAGACTGGGTGTGGCATTGATTAACACAGCAGATAATTCGCAAATACTTTATCGTGCTGATGAGCGCTTTGCGATGTGCAGCACCAGTAAAGTGATGGCCGTGGCCGCGGTGCTGAAGAAAAGTGAAAGCGAACCGAATCTGTTAAATCAGCGAGTTGAGATCAAAAAATCTGACTTGGTTAACTATAATCCGATTGCGGAAAAGCACGTCGATGGGACGATGTCACTGGCTGAGCTTAGCGCGGCCGCGCTACAGTACAGC…
>CTX-M-62__EF219134__ARO_3001923
ATGGTTAAAAAATCACTGCGTCAGTTCACGCTGATGGCGACGGCAACCGTCACGCTGTTGTTAGGAAGTGTGCCGCTGTATGCGCAAACGGCGGACGTACAGCAAAAACTTGCCGAATTAGAGCGGCAGTCGGGAGGAAGACTGGGGGTGGCATTGATTAACACAGCGGATAATTCGCAAATACTTTATCGTGCTGATGAGCGCTTCGCGATGTGCAGCACCAGTAAAGTGATGGCCGCGGCCGCGGTGCTGAAGAAAAGTGAAAGCGAACCGAATCTGTTAAATCAGCGAGTTGAGATCAAAAAATCTGACCTGGTTAACTATAATCCGATTGCGGAAAAGCACGTCAATGGGACGATGTCACTGGCTGAGCTTAGCGCGGCCGCGCTACAGTACAGC…
>CTX-M-62__EF219134__beta_lactamase
ATGGTTAAAAAATCACTGCGTCAGTTCACGCTGATGGCGACGGCAACCGTCACGCTGTTGTTAGGAAGTGTGCCGCTGTATGCGCAAACGGCGGACGTACAGCAAAAACTTGCCGAATTAGAGCGGCAGTCGGGAGGAAGACTGGGGGTGGCATTGATTAACACAGCGGATAATTCGCAAATACTTTATCGTGCTGATGAGCGCTTCGCGATGTGCAGCACCAGTAAAGTGATGGCCGCGGCCGCGGTGCTGAAGAAAAGTGAAAGCGAACCGAATCTGTTAAATCAGCGAGTTGAGATCAAAAAATCTGACCTGGTTAACTATAATCCGATTGCGGAAAAGCACGTCAATGGGACGATGTCACTGGCTGAGCTTAGCGCGGCCGCGCTACAGTACAGC…
>CTX-M-63__AB205197__ARO_3001924
ATGAGACATCGCGTTAAGCGGATGATGCTAATGACAACGGCCTGTATTTCGCTGTTGCTGGGGAGTGCGCCGCTGTATGCGCAGGCGAACGACGTTCAGCAAAAGCTGGCGGCGCTGGAGAAAAGCAGCGGGGGGCGGTTGGGAGTGGCGCTGATTGACACCGCCGATAACGCACAGACGCTCTACCGCGCCGACGAGCGCTTTGCCATGTGCAGCACCAGTAAGGTGATGGCAGCCGCGGCGGTGCTCAAGCAAAGTGAAACGCAAAAGAACGTGTTGAGTCAGAAGGTTGAGATTAAATCCTCGGACCTGATTAACTACAATCCCATCGCTGAAAAACACGTCAACGGCACGATGACGCTGGCGGAATTGAGCGCCGCGGCGTTGCAGTACAGCGAT…
>CTX-M-64__AB284167__ARO_3001925
ATGGTTAAAAAATCACTGCGCCAGTTCACGCTGATGGCGACGGCAACCGTCACGCTGTTGTTAGGAAGTGTGCCGCTGTATGCGCAAACGGCGGACGTACAGCAAAAACTTGCCGAATTAGAGCGGCAGTCGGGAGGCAGACTGGGTGTGGCATTGATTAACACAGCAGATAATTCGCAAATACTTTATCGTGCTGATGAGCGCTTTCCAATGTGCAGTACCAGTAAAGTTATGGCGGCCGCGGCGGTGCTTAAGCAGAGTGAAACGCAAAAGCAGCTGCTTAATCAGCCTGTCGAGATCAAGCCTGCCGATCTGGTTAACTACAATCCGATTGCCGAAAAACACGTCAACGGCACAATGACGCTGGCAGAACTGAGCGCGGCCGCGTTGCAGTACAGC…
>CTX-M-65__EF418608__ARO_3001926
ATGGTGACAAAGAGAGTGCAACGGATGATGTTCGCGGCGGCGGCGTGCATTCCGCTGCTGCTGGGCAGCGCGCCGCTTTATGCGCAGACGAGTGCGGTGCAGCAAAAGCTGGCGGCGCTGGAGAAAAGCAGCGGAGGGCGGCTGGGCGTCGCGCTCATCGATACCGCAGATAATACGCAGGTGCTTTATCGCGGTGATGAACGCTTTCCAATGTGCAGTACCAGTAAAGTTATGGCGGTCGCGGCGGTGCTTAAGCAGAGTGAAACGCAAAAGCAGCTGCTTAATCAGCCTGTCGAGATCAAGCCTGCCGATCTGGTTAACTACAATCCGATTGCCGAAAAACACGTCAACGGCACAATGACGCTGGCAGAACTGAGCGCGGCCGCGTTGCAGTACAGC…
>CTX-M-65__FJ907380__beta_lactamase
ATGGTGACAAAGAGAGTGCAACGGATGATGTTCGCGGCGGCGGCGTGCATTCCGCTGCTGCTGGGCAGCGCGCCGCTTTATGCGCAGACGAGTGCGGTGCAGCAAAAGCTGGCGGCGCTGGAGAAAAGCAGCGGAGGGCGGCTGGGCGTCGCGCTCATCGATACCGCAGATAATACGCAGGTGCTTTATCGCGGTGATGAACGCTTTCCAATGTGCAGTACCAGTAAAGTTATGGCGGTCGCGGCGGTGCTTAAGCAGAGTGAAACGCAAAAGCAGCTGCTTAATCAGCCTGTCGAGATCAAGCCTGCCGATCTGGTTAACTACAATCCGATTGCCGAAAAACACGTCAACGGCACAATGACGCTGGCAGAACTGAGCGCGGCCGCGTTGCAGTACAGC…
>CTX-M-65__GQ456158__beta_lactamase
ATGGTGACAAAGAGAGTGCAACGGATGATGTTCGCGGCGGCGGCGTGCATTCCGCTGCTGCTGGGCAGCGCGCCGCTTTATGCGCAGACGAGTGCGGTGCAGCAAAAGCTGGCGGCGCTGGAGAAAAGCAGCGGAGGGCGGCTGGGCGTCGCGCTCATCGATACCGCAGATAATACGCAGGTGCTTTATCGCGGTGATGAACGCTTTCCAATGTGCAGTACCAGTAAAGTTATGGCGGTCGCGGCGGTGCTTAAGCAGAGTGAAACGCAAAAGCAGCTGCTTAATCAGCCTGTCGAGATCAAGCCTGCCGATCTGGTTAACTACAATCCGATTGCCGAAAAACACGTCAACGGCACAATGACGCTGGCAGAACTGAGCGCGGCCGCGTTGCAGTACAGC…
>CTX-M-66__EF576988__ARO_3001927
ATGGTTAAAAAATCACTGCGCCAGTTCACGCTGATGGCGACGGCAACCGTCACGCTGTTGTTAGGAAATGTGCCGCTGTATGCGCAAACGGCGGACGTACAGCAAAAACTTGCCGAATTAGAGCGGCAGTCGGGAGGCAGACTGGGTGTGGCATTGATTAACACAGCAGATAATTCGCAAATACTTTATCGTGCTGATGAGCGCTTTGCGATGTGCAGCACCAGTAAAGTGATGGCCGCGGCCGCGGTGCTGAAGAAAAGTGAAAGCGAACCGAATCTGTTAAATCAGCGAGTTGAGATCAAAAAATCTGACCTTGTTAACTATAATCCGATTGCGGAAAAGCACGTCAATGGGACGATGTCACTGGCTGAGCTTAGCGCGGCCGCGCTACAGTACAGC…
>CTX-M-66__EF576988__beta_lactamase
ATGGTTAAAAAATCACTGCGCCAGTTCACGCTGATGGCGACGGCAACCGTCACGCTGTTGTTAGGAAATGTGCCGCTGTATGCGCAAACGGCGGACGTACAGCAAAAACTTGCCGAATTAGAGCGGCAGTCGGGAGGCAGACTGGGTGTGGCATTGATTAACACAGCAGATAATTCGCAAATACTTTATCGTGCTGATGAGCGCTTTGCGATGTGCAGCACCAGTAAAGTGATGGCCGCGGCCGCGGTGCTGAAGAAAAGTGAAAGCGAACCGAATCTGTTAAATCAGCGAGTTGAGATCAAAAAATCTGACCTTGTTAACTATAATCCGATTGCGGAAAAGCACGTCAATGGGACGATGTCACTGGCTGAGCTTAGCGCGGCCGCGCTACAGTACAGC…
>CTX-M-67__EF581888__ARO_3001928
ATGGTGACAAAGAGAGTGCAACGGATGATGTTCGCGGCGGCGGCGTGCATTCCGCTGCTGCTGGGCAGCGCGCCGCTTTATGCGCAGACGAGTGCGGTGCAGCAAAAGCTGGCGGCGCTGGAGAAAAGCAGCGGAGGGCGGCTGGGCGTCGCGCTCATCGATACCGCAGATAATACGCAGGTGCTTTATCGCGGTGATGAACGCTTTCCAATGTGCAGTACCAGTAAAGTTATGGCGGCCGCGGCGGTGCTTAAGCAGAGTGAAACGCAAAAGCAGCTGCTTAATCAGCCTGTCGAGATCAAGCCTGCCGATCTGGTTAACTACAGTCCGATTGCCGAAAAACACGTCAACGGCACAATGACGCTGGCAGAACTGAGCGCGGCCGCGTTGCAGTACAGC…
>CTX-M-68__EU177100__ARO_3001929
ATGGTTAAAAAATCACTGCGCCAGTTCACGCTGATGGCGACGGCAACCGTCACGCTGTTATTAGGAAGTGTGCCGCTGCATGCGCAAACGGTGGACGTACAGCAAAAACTTGCCGAATTAGAGCGGCAGTCGGGAGGAAGGCTGGGTGTGGCATTGATTAACACGGCGGATAATTCGCAAATACTTTATCGTGCTGATGAGCGTTTTGCGATGTGCAGCACCAGTAAAGTGATGGCCGCGGCCGCGGTGCTAAAGAAAAGTGAAAGCGAACCGAATCTGTTAAATCAGCGAGTCGAGATCAAAAAATCTGACCTGGTTAACTATAATCCGATTGCGGAAAAGCACGTCAATGGGACGATGTCACTGGCTGAGCTCAGCGCGGCCGCGCTACAGTACAGC…
>CTX-M-68__EU177100__beta_lactamase
ATGGTTAAAAAATCACTGCGCCAGTTCACGCTGATGGCGACGGCAACCGTCACGCTGTTATTAGGAAGTGTGCCGCTGCATGCGCAAACGGTGGACGTACAGCAAAAACTTGCCGAATTAGAGCGGCAGTCGGGAGGAAGGCTGGGTGTGGCATTGATTAACACGGCGGATAATTCGCAAATACTTTATCGTGCTGATGAGCGTTTTGCGATGTGCAGCACCAGTAAAGTGATGGCCGCGGCCGCGGTGCTAAAGAAAAGTGAAAGCGAACCGAATCTGTTAAATCAGCGAGTCGAGATCAAAAAATCTGACCTGGTTAACTATAATCCGATTGCGGAAAAGCACGTCAATGGGACGATGTCACTGGCTGAGCTCAGCGCGGCCGCGCTACAGTACAGC…
>CTX-M-69__EU402393__ARO_3001930
ATGGTTAAAAAATCACTGCGCCAGTTCACGCTGATGGCGACGGCAACCGTCACGCTGTTGTTAGGAAGTGTGCCGCTGTATGCGCAAACGGCGGACGTACAGCAAAAACTTGCCGAATTAGAGCGGCAGTCGGGAGGCAGACTGGGTGTGGCATTGATTAACACAGCAGATAATTCGCAAATACTTTATCGTGCTGATGAGCGCTTTGCGATGTGCAGCACCAGTAAAGTGATGGCCGTGGCCGCGGTGCTGAAGAAAAGTGAAAGCGAACCGAATCTGTTAAATCAGCGAGTTGAGATCAAAAAATCTGACCTTGTTAACTATAATCCGATTGCGGAAAAGCACGTCAATGGGACGATGTCACTGGCTGAGCTTAGCGCGGCCGCGCTACAGTACAGC…
>CTX-M-6__AJ005044__ARO_3001869
ATGATGACTCAGAGCATTCGCCGCTCAATGTTAACGGTGATGGCGACGCTACCCCTGCTATTTAGCAGCGCAACGCTGCATGCGCAGGCGAACAGCGTGCAACAGCAGCTGGAAGCCCTGGAGAAAAGTTCGGGAGGTCGGCTTGGCGTTGCGCTGATTAACACCGCCGATAATTCGCAGATTCTCTACCTGGCCGATGAGCGTTTTGCGATGTGCAGTACCAGTAAGGTGATGGCGGCCGCGGCGGTGCTTAAACAGAGCGAGAGCGATAAGCACCTGCTAAATCAGCGCGTTGAAATCAAGGCGAGCGACCTGGTTAACTACAATCCCATTGCGGAGAAACACGTTAACGGCACGATGACGCTGGCTGAGCTTGGCGCAGGCGCCCTGCAGTATAGC…
>CTX-M-6__AJ005044__beta_lactamase
ATGATGACTCAGAGCATTCGCCGCTCAATGTTAACGGTGATGGCGACGCTACCCCTGCTATTTAGCAGCGCAACGCTGCATGCGCAGGCGAACAGCGTGCAACAGCAGCTGGAAGCCCTGGAGAAAAGTTCGGGAGGTCGGCTTGGCGTTGCGCTGATTAACACCGCCGATAATTCGCAGATTCTCTACCTGGCCGATGAGCGTTTTGCGATGTGCAGTACCAGTAAGGTGATGGCGGCCGCGGCGGTGCTTAAACAGAGCGAGAGCGATAAGCACCTGCTAAATCAGCGCGTTGAAATCAAGGCGAGCGACCTGGTTAACTACAATCCCATTGCGGAGAAACACGTTAACGGCACGATGACGCTGGCTGAGCTTGGCGCAGGCGCCCTGCAGTATAGC…
>CTX-M-71__FJ815436__ARO_3001932
ATGGTTAAAAAATCACTGCGCCAGTTCACGCTGATGGCGACGGCAACCGTCACGCTGTTGTTAGGAAGTGTGCCGCTGTATGCGCAAACGGCGGACGTACAGCAAAAACTTGCCGAATTAGAGCGGCAGTCGGGAGGCAGACTGGGTGTGGCATTGATTAACACAGCAGATAATTCGCAAATACTTTATCGTGCTGATGAGCGCTTTGCGATGTGCAGCACCAGTAAAGTGATGGCCGCGGCCGCGGTGCTGAAGAAAAGTGAAAGCGAACCGAATCTGTTAAATCAGCGAGTTGAGATCAAAAAATCTGACCTTGTTAACTATAATCCGATTGCGGAAAAGCACGTCAATGGGACGATGTCACTGGCTGAGCTTAGCGCGGCCGCGCTACAGTACAGC…
>CTX-M-71__FJ815436__beta_lactamase
ATGGTTAAAAAATCACTGCGCCAGTTCACGCTGATGGCGACGGCAACCGTCACGCTGTTGTTAGGAAGTGTGCCGCTGTATGCGCAAACGGCGGACGTACAGCAAAAACTTGCCGAATTAGAGCGGCAGTCGGGAGGCAGACTGGGTGTGGCATTGATTAACACAGCAGATAATTCGCAAATACTTTATCGTGCTGATGAGCGCTTTGCGATGTGCAGCACCAGTAAAGTGATGGCCGCGGCCGCGGTGCTGAAGAAAAGTGAAAGCGAACCGAATCTGTTAAATCAGCGAGTTGAGATCAAAAAATCTGACCTTGTTAACTATAATCCGATTGCGGAAAAGCACGTCAATGGGACGATGTCACTGGCTGAGCTTAGCGCGGCCGCGCTACAGTACAGC…
>CTX-M-72__AY847148__ARO_3001933
ATGGTTAAAAAATCACTGCGCCAGTTCACGCTGATGGCGACGGCAACCGTCACGCTGTTGTTAGGAAGTGTGCCGCTGTATGCGCAAACGGCGGACGTACAGCAAAAACTTGCCGAATTAGAGCGGCAGTCGGGAGGCAGACTGGGTGTGGCATTGATTAACACAGCAGATAATTCGCAAATACTTTATCGTGCTGATGAGCGCTTTGCGATGTGCAGCACCAGTAAAGTGATGGCCGCGGCCGCGGTGCTGAAGAAAAGTGAAAGCGAACCGAATCTGTTAAATCAGCGAGTTGAGATCAAAAAATCTGACCTTGTTAACTATAATCCGATTGCGGAAAAGCACGTCAATGGGACGATGTCACTGGCTGAGCTTAGCGCGGCCGCGCTACAGTACAGC…
>CTX-M-72__AY847148__beta_lactamase
ATGGTTAAAAAATCACTGCGCCAGTTCACGCTGATGGCGACGGCAACCGTCACGCTGTTGTTAGGAAGTGTGCCGCTGTATGCGCAAACGGCGGACGTACAGCAAAAACTTGCCGAATTAGAGCGGCAGTCGGGAGGCAGACTGGGTGTGGCATTGATTAACACAGCAGATAATTCGCAAATACTTTATCGTGCTGATGAGCGCTTTGCGATGTGCAGCACCAGTAAAGTGATGGCCGCGGCCGCGGTGCTGAAGAAAAGTGAAAGCGAACCGAATCTGTTAAATCAGCGAGTTGAGATCAAAAAATCTGACCTTGTTAACTATAATCCGATTGCGGAAAAGCACGTCAATGGGACGATGTCACTGGCTGAGCTTAGCGCGGCCGCGCTACAGTACAGC…
>CTX-M-74__GQ149243__ARO_3001935
ATGATGACCCAGAGCATTCGCCGCAGCATGCTGACCGTGATGGCGACCCTGCCGCTGCTGTTTAGCAGCGCGACCCTGCATGCGCAGGCGAACAGCGTGCAGCAGCAGCTGGAAGCGCTGGAAAAAAGCAGCGGCGGCCGCCTGGGCGTGGCGCTGATTAACACCGCGGATAACAGCCAGATTCTGTATCGCGCGGATGAACGCTTTGCGATGTGCAGCACCAGCAAAGTGATGGCGGCGGCGGCGGTGCTGAAACAGAGCGAAAGCGATAAACATCTGCTGAACCAGCGCGTGGAAATTAAAAAAAGCGATCTGGTGAACTATAACCCGATTGCGGAAAAACATGTGAACGGCACCATGACCCTGGCGGAACTGGGCGCGGCGGCGCTGCAGTATAGC…
>CTX-M-75__GQ149244__ARO_3001936
ATGATGACCCAGAGCATTCGCCGCAGCATGCTGACCGTGATGGCGACCCTGAGCCTGCTGTTTAGCAGCGCGACCCTGCATGCGCAGGCGAACAGCGTGCAGCAGCAGCTGGAAGCGCTGGAAAAAAGCAGCGGCGGCCGCCTGGGCGTGGCGCTGATTAACACCGCGGATAACAGCCAGATTCTGTATCGCGCGGATGAACGCTTTGCGATGTGCAGCACCAGCAAAGTGATGGCGGCGGCGGCGGTGCTGAAACAGAGCGAAAGCGATAAACATCTGCTGAACCAGCGCGTGGAAATTAAAAAAAGCGATCTGGTGAACTATAACCCGATTGCGGAAAAACATGTGAACGGCACCATGACCCTGGCGGAACTGGGCGCGGCGGCGCTGCAGTATAGC…
>CTX-M-76__AM982520__ARO_3001937
ATGATGACTCAGAGCATTCGCCGCTCAATGTTAACGGTGATGGCGACGCTACCCCTGCTATTTAGCAGCGCAACGCTGCACGCGCAGACGAACAGCGTGCAACAGCAGCTGGAAGCCCTGGAGAAAAGTTCGGGAGGTCGGCTTGGCGTTGCGCTGATTAACACCGCCGATAATTCGCAGATTCTCTACCGTGCCGATGAACGTTTTGCGATGTGCAGTACCAGTAAGGTGATGGCGGCCGCGGCGGTGCTTAAACAGAGCGAGAGCGATAAGCACCTGTTAAATCAGCGCGTTGAAATCAAGAAGAGCGACCTGGTTAACTACAATCCCATTGCGGAGAAACACGTTAACGGCACGATGACGCTGGCTGAGCTTGGCGCAGCGGCGCTGCAGTATAGC…
>CTX-M-76__AM982520__beta_lactamase
ATGATGACTCAGAGCATTCGCCGCTCAATGTTAACGGTGATGGCGACGCTACCCCTGCTATTTAGCAGCGCAACGCTGCACGCGCAGACGAACAGCGTGCAACAGCAGCTGGAAGCCCTGGAGAAAAGTTCGGGAGGTCGGCTTGGCGTTGCGCTGATTAACACCGCCGATAATTCGCAGATTCTCTACCGTGCCGATGAACGTTTTGCGATGTGCAGTACCAGTAAGGTGATGGCGGCCGCGGCGGTGCTTAAACAGAGCGAGAGCGATAAGCACCTGTTAAATCAGCGCGTTGAAATCAAGAAGAGCGACCTGGTTAACTACAATCCCATTGCGGAGAAACACGTTAACGGCACGATGACGCTGGCTGAGCTTGGCGCAGCGGCGCTGCAGTATAGC…
>CTX-M-77__AM982521__ARO_3001938
ATGATGACTCAGAGCATTCGCCGCTCAATGTTAACGGTGATGGCGACGCTACCCCTGCTATTTAGCAGCGCAACGCTGCATGCGCAGACGAACAGCGTGCAACAGCAGCTGAAAGCCCTGGAGAAAAGTTCGGGAGGTCGGCTTGGCGTTGCGCTGATTAACACCGCCGATAATTCGCAGATTCTCTACCGTGCCGATGAACGTTTTGCGATGTGCAGTACCAGTAAGGTGATGGCGGCCGCGGCGGTGCTTAAACAGAGCGAGAGCGATAAGCACCTGCTAAATCAGCGCGTTGAAATCAAGAAGAGCGACCTGGTTAACTACAATCCCATTGCGGAGAAACACGTTAACGGCACGATGACGCTGGCTGAGCTTGGCGCAGCGGCGCTGCAGTATAGC…
>CTX-M-78__AM982522__ARO_3001939
ATGATGAGAAAAAGCGTAAGGCGGGCGATATTAATGACGACAGCCTGTGTTTCGCTGCTGTTGGCCAGTGTGCCGCTGTATGCCCAAGCGAACGATATTCAGCAAAAGCTGGCGGCGCTGGAGAAAAGCAGCGGGGGACGACTGGGTGTGGCGTTGATTAACACCGCCGATAACACGCAGACGCTCTACCGCGCCGACGAGCGTTTTGCTATGTGCAGCACCAGTAAAGTGATGGCGGCGGCGGCGGTGCTTAAGCAAAGTGAAACGCAAAAAGACTTACTGAGTCAGCGGGTTGAAATTAAGTCCTCAGACTTGATTAACTACAACCCAATCGCTGAAAAGCACGTCAATGGCACGATGACACTCGGGGAGCTGAGCGCGGCGGCGCTGCAGTACAGC…
>CTX-M-79__EF426798__ARO_3001940
ATGGTTAAAAAATCACTGCGCCAGTTCACGCTGATGGCGACGGCAACCGTCACGCTGTTGTTAGGAAGTGTGCCGCTGTATGCGCAAACGGCGGACGTACAGCAAAAACTTGCCGAATTAGAGCGGCAGTCGGGAGGCAGACTGGGTGTGGCATTGATTAACACAGCAGATAATTCGCAAATACTTTATCGTGCTGATGAGCGCTTTGCGATGTGCAGCACCAGTAAAGTGATGGCCGTGGCCGCGGTGCTGAAGAAAAGTGAAAGCGAACCGAATCTGTTAAATCAGCGAGTTGAGATCAAAAAATCTGACCTTGTTAACTATAATCCGATTGCGGAAAAGCACGTCAATGGGACGATGTCACTGGCTGAGCTTAGCGCGGCCGCGCTACAGTACAGC…
>CTX-M-7__AJ005045__ARO_3001870
ATGATGACTCAGAGCATTCGCCGCTCAATGTTAACGGTGATGGCGACGCTACCCCTGCTATTTAGCAGCGCAACGCTGCATGCGCAGGCGAACAGCGTGCAACAGCAGCTGGAAGCCCTGGAGAAAAGTTCGGGAGGTCGGCTTGGCGTTGCGCTGATTAACACCGCCGATAATTCGCAGATTCTCTACGTGGCCGATGAGCGTTTTGCGATGTGCAGTACCAGTAAGGTGATGGCGGCCGCGGCGGTGCTTAAACAGAGCGAGAGCGATAAGCACCTGCTAAATCAGCGCGTTGAAATCAGAGCAAGCGACCTGGTTAACTACAATCCGATTGCGGAGAAACACGTTAACGGCACGATGACGCTGGCTCAGCTTGGCGCCGGCGCCCTGCAGTATAGC…
>CTX-M-80__EU202673__ARO_3001941
ATGGTTAAAAAATCACTGCGCCAGTTCACGCTGATGGCGACGGCAACCGTCACGCTGTTGTTAGGAAGTGTGCCGCTGTATGCGCAAACCGTGGACGTACAGCAAAAACTTGCCGAATTAGAGCGGCAGTCGGGAGGCAGACTGGGTGTGGCATTGATTAACACAGCAGATAATTCGCAAATACTTTATCGTGCTGATGAGCGCTTTGCGATGTGCAGCACCAGTAAAGTGATGGCCGCGGCCGCGGTGCTGAAGAAAAGTGAAAGCGAACCGAATCTGTTAAATCAGCGAGTTGAGATCAAAAAATCTGACCTTGTTAACTATAATCCGATTGCGGAAAAGCACGTCAATGGGACGATGTCACTGGCTGAGCTTAGCGCGGCCGCGCTACAGTACAGC…
>CTX-M-81__EU136031__ARO_3001942
ATGGTGACAAAGAGAGTGCAACGGATGATGTTCGCGGCGGCGGCGTGCATTCCGCTGCTGCTGGGCAGCGCGCCGCTTTATGCGCAGACGAGTGCGGTGCAGCAAAAGCTGGCGGCGCTGGAGAAAAGCAGCGGAGGGCGGCTGGGCGTCGCGCTCATCGATACCGCAGATAATACGCAGGTGCTTTATCGCGGTGATGAACGCTTTCCAATGTGCAGTACCAGTAAAGTTATGGCGGCCGCGGCGGTGCTTGAGCAGAGTGAAACGCAAAAGCAGCTGCTTAATCAGCCTGTCGAGATCCAGCCTGCCGATCTGGTTAACTACAATCCGATTGCCGAAAAACACGTCAACGGCACCATGACGCTGGCAGAACTGAGCGCGGCCGCGTTGCAGTACAGC…
>CTX-M-82__DQ256091__ARO_3001943
ATGGTTAAAAAATCACTGCGCCAGTTCACGCTGATGGCGACGGCAACCGTCACGCTGTTGTTAGGAAGTGTGCCGCTGTATGCGCAAACGGCGGACGTACAGCAAAAACTTGCCGAATTAGAGCGGCAGTCGGGAGGCAGACTGGGTGTGGCATTGATTAACACAGCAGATAATTCGCAAATACTTTATCGTGCTGATGAGCGCTTTCCGATGTGCAGCACCAGTAAAGTGATGGCCGCGGCCGCGGTGCTGAAGAAAAGTGAAAGCGAACCGAATCTGTTAAATCAGCGAGTTGAGATCAAAAAATCTGACCTTGTTAACTATAATCCGATTGCGGAAAAGCACGTCAATGGGACGATGTCACTGGCTGAGCTTAGCGCGGCCGCGCTACAGTACAGC…
>CTX-M-82__DQ256091__beta_lactamase
ATGGTTAAAAAATCACTGCGCCAGTTCACGCTGATGGCGACGGCAACCGTCACGCTGTTGTTAGGAAGTGTGCCGCTGTATGCGCAAACGGCGGACGTACAGCAAAAACTTGCCGAATTAGAGCGGCAGTCGGGAGGCAGACTGGGTGTGGCATTGATTAACACAGCAGATAATTCGCAAATACTTTATCGTGCTGATGAGCGCTTTCCGATGTGCAGCACCAGTAAAGTGATGGCCGCGGCCGCGGTGCTGAAGAAAAGTGAAAGCGAACCGAATCTGTTAAATCAGCGAGTTGAGATCAAAAAATCTGACCTTGTTAACTATAATCCGATTGCGGAAAAGCACGTCAATGGGACGATGTCACTGGCTGAGCTTAGCGCGGCCGCGCTACAGTACAGC…
>CTX-M-83__FJ214366__ARO_3001944
ATGGTGACAAAGAGAGTGCAACGGATGATGTTCGCGGCGGCGGCGTGCATTCCGCTGCTGCTGGGCAGCGCGCCGCTTTATGCGCAGACGAGTGCGGTGCAGCAAAAGCTGGCGGCGCTGGAGAAAAGCAGCGGAGGGCGGCTGGGCGTCGCGCTCATCGATACCGCAGATAATACGCACGTGCTTTATCGCGGTGATGAACGCTTTCCAATGTGCAGTACCAGTAAAGTTATGGCGGCCGCGGCGGTGCTTAAGCAGAGTGAAACGCAAAAGCAGCTGCTTAATCAGCCTGTCGAGATCAAGCCTGCCGATCTGGTTAACTACAATCCGATTGCCGAAAAACACGTCAACGGCACAATGACGCTGGCAGAACTGAGCGCGGCCGCGTTGCAGTACAGC…
>CTX-M-84__FJ214367__ARO_3001945
ATGGTGACAAAGAGAGTGCAACGGATGATGTTCGCGGCGGCGGCGTGCATTCCGCTGCTGCTGGGCAGCGCGCCGCTTTATGCGCAGACGAGTGCGGTGCAGCAAAAGCTGGCGGCGCTGGAGAAAAGCAGCGGAGGGCGGCTGGGCGTCGCGCTCATCGATACCGCAGATAATACGCAGGTGCTTTATCGCGGTGATGAACGCTTTCCAATGTGCAGTACCAGTAAAGTTATGGCGGCCGCGGCGGTGCTTAAGCAGAGTGAAACGCAAAAGCAGCTGCTTAATCAGCCTGTCGAGATCAAGCCTGCCGATCTGGTTAACTACAATCCGATTGCCGAAAAACACGTCAACGGCACAATGACGCTGGCAGAACTGAGCGCGGCCGCGTTGCAGTACAGC…
>CTX-M-85__FJ214368__ARO_3002495
ATGGTGACAAAGAGAGTGCAACGGATGATGTTCGCGGCGGCGGCGTGCATTCCGCTGCTGCTGGGCAGCGCGCCGCTTTATGCGCAGACGAGTGCGGTGCAGCAAAAGCTGGCGGCGCTGGAGAAAAGCAGCGGAGGGCGGCTGGGCGTCGCGCTCATCGATACCGCAGATAATACGCAGGTGCTTTATCGCGGTGATGAACGCTTTCCAATGTGCAGTACCAGTAAAGTTATGGCGGCCGCGGCGGTGCTTAAGCAGAGTGAAACGCAAAAGCAGCTGCTTAATCAGCCTGTCGAGATCAAGCCTGCCGATCTGGTTAACTACAATCCGATTGCCGAAAAACACGTCAACGGCACAATGACGCCGGCAGAACTGAGCGCGGCCGCGTTGCAGTACAGC…
>CTX-M-86__FJ214369__ARO_3001946
ATGGTGACAAAGAGAGTGCAACGGATGATGTTCGCGGCGGCGGCGTGCATTCCGCTGCTGCTGGGCAGCGCGCCGCTTTATGCGCAGACGAGTGCGGTGCAGCAAAAGCTGGCGGCGCTGGAGAAAAGCAGCGGAGGGCGGCTGGGCGTCGCGCTCATCGATACCGCAGATAATACGCAGGTGCTTTATCGCGGTGATGAACGCTTTCCAATGTGCAGTACCAGTAAAGTTATGGCGGCCGCGGCGGTGCTTAAGCAGAGTGAAACGCAAAAGCAGCTGCTTAATCAGCCTGTCGAGATCAAGCCTGCCGATCTGGTTAACTACAATCCGTTTGCCGAAAAACACGTCAACGGCACAATGACGCTGGCAGAACTGAGCGCGGCCGCGTTGCAGTACAGC…
>CTX-M-87__EU545409__ARO_3001947
ATGGTGACAAAGAGAGTGCAACGGATGATGTTCGCGGCGGCGGCGTGCATTCCGCTGCTGCTGGGCAGCGCGCCGCTTTATGCGCAGACGAGTGCGGTGCAGCAAAAGCTGGCGGCGCTGGAGAAAAGCAGCGGAGGGCGGCTGGGCGTCGCGCTCATCGATACCGCAGATAATACGCAGGTGCTTTATCGCGGTGATGAACGCTTTCCAATGTGCAGTACCAGTAAAGTTATGGCGGTCGCGGCGGTGCTTAAGCAGAGTGAAACGCAAAAGCAGCTGCTTAATCAGCCTGTCGAGATCAAGCCTGCCGATCTGGTTAACTACAATCCGATTGCCGAAAAACACGTCAACGGCACAATGACGCTGGCAGAACTGAGCGCGGCCGCGTTGCAGTACAGC…
>CTX-M-88__FJ873739__ARO_3001948
ATGGTTAAAAAATCACTGCGCCAGTTCACGCTGATGGCGACGGCAACCGTCACGCTGTTGTTAGGAAGTGTGCCGCTGTATGCGCAAACGGCGGACGTACAGCAAAAACTTGCCGAATTAGAGCGGCAGTCGGGAGGCAGACTGGGTGTGGCATTGATTAACACAGCAGATAATTCGCAAATACTTTATCGTGCTGATGAGCGCTTTGCGATGTGCAGCACCAGTAAAGTGATGGCCGCGGCCGCGGTGCTGAAGAAAAGTGAAAGCGAACCGAATCTGTTAAATCAGCGAGTTGAGATCAAAAAATCTGACCTTGTTAACTATAATCCGATTGCGGAAAAGCACGTCAATGGGACGATGTCACTGGCTGAGCTTAGCGCGGCCGCGCTACAGTACAGC…
>CTX-M-88__FJ873739__beta_lactamase
ATGGTTAAAAAATCACTGCGCCAGTTCACGCTGATGGCGACGGCAACCGTCACGCTGTTGTTAGGAAGTGTGCCGCTGTATGCGCAAACGGCGGACGTACAGCAAAAACTTGCCGAATTAGAGCGGCAGTCGGGAGGCAGACTGGGTGTGGCATTGATTAACACAGCAGATAATTCGCAAATACTTTATCGTGCTGATGAGCGCTTTGCGATGTGCAGCACCAGTAAAGTGATGGCCGCGGCCGCGGTGCTGAAGAAAAGTGAAAGCGAACCGAATCTGTTAAATCAGCGAGTTGAGATCAAAAAATCTGACCTTGTTAACTATAATCCGATTGCGGAAAAGCACGTCAATGGGACGATGTCACTGGCTGAGCTTAGCGCGGCCGCGCTACAGTACAGC…
>CTX-M-89__FJ966096__beta_lactamase
ATGGTTAAAAAATCACTGCGCCAGTTCACGCTGATGGCGACGGCAACCGTCACGCTGTTGTTAGGAAGTGTGCCGCTGTATGCGCAAACGGCGGACGTACAGCAAAAACTTGCCGAATTAGAGCGGCAGTCGGGAGGCAGACTGGGTGTGGCATTGATTAACACAGCAGATAATTCGCAAATACTTTATCGTGCTGATGAGCGCTTTGCGATGTGCAGCACCAGTAAAGTGATGGCCGCGGCCGCGGTGCTGAAGAAAAGTGAAAGCGAACCGAATCTGTTAAATCAGCGAGTTGAGATCAAAAAATCTGACCTTGTTAACTATAATCCGATTGCGGAAAAGCACGTCAATGGGACGATGTCACTGGCTGAGCTTAGCGCGGCCGCGCTACAGTACAGC…
>CTX-M-89__FJ971899__ARO_3001949
ATGATGAGAAAAAGCGTAAGGCGGGCGATGTTAATGACGACAGCCTGTGTTTCGCTGCTGTTGGCCAGTGTGCCGCTGTGTGCCCAGGCGAACGATGTTCAACAAAAGCTCGCGGCGCTGGAGAAAAGCAGCGGGGGACGACTGGGTGTGGCGTTGATTAACACCGCCGATAACACGCAGACGCTCTACCGCGCCGACGAGCGTTTTGCCATGTGCAGCACCAGTAAAGTGATGGCGGTAGCGGCGGTGCTTAAGCAAAGTGAAACGCAAAAGGGCTTGTTGAGTCAGCGGGTTGAAATTAAGCCCTCAGACTTGATTAACTACAACCCCATTGCGGAAAAACACGTCAATGGCACGATGACATTCGGGGAGTTGAGCGCGGCGGCGCTACAGTACAGC…
>CTX-M-89__FJ971899__beta_lactamase
ATGATGAGAAAAAGCGTAAGGCGGGCGATGTTAATGACGACAGCCTGTGTTTCGCTGCTGTTGGCCAGTGTGCCGCTGTGTGCCCAGGCGAACGATGTTCAACAAAAGCTCGCGGCGCTGGAGAAAAGCAGCGGGGGACGACTGGGTGTGGCGTTGATTAACACCGCCGATAACACGCAGACGCTCTACCGCGCCGACGAGCGTTTTGCCATGTGCAGCACCAGTAAAGTGATGGCGGTAGCGGCGGTGCTTAAGCAAAGTGAAACGCAAAAGGGCTTGTTGAGTCAGCGGGTTGAAATTAAGCCCTCAGACTTGATTAACTACAACCCCATTGCGGAAAAACACGTCAATGGCACGATGACATTCGGGGAGTTGAGCGCGGCGGCGCTACAGTACAGC…
>CTX-M-8__AF189721__ARO_3001871
ATGATGAGACATCGCGTTAAGCGGATGATGCTAATGACAACGGCCTGTATTTCGCTGTTGCTGGGGAGTGCGCCGCTGTATGCGCAGGCGAACGACGTTCAGCAAAAGCTGGCGGCGCTGGAGAAAAGCAGCGGGGGGCGGTTGGGAGTGGCGCTGATTGACACCGCCGATAACGCACAGACGCTCTACCGCGCCGATGAGCGCTTTGCCATGTGCAGCACCAGTAAGGTGATGGCGGCAGCGGCTGTGCTCAAGCAAAGTGAAACGCAAAAGAAGGTGTTGAGTCAGAAGGTTGAGATTAAATCTTCAGACCTGATTAACTACAATCCCATTACTGAAAAACACGTCAACGGCACGATGACGCTGGCGGAATTGAGCGCCGCGGCGTTGCAGTACAGC…
>CTX-M-8__AF189721__beta_lactamase
ATGATGAGACATCGCGTTAAGCGGATGATGCTAATGACAACGGCCTGTATTTCGCTGTTGCTGGGGAGTGCGCCGCTGTATGCGCAGGCGAACGACGTTCAGCAAAAGCTGGCGGCGCTGGAGAAAAGCAGCGGGGGGCGGTTGGGAGTGGCGCTGATTGACACCGCCGATAACGCACAGACGCTCTACCGCGCCGATGAGCGCTTTGCCATGTGCAGCACCAGTAAGGTGATGGCGGCAGCGGCTGTGCTCAAGCAAAGTGAAACGCAAAAGAAGGTGTTGAGTCAGAAGGTTGAGATTAAATCTTCAGACCTGATTAACTACAATCCCATTACTGAAAAACACGTCAACGGCACGATGACGCTGGCGGAATTGAGCGCCGCGGCGTTGCAGTACAGC…
>CTX-M-90__FJ907381__ARO_3001950
ATGGTGACAAAGAGAGTGCAACGGATGATGTTCGCGGCGGCGGCGTGCATTCCGCTGCTGCTGGGCAGCGCGCCGCTTTATGCGCAGACGAGTGCGGTGCAGCAAAAGCTGGCGGCGCTGGAGAAAAGCAGCGGAGGGCGGCTGGGCGTCGCGCTCATCGATACCGCAGATAATACGCAGGTGCTTTATCGCGGTGATGAACGCTTTCCAATGTGCAGTACCAGTAAAGTTATGGCGGTCGCGGCGGTGCTTAAGCAGAGTGAAACGCAAAAGCAGCTGCTTAATCAGCCTGTCGAGATCAAGCCTGCCGATCTGGTTAACTACAATCCGATTGCCGAAAAACACGTCAACGGCACAATGACGCTGGCAGAACTGAGCGCGGCCGCGTTGCAGTACAGC…
>CTX-M-91__GQ870432__ARO_3001951
ATGATGAGAAAAAGCGTAAGGCGGGCGATGTTAATGACGACAGCCTGTGTTTCGCTGCTGTTGGCCAGTGTGCCGCTGTGTGCCCAGGCGAACGATGTTCAACAGAAGCTCGCGGCGCTGGAGAAAAGCAGCGGGGGACGACTGGGTGTGGCGTTGATTAACACCGCCGATAACACGCAGACGCTCTACCGCGCCGACGAGCGTTTTGCCATGTGCAGCACCAGTAAAGTGATGGCGGTAGCGGCGGTGCTTAAGCAAAGTGAAACGCAAAAGGGCTTGTTGAGTCAGCGGGTTGAAATTAAGCCCTCAGACTTGATTAACTACAACCCCATTGCGGAAAAACACGTCAATGGCACGATGACATTCGGGGAGTTGAGCGCGGCGGCGCTACAGTACAGC…
>CTX-M-91__GQ870432__beta_lactamase
ATGATGAGAAAAAGCGTAAGGCGGGCGATGTTAATGACGACAGCCTGTGTTTCGCTGCTGTTGGCCAGTGTGCCGCTGTGTGCCCAGGCGAACGATGTTCAACAGAAGCTCGCGGCGCTGGAGAAAAGCAGCGGGGGACGACTGGGTGTGGCGTTGATTAACACCGCCGATAACACGCAGACGCTCTACCGCGCCGACGAGCGTTTTGCCATGTGCAGCACCAGTAAAGTGATGGCGGTAGCGGCGGTGCTTAAGCAAAGTGAAACGCAAAAGGGCTTGTTGAGTCAGCGGGTTGAAATTAAGCCCTCAGACTTGATTAACTACAACCCCATTGCGGAAAAACACGTCAATGGCACGATGACATTCGGGGAGTTGAGCGCGGCGGCGCTACAGTACAGC…
>CTX-M-92__GU127598__ARO_3001952
ATGATGACTCAGAGCATTCGCCGCTCAATGTTAACGGTGATGGCGACGCTACCCCTGCTATTTAGCAGCGCAACGCTGCATGCGCAGGCGAACAGCGTGCAACAGCAGCTGGAAGCCCTGGAGAAAAGTTCGGGAGGTCGGCTTGGCGTTGCGCTGATTAACACCGCCGATAATTCGCAGATTCTCTACCGTGCCGATGAACGTTTTGCGATGTGCAGTACCAGTAAGGTGATGGCGGCCGCGGCGGTGCTTAAACAGAGCGAGAGCGATAAGCACCTGCTAAATCAGCGCGTTGAAATCAAGAAGAGCGACCTGGTTAACTACAATCCCATTGCGGAGAAACACGTTAACGGCACGATGACGCTGGCTGAGCTTGGCGCAGCGGCGCTGCAGTATAGC…
>CTX-M-93__HQ166709__ARO_3001953
ATGGTGACAAAGAGAGTGCAACGGATGATGTTCGCGGCGGCGGCGTGCATTCCGCTGCTGCTGGGCAGCGCGCCGCTTTATGCGCAGACGAGTGCGGTGCAGCAAAAGCTGGCGGCGCTGGAGAAAAGCAGCGGAGGGCGGCTGGGCGTCGCGCTCATCGATACCGCAGATAATACGCAGGTGCTTTATCGCGGTGATGAACGCTTTCCAATGTGCAGTACCAGTAAAGTTATGGCGGCCGCGGCGGTGCTTAAGCAGAGTGAAACGCAAAAGCAGCTGCTTAATCAGCCTGTCGAGATCAAGCCTGCCGATCTGGTTAACTACAATCCGATTGCCGAAAAACACGTCAACGGCACAATGACGCTGGCAGAACTGAGCGCGGCCGCGTTGCAGTACAGC…
>CTX-M-94__HM167760__ARO_3001954
ATGATGAGAAAAAGCGTAAGGCGGGCGATGTTAATGACGACAGCCTGTGTTTCGCTGCTGTTGGCCAGTGTGCCGCTGTGTGCCCAGGCGAACGATGTTCAACAAAAGCTCGCGGCGCTGGAGAAAAGCAGCGGGGGACGACTGGGTGTGGCGTTGATTAACACCGCCGATAACACGCAGACGCTCTACCGCGCCGACGAGCGTTTTGCCATGTGCAGCACCAGTAAAGTGATGGCGGCAGCGGCGGTGCTTAAGCAAAGTGAAACGCAAAAGGGCTTGTTGAGTCAGCGGGTTGAAATTAAGCCCTCAGACTTGATTAACTACAACCCCATTGCGGAAAAACACGTCAATGGCACGATGACATTAGGGGAGTTGAGCGCGGCGGCGCTACAGTACAGC…
>CTX-M-95__FN813245__ARO_3001955
ATGATGACTCAGAGCATTCGCCGCTCAATGTTAACGGTGATGGCGACGCTACCCCTGCTATTTAGCAGCGCAACGCTGCATGCGCAAACGAACAGCGTGCAACAGCAGCTGGAAGCCCTGGAGAAAAGTTCGGGAGGTCGGCTTGGCGTTGCGCTGATTAACACCGCCGATAATTCGCAGATTCTCTACCGTGCCGATGAACGTTTTGCGATGTGCAGTACCAGTAAGGTGATGGCGGCCGCGGCGTTGCTTAAACAGAGCGAGAGCGATAAGCACCTGCTAAATCAGCGCGTTGAAATCAAGAAGAGCGACCTGGTTAACTACAATCCCATTGCGGAGAAACACGTTAACGGCACGATGACGCTGGCTGAGCTTGGCGCAGCGGCGCTGCAGTATAGC…
>CTX-M-96__AJ704396__ARO_3001956
ATGGTTAAAAAATCACTGCGCCAGTTCACGCTGATGGCGACGGCAGCCGTCACGCTGTTGTTAGGAAGTGTGCCGCTGTATGCGCAAACGGCGGACGTACAGCAAAAACTTGCCGAATTAGAGCGGCAGTCGGGAGGCAGACTGGGTGTGGCATTGATTAACACAGCGGATAATTCGCAAATACTTTATCGTGCTGATGAGCGCTTCGCGATGTGCAGCACCAGTAAAGTGATGGCCGCGGCCGCGGTGCTGAAGAAAAGTGAAAGCGAACCGAGTCTGTTAAATCAGCGAGTTGAGATCAAAAAATCTGACCTGGTTAACTATAATCCGATTGCGGAAAAGCACGTCAATGGGACGATGTCACTGGCTGAGCTTAGCGCGGCCGCGCTACAGTACAGC…
>CTX-M-97__HM776707__beta_lactamase
ATGATGACTCAGAGCATTGGCCGCTCAATGTTAACGGTGATGGCGACGCTACCCCTGCTATTTAGCAGCGCAACGCTGCATGCGCAGGCGAACAGCGTGCAACAGCAGCTGGAAGCCCTGGAGAAAAGTTCGGGAGGTCGGCTTGGCGTTGCGCTGATTAACACCGCCGATAATTCGCAGATTCTCTACCGTGCCGATGAACGTTTTGCGATGTGCAGTACCAGTAAGGTGATGGCGGCCGCGGCGGTGCTTAAACAGAGCGAGAGCGATAAGCACCTGCTAAATCAGCGCGTTGAAATCAAGAAGAGCGACCTGGTTAACTACAATCCCATTGCGGAGAAACACGTTAACGGCACGATGACGCTGGCTGAGCTTGGCGCAGCGGCGCTGCAGTATAGC…
>CTX-M-98__HM755448__ARO_3001957
ATGGTGACAAAGAGAGTGCAACGGATGATGTTCGCGGCGGCGGCGTGCATTCCGCTGCTGCTGGGCAGCGCGCCGCTTTATGCGCAGACGAGTGCGGTGCAGCAAAAGCTGGCGGCGCTGGAGAAAAGCAGCGGAGGGCGGCTGGGCGTCGCGCTCATCGATACCGCAGATAATACGCAGGTGCTTTATCGCGGTGATGAACGCTTTCCAATGTGCAGTACCAGTAAAGTTATGGCGGTCGCGGCGGTGCTTAAGCAGAGTGAAACGCAAAAGCAGCTGCTTAATCAGCCTGTCGAGATCAAGCCTGCCGATCTGGTTAACTACAATCCGATTGCCGAAAAACACGTCAACGGCACAATGACGCTGGCAGAACTGAGCGCGGCCGCGTTGCAGTACAGC…
>CTX-M-98__HM755448__beta_lactamase
ATGGTGACAAAGAGAGTGCAACGGATGATGTTCGCGGCGGCGGCGTGCATTCCGCTGCTGCTGGGCAGCGCGCCGCTTTATGCGCAGACGAGTGCGGTGCAGCAAAAGCTGGCGGCGCTGGAGAAAAGCAGCGGAGGGCGGCTGGGCGTCGCGCTCATCGATACCGCAGATAATACGCAGGTGCTTTATCGCGGTGATGAACGCTTTCCAATGTGCAGTACCAGTAAAGTTATGGCGGTCGCGGCGGTGCTTAAGCAGAGTGAAACGCAAAAGCAGCTGCTTAATCAGCCTGTCGAGATCAAGCCTGCCGATCTGGTTAACTACAATCCGATTGCCGAAAAACACGTCAACGGCACAATGACGCTGGCAGAACTGAGCGCGGCCGCGTTGCAGTACAGC…
>CTX-M-99__HM803271__ARO_3001958
ATGGTGACAAAGAGAGTGCAACGGATGATGTTCGCGGCGGCGGCGTGCATTCCGCTGCTGCTGGGCAGCGCGCCGCTTTATGCGCAGACGAGTGCGGTGCAGCAAAAGCTGGCGGCGCTGGAGAAAAGCAGCGGAGGGCGGCTGGGCGTCGCGCTCATCGATACCGCAGATAATACGCAGGTGCTTTATCGCGGTGATGAACGCTTTCCAATGTGCAGTACCAGTAAAGTTATGGCGGCCGCGGCGGTGCTTAAGCAGAGTGAAACGCAAAAGCAGCTGCTTAATCAGCCTGTCGAGATCAAGCCTGCCGATCTGGTTAACTACAATCCGATTGCCGAAAAACACGTCAACGGCACAATGACGCTGGCAGAACTGAGCGCGGCCGCGTTGCAGTACAGC…
>CTX-M-9__AF174129__ARO_3001872
ATGGTGACAAAGAGAGTGCAACGGATGATGTTCGCGGCGGCGGCGTGCATTCCGCTGCTGCTGGGCAGCGCGCCGCTTTATGCGCAGACGAGTGCGGTGCAGCAAAAGCTGGCGGCGCTGGAGAAAAGCAGCGGAGGGCGGCTGGGCGTCGCGCTCATCGATACCGCAGATAATACGCAGGTGCTTTATCGCGGTGATGAACGCTTTCCAATGTGCAGTACCAGTAAAGTTATGGCGGCCGCGGCGGTGCTTAAGCAGAGTGAAACGCAAAAGCAGCTGCTTAATCAGCCTGTCGAGATCAAGCCTGCCGATCTGGTTAACTACAATCCGATTGCCGAAAAACACGTCAACGGCACAATGACGCTGGCAGAGCTGAGCGCGGCCGCGTTGCAGTACAGC…
>CTX-M-9__AF174129__beta_lactamase
ATGGTGACAAAGAGAGTGCAACGGATGATGTTCGCGGCGGCGGCGTGCATTCCGCTGCTGCTGGGCAGCGCGCCGCTTTATGCGCAGACGAGTGCGGTGCAGCAAAAGCTGGCGGCGCTGGAGAAAAGCAGCGGAGGGCGGCTGGGCGTCGCGCTCATCGATACCGCAGATAATACGCAGGTGCTTTATCGCGGTGATGAACGCTTTCCAATGTGCAGTACCAGTAAAGTTATGGCGGCCGCGGCGGTGCTTAAGCAGAGTGAAACGCAAAAGCAGCTGCTTAATCAGCCTGTCGAGATCAAGCCTGCCGATCTGGTTAACTACAATCCGATTGCCGAAAAACACGTCAACGGCACAATGACGCTGGCAGAGCTGAGCGCGGCCGCGTTGCAGTACAGC…
>CTX-M-9__AJ416345__beta_lactamase
ATGGTGACAAAGAGAGTGCAACGGATGATGTTCGCGGCGGCGGCGTGCATTCCGCTGCTGCTGGGCAGCGCGCCGCTTTATGCGCAGACGAGTGCGGTGCAGCAAAAGCTGGCGGCGCTGGAGAAAAGCAGCGGAGGGCGGCTGGGCGTCGCGCTCATCGATACCGCAGATAATACGCAGGTGCTTTATCGCGGTGATGAACGCTTTCCAATGTGCAGTACCAGTAAAGTTATGGCGGCCGCGGCGGTGCTTAAGCAGAGTGAAACGCAAAAGCAGCTGCTTAATCAGCCTGTCGAGATCAAGCCTGCCGATCTGGTTAACTACAATCCGATTGCCGAAAAACACGTCAACGGCACAATGACGCTGGCAGAGCTGAGCGCGGCCGCGTTGCAGTACAGC…
>CatU__KX531047.1__ARO_3003983
ATGAAGTTTCACATTATTAATGTTGAAGAGTGGACGAGAAAGCCTTATTATGAGCATTATCTTCGATCGAATAAATGCACCTTCAGCATCACCGTGGATATCGACATTACTCGCTTGTTGTATTCGTTAAAAGCTAATGGATTCAAGCTTTATCCAGCTTTTATTTATATGGTTACAAGAGTTGTCAATGACCGGGTTGAATTCAAAACTTCCTTTAGTCCCGAAGGGGAATTGGGTTACTGGGATCGGATGACGCCGAGTTATACCTTTTTCCATAACGATGACCATACCTTCTCCTGTTTATGGACAGCATTTTCGAATGATTTCTATCGATTTCATGATCATTACGAGCAGGACATGGAGCAATATCGGGATACAAAAGGGCTGTTTGTTAAAGAG…
>CblA-1__GQ343019__ARO_3002999
ATGAAAGCATATTTCATCGCCATACTTACCTTATTCACTTGTATAGCTACCGTCGTCCGGGCGCAGCAAATGTCTGAACTTGAAAACCGGATTGACAGTCTGCTCAATGGCAAGAAAGCCACCGTTGGTATAGCCGTATGGACAGACAAAGGAGACATGCTCCGGTATAACGACCATGTACACTTCCCCTTGCTCAGTGTATTCAAATTCCATGTGGCACTGGCCGTACTGGACAAGATGGATAAGCAAAGCATCAGTCTGGACAGCATTGTTTCCATAAAGGCATCCCAAATGCCGCCCAATACCTACAGCCCCCTGCGGAAGAAGTTTCCCGACCAGGATTTCACGATTACGCTTAGGGAACTGATGCAATACAGCATTTCCCAAAGCGACAACAAT…
>CcrA__M63556__ARO_3000578
ATGAAAACAGTATTTATCCTTATCTCCATGCTTTTCCCTGTCGCAGTTATGGCACAGAAAAGCGTAAAAATATCCGATGACATCAGTATCACCCAACTCTCGGACAAAGTGTACACTTATGTATCCCTCGCCGAAATCGAAGGATGGGGTATGGTACCTTCCAACGGGATGATTGTTATCAACAACCACCAGGCAGCGTTGCTGGACACACCGATCAATGACGCACAAACGGAAATGCTGGTCAACTGGGTGACAGACTCTTTGCATGCCAAAGTCACCACGTTTATCCCGAACCACTGGCACGGCGATTGTATTGGCGGACTGGGTTACCTGCAAAGGAAAGGTGTCCAATCATACGCGAACCAGATGACGATAGACCTCGCCAAGGAAAAAGGGTTG…
>CdsA__CP019562.1__ARO_3004097
ATGACCAAGGATTTACAAAAGAGAACATTGTTTGCGGTATTGGCCCTGGCGATTTTCCTTCCAGTCTTGTTTGCGGGAGGGCTCTTGTTGCAGATAGGGATTGGCTTGTTAGCGATGCTAGGCGTCCATGAACTCTTGCATATGAAGGGACTAAAGACTATGACCATTGAGGGTGCTTTGACTCTTTTTGCGACCTTCGCTCTCACAGTTCCTTTAGAAAATTACCTAACTTTTTTGCCTGTTGATGGAAATGTGGTTGCCTATAGTGTTCTGATTACCATAATGCTAGGGACGACCGTTTTCAGTAAAAACTATACGATTGAAGATGCCGCTTTTCCAATTGCTGTGAGTTTTTATGTTGGTTTTGGCTTCAATGCCTTACTAGATGCTCGGGTGGCA…
>CepS__X80277__ARO_3003553
ATGAAACAGACCAGAGCCCTGCCACTGCTGGCCCTCGGCACCCTGCTGCTTGCCCCGCTCTCCCTGGCGGCCCCCGTCGATCCGCTGAAGGCGGTGGTGGATGACGCCATCCGCCCCGTGCTCAAGCAGCACAGGATCCCGGGCATGGCGGTCGCCGTGCTGAAGGGGGGGCAGGCCCACTACTTCAACTACGGGCTGGCCGATGTGGCGACCGGGGCCAAGGTCAATGAGCAGACCCTGTTCGAGATTGGCTCGGTCAGCAAGACCTATACCGCCACCCTTGGCGCCTACGCCGTGGTCAAGGGGGGCTTCAAGCTCGATGACCAGGTGAGCGGGCACGCACCCTGGCTCAAGGGCTCCGCCTTCGATGGCATCACCATGGCGGAACTTGCCACCTAC…
>CfxA2__AF118110__ARO_3003002
TTAAGATTTTACTGAAGTTTGCATTAATAAAGAATATACTACAGCTGATATATGCGCAACATATTGTGACGCTTGTGATTCATTTCCCTTGAAATCCTTAACAAATACCGCTAAGGTATAACTGATATTATTAGGCAGACATATATAGGCAACATCATTGTGAGCTGCAAGAACACCATTTTCATTAACATAACCTGAACCTGTCTTATGCGCTATAACAACCCCTTCTTTATCAAGAAGTGGAGCTGCTATCCTATCTACACCTGTTTTGCATTCTTTTAACGTATTCTTAATGAAACTTTGTTTCTCATCATCGATAAGACCTTCAGTAAACAAACGATTCATCAACATTGCAGCACCAAGAGGAGATGTATAGTTAGAGTAAGCCTTGTTATGGTC…
>CfxA3__AF472622__ARO_3003003
ATGGAAAAAAACAGAAAAAAACAAATCGTAGTTTTGAGTATAGCTTTAGTTTGCATTTTCATCTTGGTATTTTCATTGTTCCATAAATCAGCGACAAAAGATAGCGCAAATCCTCCTTTAACAAATGTTTTGACTGATAGCATTTCTCAAATTGTCTCAGCTTGTCCTGGCGAAATTGGTGTGGCGGTTATTGTTAATAACAGAGATACGGTTAAGGTCAATAATAAGAGTGTTTATCCTATGATGAGTGTGTTTAAGGTTCATCAGGCATTAGCTCTTTGTAATGACTTTGACAATAAAGGAATTTCACTTGATACCTTAGTAAATATAAATAGGGATAAACTTGACCCAAAGACTTGGAGTCCTATGCTGAAAGATTATTCAGGGCCAGTCATATCA…
>CfxA4__AY769933__ARO_3003005
ATGGAAAAAAACAGAAAAAAACAAATCGTAGTTTTGAGTATAGCTTTAGTTTGCATTTTCATCTTGGTATTTTCATTGTTCCATAAATCAGCGACAAAAGATAGCGCAAATCCTCCTTTAACAAATGTTTTGACTGATAGCATTTCTCAAATTGTCTCAGCTTGTCCTGGCGAAATTGGTGTGGCGGTTATTGTTAATAACAGAGATACGGTTAAGGTCAATAATAAGAGTGTTTATCCTATGATGAGTGTGTTTAAGGTTCATCAGGCATTAGCTCTTTGTAATGACTTTGACAATAAAGGAATTTCACTTGATACCTTAGTAAATATAAATAGGGATAAACTTGACCCAAAGACTTGGAGTCCTATGCTGAAAGATTATTCAGGGCCAGTCATATCA…
>CfxA5__AY769934__ARO_3003096
ATGGAAAAAAACAGAAAAAAACAAATCGTAGTTTTGAGTATAGCTTTAGTTTGCATTTTCATCTTGGTATTTTCATTGTTCCATAAATCAGCGACAAAAGATAGCGCAAATCCTCCTTTAACAAATGTTTTGACTGATAGCATTTCTCAAATTGTCTCAGCTTGTCCTGGCGAAATTGGTGTGGCGGTTATTGTTAATAACAGAGATACGGTTAAGGTCAATAATAAGAGTGTTTATCCTATGATGAGTGTGTTTAAGGTTCATCAGGCATTAGCTCTTTGTAATGACTTTGACAATAAAGGAATTTCACTTGATACCTTAGTAAATATAAATAGGGATAAACTTGACCCAAAGACTTGGAGTCCTATGCTGAAAGATTATTCAGGGCCAGTCATATCA…
>CfxA6__GQ342996__ARO_3003097
ATGTCAAACTATAGTGTTGCGGAATTAAGAAACATGAAAAAAAACAGAAAAAAGCAAATCGTAGTTTTGTGTATAGCTTTAGTTTGCATCTTCATCTTGGTGTTCTCATTGTCCCATAAATCAGCTACAAAAGGTAGCGCGAATCCTCCATTAACAGATGTTTTGACTGATAGCATTTCTCAGATTGTCTCGGCTTGTCCTGGTGAAATTGGTGTGGCGGTTATTATTAATAACACAGATACGGTTAGTGTTAATAATAAAAGCATTTATCCTATGATGAGTGTATTTAAGGTTCATCAGGCATTAGCTCTTTGCAATGATTTTGACAAAAAAGGCCTTTCCCTTGATACCTTGGTAAAGATAAATAGGGAAAAACTTGATCCAAAGACATGGAGCCCT…
>CfxA__U38243__ARO_3003001
ATGGAAAAAAACAGAAAAAAACAAATCGTAGTTTTGAGTATAGCTTTAGTTTGCATTTTCATCTTGGTATTTTCATTGTTCCATAAATCAGCGACAAAAGATAGCGCAAATCCTCCTTTAACAAATGTTTTGACTGATAGCATTTCTCAAATTGTCTCAGCTTGTCCTGGCGAAATTGGTGTGGCGGTTATTGTTAATAACAGAGATACGGTTAAGGTCAATAATAAGAGTGTTTATCCTATGATGAGTGTGTTTAAGGTTCATCAGGCATTAGCTCTTTGTAATGACTTTGACAATAAAGGAATTTCACTTGATACCTTAGTAAATATAAATAGGGATAAACTTGACCCAAAGACTTGGAGTCCTATGCTGAAAGATTATTCAGGGCCAGTCATATCA…
>CpxR__CP015085.1__ARO_3004055
TCATGAAGCAGAAACCATCAGATAGCCGCGACCACGCAAGGTTTTAAACCACGGGTGACCATCTTTACGATCCGGCAGTTTACGACGCAGGTTGGAAATGTGCATATCGATAGCGCGGTCGAAAGGCGTCAGGCGCTTGCCCAGCACTTCCTGGCTTAAATGCTCACGGGAAACCACCTGACCCAGATGCTGTGCCAGCAAATAGAGCAGGGTAAACTCCGTACCGGTTAACTCCAGCGTTTGCCCGTCGAAGGTGGCTTCCTGGCGACCAGGATTGAGACTTAAGGCATCAACTTCCAGTGTCGGTGAACCGTTGTCGTTGTTTTGCTGTTGTTCGCTCCAGTGCGAACGGCGCAGGATCGCGCGAATACGTGCCACCAGCTCACGATCATTAAACGG…
>CpxR__LT673656.1__ARO_3004054
TCAGTGGCTGTAGTAGTAGCCGCGGCCGCGCAGGGCGAGGATGCGCGGGCTGCCGTCGGGGTGGCTGCCGAGCTTCTTGCGCAGGTTGCTGACGTGCATGTCCAGGCTGCGGTCGTAGAGGGTCAGCTTGCGGCCCAGCGCCAGTTGCGCCAGGGCCTGCTTGTCCAGCGGCTCGCCGGGCTGGCGCAGGAGCGCTTCGAGGATGCGGCTTTCGGAAAGGGTCAGGCTGATCTCCTGGCCGTCGATCTGCGCCACGCCGCGCGTCAGGTTCAGCGACAGGTCGCCCAGTTGCATCTGCGCGCTGGGTTGCGCCGGGTGGGTTCGCCGCAGCACGGCGCGCAGCCGTGCGGTGAGTTCGCGCGGGTCGCAGGGCTTGGCCAGGTAGTCGTCGGCGCCCAG…
>D-Ala-D-Ala__AY168442.1__ARO_3003970
AAATGTGGAAGAATTAGTTTTGGTAGAAACAATGAATACAGGAGGAATTTCTTTTGAAAATTATTTTATTATATGGCGGACGCAGTGCAGAGCATGATGTATCGCTTCTATCCGCTTTTTCAGTAGTCAATGCTGTATATTATAATTACTACCAAGTACAATTAGTAATGATCACGAGAGATGGCCAGTGGCTAAAAGGCTCTTTATTGACTGAAGCCCCTACATCCAAAGAAGTGTTGAATCTGACGGATTCGGCTTACCAAGGGACGCCGATCCAACCTGGTGAGATCAAGGAAGAGGATGCGATTGTTTTTCCGCTGCTCCACGGACCAAATGGAGAAGATGGAACGATCCAAGGTTTTCTAGAGACCATCGGCATGCCTTATGTAGGCGCAGGGG…
>DES-1__AF426161__beta_lactamase
ATGCATTCCCGTTCCAGTTATTCCAGGCGCTATGTGCTCGCGGGCCTGTGCGCCCTGCCTTTTGCCTCGCTGAGCGCAGGCCTTATTTTCAACAGCTCTGCTGATGCCGCCTCTCTTGCTGCAATTAACGGAAAAACCCTGCAAAAAAAGCTGGCCGAACTTGAGGCCGCAAGCGGCGGCAGGCTTGGCGTGGCTGCCCGGTCAAGCAATGGCGGCAAAAGCCTGTCTTACCGTGGGGACGAACGCTTTCCCATGTGCAGCACCTTTAAAGTGCTGGCAGTTGCGGCCCTTCTGCGGGACAAACCGGGCATTCTTGAACAGAGAATCCACTTTGCCCAAATCGACATCCAGCCCTGGTCGCCCGTTACAGAAAAGCACCTTGAAGACGGCATGACTGTG…
>DHA-10__KP050490__ARO_3002141
ATGAAAAAATCGTTATCTGCAACACTGATTTCTGCCCTGCTGGCGTTTTCCGCCCCGGGGTTTTCTGCCGCTGATAATGTCGCGGCGGTGGTGGACAGCACCATTAAACCGCTGATGGCACAGCAGGATATTCCCGGGATGGCGGTTGCTGTCTCTGTAAAGGGTAAGCCCTATTATTTCAATTACGGTTTTGCCGATGTTCAGGCAAAACAGCCGGTCACTGAAAATACACTATTTGAGCTCGGATCTGTAAGTAAAACTTTCACAGGTGTGCTGGGTGCGGTTTCTGTGGCGAAAAAAGAGATGACGCTGAATGACCCGGCGGAAAAATACCAGCCGGAGCTGGCTCTGCCGCAGTGGAAAGGGATCACGCTGCTGGATCTGGCCACCTACACCGCA…
>DHA-12__HG798963__ARO_3002143
ATGAAAAAATCGTTATCTGCAACACTGATTTCTGCCCTGCTGGCGTTTTCCGCCCCGGGGTTTTCCGCCGCTGACAATGTCGCGGCGGTGGTGGACAGCACCATTAAACCGCTGATGGCACAGCAGGATATTCCCGGGATGGCAGTTGCTGTTTCCGTAAAGGGCAAGCCCTATTATTTCAACTATGGTTTTGCCGATGTTGAGGCAAAACAGCCGGTCACTGAAAATACACTATTTGAGCTCGGATCTGTAAGTAAAACTTTCACAGGTGTGCTGGGTGCAGTTTCCGTGGCGAAAAAAGAGATGTCCCTGAATGACCCGGCGGCAAAATACCGGCCTGAACTGACACAACCGCAGTGGAAGGGGATCACATTGCTCGATCTGGCTACTTATACCGCA…
>DHA-13__KM087855__ARO_3002144
ATGAAAAAATCGTTATCTGCAACACTGATTTCCGCTCTGCTGGCGTTTTCCGCCCCGGGGTTTTCTGCCGCTGATAATGTCGCGGCGGTGGTGGACAGCACCATTAAACCGCTGATGGCACAGCAGGATATTCCCGGGATGGCGGTTGCCGTCTCCGTAAAGGGTAAGCCCTATTATTTCAATTACGGTTTTGCCGATGTTCAGGCAAAACAGCCTGTCACTGAAAATACACTATTTGAGCTCGGATCTGTAAGTAAAACTTTCACAGGTGTGCTGGGTGCGGTTTCCGTGGCGAAAAAAGAGATGGCGCTGAATGATCCGGCGGCAAAATATCAGCCGGAGCTGGCTCTGCCGCAGTGGAAGGGGATCACGCTGCTGGATCTGGCCACCTATACCGCA…
>DHA-14__KM087854__ARO_3002145
ATGAAAAAATCGTTATCTGCAACACTGATTTCCGCTCTGCTGGCGTTTTCCGCCCCGGGGTTTTCTGCCGCTGATAATGTCGCGGCGGTGGTGGACAGCACCATTAAACCGCTGATGGCACAGCAGGATATTCCCGGGATGGCGGTTGCCGTCTCCGTAAAGGGTAAGCCCTATTATTTCAATTATGGTTTTGCCGATATTCAGGCAAAACAGCCGGTCACTGAAAATACACTATTTGAGCTCGGATCTGTAAGTAAAACTTTCACAGGTGTGCTGGGTGCGGTTTCTGTGGCGAAAAAAGAGATGGCGCTGAATGATCCGGCGGCAAAATACCAGCCGGAGCTGGCTCTGCCGCAGTGGAAGGGGATCACATTGCTGGATCTGGCTACCTATACCGCA…
>DHA-15__KM087853__ARO_3002146
ATGAAAAAATCGTTATCTGCAACACTGATTTCCGCTCTGCTGGCGTTTTCCGCCCCGGGGTTTTCTGCCGCTGATAATGTCGCGGCGGTGGTGGACAGCACCATTAAACCGCTGATGGCACAGCAGGATATTCCCGGGATGGCGGTTGCCGTCTCCGTAAAGGGTAAGCCCTATTATTTCAATTATGGTTTTGCCGATATTCAGGCAAAACAGCCGGTCACTGAAAATACACTATTTGAGCTCGGATCTGTAAGTAAAACTTTCACAGGTGTGCTGGGTGCGGTTTCTGTGGCGAAAAAAGAGATGGCGCTGAATGATCCGGCGGCAAAATACCAGCCGGAGCTGGCTCTGCCGCAGTGGAAGGGGATCACATTGCTGGATCTGGCTACCTATACCGCA…
>DHA-16__KM087852__ARO_3002147
ATGAAAAAATCGTTATCTGCAACACTGGTTTCCGCCCTGCTGGCCTTTTCTGCCCCGGGGTTCTCTGCCGCTGATAATGTCGCGGCAGTCGTCGACAGCACCATTAAACCGCTGATGGCACAGCAGGATATCCCCGGGATGGCGGTTGCTGTCTCCGTAAAGGGAAAACCGTATTACTTCAACTATGGTTTTGCGGATGTGCAGGCAAAACAGCCGGTCACTGAAAATACACTATTTGAACTCGGATCTGTAAGTAAAACTTTCACAGGTGTGCTGGGTGCGGTTTCCGTGGCGAAAAAAGAGACGTCGCTGAATGACCCGGCAGTCAAATACCAGCCTGAACTGACACAGCCGCAGTGGAAAGGGATCACATTACTGGATCTGGCCACCTATACCGCA…
>DHA-17__KM087850__ARO_3002148
ATGAAAAAATCGTTATCTGCAACACTGATTTCCGCTCTGCTGGCGTTTTCCGCCCCGGGGTTTTCTGCCGCTGATAATGTCGCGGTGGTGGTGGACAGCACCATTAAACCGCTGATGGCACAGCAGGATATTCCCGGGATGGCGGTTGCCGTCTCCGTAAAGGGTAAGCCCTATTATTTCAATTATGGTTTTGCCGATATTCAGGCAAAACAGCCGGTCACTGAAAATACACTATTTGAGCTCGGATCTGTAAGTAAAACTTTCACAGGTGTGCTGGGTGCGGTTTCTGTGGCGAAAAAAGAGATGGCGCTGAATGATCCGGCGGCAAAATACCAGCCGGAGCTGGCTCTGCCGCAGTGGAAGGGGATCACATTGCTGGATCTGGCTACCTATACCGCA…
>DHA-18__KM087841__ARO_3002149
ATGAAAAAATCGTTATCTGCAACACTGATTTCTGCCCTGCTGGCGTTTTCCGCCCCGGGGTTTTCTGCCGCTGATAATGTCGCAGCGGTGGTGGACAGCACTATTAAACCGCTGATGGCACAGCAGGATATTCCCGGGATGGCGGTTGCCGTATCCGTAAAGGGCAAGCCCTATTATTTTAACTATGGTTTTGCCGATGTTCAGGCAAAACAGCCGGTCACTGAAAATACACTATTTGAGCTCGGATCTGTAAGTAAAACTTTCACAGGTGTGCTGGGTGCGGTTTCTGTGGCGAAAAAAGAGACGGCGCTGAATGATCCGGCGGCAAAATATCAGCCGGAGCTGGCTCTGCCGCAGTGGAAGGGGATCACGCTGCTGGATCTGGCCACCTATACCGCA…
>DHA-19__KM087849__ARO_3002150
ATGAAAAAATCGTTATCTGCAACACTGATTTCCGCTCTGCTGGCGTTTTCCGCCCCGGGGTTTTCTGCCGCTGATAATGTCGCGGCGGTGGTGGACAGCACCATTAAACCGCTGATGGCACAGCAGGATATTCCCGGGATGGCGGTTGCCGTCTCCGTAAAGGGTAAGCCCTATTATTTCAATTACGGTTTTGCCGATGTTCAGGCAAAACAGCCTGTCACTGAAAATACACTATTTGAGCTCGGATCTGTAAGTAAAACTTTCACAGGTGTGCTGGGTGCGGTTTCCGTGGCGAAAAAAGAGATGGCGCTGAATGATCCGGCGGCAAAATATCAGCCGGAGCTGGCTCTGCCGCAGTGGAAGGGGATCACGCTGCTGGATCTGGCCACCTATACCGCA…
>DHA-1__Y16410__ARO_3002132
ATGAAAAAATCGTTATCTGCAACACTGATTTCCGCTCTGCTGGCGTTTTCCGCCCCGGGGTTTTCTGCCGCTGATAATGTCGCGGCGGTGGTGGACAGCACCATTAAACCGCTGATGGCACAGCAGGATATTCCCGGGATGGCGGTTGCCGTCTCCGTAAAGGGTAAGCCCTATTATTTCAATTATGGTTTTGCCGATATTCAGGCAAAACAGCCGGTCACTGAAAATACACTATTTGAGCTCGGATCTGTAAGTAAAACTTTCACAGGTGTGCTGGGTGCGGTTTCTGTGGCGAAAAAAGAGATGGCGCTGAATGATCCGGCGGCAAAATACCAGCCGGAGCTGGCTCTGCCGCAGTGGAAGGGGATCACATTGCTGGATCTGGCTACCTATACCGCA…
>DHA-20__KM087848__ARO_3002151
ATGAAAAAATCGTTATCTGCAACACTGATTTCCGCCCTGCTGGCATTTTCCGCCCCGGGGTTTTCTGCCGCTGATAATGTCGCGGCGGTGGTGGACAGCACCATTAAACCGCTGATGGCACAGCAGGATATTCCCGGGATGGCGGTTGCCGTCTCCGTAAAGGGTAAGCCCTATTATTTCAATTACGGTTTTGCCGATGTTCAGGCAAAACAGCCTGTCACTGAAAATACACTATTTGAGCTCGGATCTGTAAGTAAAACTTTCACAGGTGTGCTGGGTGCGGTTTCCGTGGCGAAAAAAGAGATGACGCTGAATGACCCGGCAGAAAAATACCAGCCGGAGCTGGCTCTGCCGCAGTGGAAGGGGATCACACTGTTGGATCTGGCCACCTACACCGCA…
>DHA-21__KM087847__ARO_3002152
ATGAAAAAATCGTTATCTGCAACACTGATTTCCGCTCTGCTGGCGTTTTCCGCCCCGGGGTTTTCTGCCGCTGATAATGTCGCGGCGGTGGTGGACAGCACCATTAAACCGCTGATGGCACAGCAGGATATTCCTGGGATGGCGGTTGCCGTCTCCGTAAAGGGTAAGCCCTATTATTTCAATTACGGTTTTGCCGATGTTCAGGCAAAACAGCCTGTCACTGAAAATACACTATTTGAGCTCGGATCTGTAAGTAAAACTTTCACAGGTGTGCTGGGTGCGGTTTCCGTGGCGAAAAAAGAGATGACGTTGAATGACCCGGCAGAAAAATACCAGCCGGAGCTGGCTCTGCCGCAGTGGAAGGGGATCACACTGCTGGATCTGGCTACCTACACCGCA…
>DHA-22__KM087856__ARO_3002153
ATGAAAAAATCGTTATCTGCAACACTGATTTCCGCTCTGCTGGCGTTTTCCGCCCCGGGGTTTTCTGCCGCTGATAATGTCGCGGCGGTGGTGGACAGCGCCATTAAACCGCTGATGGCACAGCAGGATATTCCCGGGATGGCGGTTGCCGTCTCCGTAAAGGGTAAGCCCTATTATTTCAATTATGGTTTTGCCGATATTCAGGCAAAACAGCCGGTCACTGAAAATACACTATTTGAGCTCGGATCTGTAAGTAAAACTTTCACAGGTGTGCTGGGTGCAGTTTCTGTGGCGAAAAAAGAGATGGCGCTGAATGATCTGGCGGCAAAATACCAGCCGGAGCTGGCTCTGCCGCAGTGGAAGGGGATCACATTGCTGGATCTGGCTACCTATACCGCA…
>DHA-2__AF259520__ARO_3002133
ATGAAAAAATCGTTATCTGCAACACTGATTTCCGCTCTGCTGGCGTTTTCCGCCCCGGGGTTTTCTGCCGCTGATAATGTCGCGGCGGTGGTGGACAGCACCATTAAACCGCTGATGGCACAGCAGGATATTCCCGGGATGGCGGTTGCCGTCTCTGTAAAGGGCAAGCCCTATTATTTCAATTATGGTTTTGCCGATGTTCAGGCAAAACAGCCGGTCACTGAAAATACACTATTTGAGCTGGGATCTGTAAGTAAAACTTTCACAGGTGTGCTGGGTGCGGTTTCTGTGGCGAAAAAAGAGATGATGTTGAATGACCCGGCAGAAAAATACCAGCCGGAGCTGGCTCTGCCGCAGTGGAAGGGGATCACACTGCTGGATCTGGCCACCTACACCACA…
>DHA-2__AF259520__beta_lactamase
ATGAAAAAATCGTTATCTGCAACACTGATTTCCGCTCTGCTGGCGTTTTCCGCCCCGGGGTTTTCTGCCGCTGATAATGTCGCGGCGGTGGTGGACAGCACCATTAAACCGCTGATGGCACAGCAGGATATTCCCGGGATGGCGGTTGCCGTCTCTGTAAAGGGCAAGCCCTATTATTTCAATTATGGTTTTGCCGATGTTCAGGCAAAACAGCCGGTCACTGAAAATACACTATTTGAGCTGGGATCTGTAAGTAAAACTTTCACAGGTGTGCTGGGTGCGGTTTCTGTGGCGAAAAAAGAGATGATGTTGAATGACCCGGCAGAAAAATACCAGCCGGAGCTGGCTCTGCCGCAGTGGAAGGGGATCACACTGCTGGATCTGGCCACCTACACCACA…
>DHA-3__AY494945__ARO_3002134
ATGAAAAAATCGTTATCTGCAACACTGATTTCCGCTCTGCTGGCGTTTTCCGCCCCGGGGTTTTCTGCCGCTGATAATGTCGCGGCGGTGGTGGACAGCACCATTAAACCGCTGATGGCACAGCAGGATATTCCCGGGATGGCGGTTGCCGTCTCCGTAAAGGGTAAGCCCTATTATTTCAATTATGGTTTTGCCGATATTCAGGCAAAACAGCCGGTCACTGAAAATACACTATTTGAGCTCGGATCTGTAAGTAAAACTTTCACAGGTGTGCTGGGTGCGGTTTCTGTGGCGAAAAAAGAGATGGCGCTGAATGATCCGGCGGCAAAATACCAGCCGGAGCTGGCTCTGCCGCAGTGGAAGGGGATCACATTGCTGGATCTGGCTACCTATACCGCA…
>DHA-3__AY494945__beta_lactamase
ATGAAAAAATCGTTATCTGCAACACTGATTTCCGCTCTGCTGGCGTTTTCCGCCCCGGGGTTTTCTGCCGCTGATAATGTCGCGGCGGTGGTGGACAGCACCATTAAACCGCTGATGGCACAGCAGGATATTCCCGGGATGGCGGTTGCCGTCTCCGTAAAGGGTAAGCCCTATTATTTCAATTATGGTTTTGCCGATATTCAGGCAAAACAGCCGGTCACTGAAAATACACTATTTGAGCTCGGATCTGTAAGTAAAACTTTCACAGGTGTGCTGGGTGCGGTTTCTGTGGCGAAAAAAGAGATGGCGCTGAATGATCCGGCGGCAAAATACCAGCCGGAGCTGGCTCTGCCGCAGTGGAAGGGGATCACATTGCTGGATCTGGCTACCTATACCGCA…
>DHA-5__JF273491__ARO_3002138
ATGAAAAAATCGTTATCTGCAACACTGATTTCCGCTCTGCTGGCGTTTTCCGCCCCGGGGTTTTCTGCCGCTGATAATGTCGCGGCGGTGGTGGACAGCACCATTAAACCGCTGATGGCACAGCAGGACATTCCCGGGATGGCGGTTGCCGTCTCTGTAAAGGGCAGGCCCTATTATTTCAATTACGGTTTTGCCGATGTTCAGGCAAAACAGCCGGTCACTGAAAATACACTATTTGAGCTCGGATCTGTAAGTAAAACTTTCACAGGTGTGCTGGGTGCGGTTTCTGTGGCGAAAAAAGAGATGGCGCTGAATGATCCGGCGGCAAAATACCAGCCGGAGCTGGCTCTGCCGCAGTGGAAGGGGATCACATTGCTGGATCTGGCTACCTATACCGCA…
>DHA-5__JF273491__beta_lactamase
ATGAAAAAATCGTTATCTGCAACACTGATTTCCGCTCTGCTGGCGTTTTCCGCCCCGGGGTTTTCTGCCGCTGATAATGTCGCGGCGGTGGTGGACAGCACCATTAAACCGCTGATGGCACAGCAGGACATTCCCGGGATGGCGGTTGCCGTCTCTGTAAAGGGCAGGCCCTATTATTTCAATTACGGTTTTGCCGATGTTCAGGCAAAACAGCCGGTCACTGAAAATACACTATTTGAGCTCGGATCTGTAAGTAAAACTTTCACAGGTGTGCTGGGTGCGGTTTCTGTGGCGAAAAAAGAGATGGCGCTGAATGATCCGGCGGCAAAATACCAGCCGGAGCTGGCTCTGCCGCAGTGGAAGGGGATCACATTGCTGGATCTGGCTACCTATACCGCA…
>DHA-6__HQ322612__ARO_3002135
ATGAAAAAATCGTTATCTGCAACACTGATTTCCGCTCTGCTGGCGTTTTCCGCCCCGGGGTTTTCTGCCGCTGATAATGTCGCGGCGGTGGTGGACAGCACCATTAAACCGCTGATGGCACAGCAGGATATTCCCGGGATGGCGGTTGCCGTCTCCGTAAAGGGTAAGCCCTATTATTTCAATTATGGTTTTGCCGATATTCAGGCAAAACAGCCGGTCACTGAAAATACACTATTTGAGCTCGGATCTGTAAGTAAAACTTTCACAGGTGTGCTGGGTGCGGTTTCTGTGGCGAAAAAAGAGATGGCGCTGAATGATCCGGCGGCAAAATACCAGCCGGAGCTGGCTCTGCCGCAGTGGAAGGGGATCACATTGCTGGATCTGGCTACCTATACCGCA…
>DHA-7__HQ456945__ARO_3002136
ATGAAAAAATCGTTATCTGCAACACTGATTTCCGCTCTGCTGGCGTTTTCCGCCCCGGGGTTTTCTGCCGCTGATAATGTCGCGGCGGTGGTGGACAGCACCATTAAACCGCTGATGGCACAGCAGGATATTCCCGGGATGGCGGTTGCCGTCTCCGTAAAGGGTAAGCCCTATTATTTCAATTATGGTTTTGCCGATATTCAGGCAAAACAGCCGGTCACTGAAAATACACTATTTGAGCTCGGATCTGTAAGTAAAACTTTCACAGGTGTGCTGGGTGCGGTTTCTGTGGCGAAAAAAGAGATGGCGCTGAATGATCCGGCGGCAAAATACCAGCCGGAGCTGGCTCTGCCGCAGTGGAAGGGGATCACATTGCTGGATCTGGCTACCTATACCGCA…
>DIM-1__GU323019__beta_lactamase
ATGAGAACACATTTTACAGCGTTATTACTTCTATTCAGCTTGTCTTCGCTTGCTAACGACGAGGTACCTGAGCTAAGAATCGAGAAAGTAAAAGAGAACATCTTTTTGCACACATCATACAGTCGTGTGAATGGGTTTGGTTTGGTCAGTTCAAACGGCCTTGTTGTCATAGATAAGGGTAATGCTTTCATTGTTGATACACCTTGGTCAGACCGAGATACAGAAACGCTCGTACATTGGATTCGTAAAAATGGTTATGAGCTACTGGGGAGTGTTTCTACTCATTGGCATGAGGATAGAACCGCAGGAATTAAATGGCTTAATGACCAATCAATTTCTACGTATGCCACGACTTCAACCAACCATCTCTTGAAAGAAAATAAAAAAGAGCCAGCGAAA…
>DIM-1__KC004136__ARO_3000848
ATGAGAACACATTTTACAGCGTTATTACTTCTATTCAGCTTGTCTTCGCTTGCTAACGACGAGGTACCTGAGCTAAGAATCGAGAAAGTAAAAGAGAACATCTTTTTGCACACATCATACAGTCGTGTGAATGGGTTTGGTTTGGTCAGTTCAAACGGCCTTGTTGTCATAGATAAGGGTAATGCTTTCATTGTTGATACACCTTGGTCAGACCGAGATACAGAAACGCTCGTACATTGGATTCGTAAAAATGGTTATGAGCTACTGGGGAGTGTTTCTACTCATTGGCATGAGGATAGAACCGCAGGAATTAAATGGCTTAATGACCAATCAATTTCTACGTATGCCACGACTTCAACCAACCATCTCTTGAAAGAAAATAAAAAAGAGCCAGCGAAA…
>EBR-1__AF416700__ARO_3000842
ATGAAGAAATTATTTTCACTTATTGCATTGATAGGAAGTTTTGCATTTGGTCAAATAAAACCAATTCAAATTGATCCGATTAATAACAATCTATTTGTTTATCAAACATTCAATTCGTTTAATGGTGTTGAGTACAATGCAAATGGAATGTATTTGGTAACGAATAAAGGAATTGTTTTATTTGATGTTCCTTGGCAAAAATCGCAGTATCAAGAGTTAAATGATATGTTACAAGAAAAGTATAATTTGCCAGTTATCGCTGTCTTTGCAACACATTCGCATGATGATAGAGCAGGGGATTTGAGTTTTTATAATGAGTTGAATATTCCTACTTATGCAACTTCTTTAACCAATTCTAAATTAAAAAAAGAAGGAAAAGCGACTTCTAAATTTGAGATT…
>EBR-1__AF416700__beta_lactamase
ATGAAGAAATTATTTTCACTTATTGCATTGATAGGAAGTTTTGCATTTGGTCAAATAAAACCAATTCAAATTGATCCGATTAATAACAATCTATTTGTTTATCAAACATTCAATTCGTTTAATGGTGTTGAGTACAATGCAAATGGAATGTATTTGGTAACGAATAAAGGAATTGTTTTATTTGATGTTCCTTGGCAAAAATCGCAGTATCAAGAGTTAAATGATATGTTACAAGAAAAGTATAATTTGCCAGTTATCGCTGTCTTTGCAACACATTCGCATGATGATAGAGCAGGGGATTTGAGTTTTTATAATGAGTTGAATATTCCTACTTATGCAACTTCTTTAACCAATTCTAAATTAAAAAAAGAAGGAAAAGCGACTTCTAAATTTGAGATT…
>EF-Tu__AE014075__ARO_3003369
TTAGCCCAGAACTTTAGCAACAACGCCCGCGCCAACGGTACGGCCGCCTTCACGGATTGCGAAACGCAGACCGTCGTCCATCGCGATCGGGTGGATCAGGGTAACAACCATTTTGATGTTGTCGCCCGGCATTACCATCTCTACGCCTTCCGGCAGTTCGATGGTACCAGTCACGTCAGTAGTACGGAAGTAGAACTGCGGACGGTAGCCTTTGAAGAACGGAGTATGACGACCGCCTTCATCTTTGGACAGAATGTACACTTCAGATTCGAACTTGGTGTGCGGCTTGATGGTGCCCGGCTTAGCCAGTACCTGACCACGTTCGATTTCTTCACGTTTGATACCACGCAGCAGAACACCTACGTTCTCACCAGCACGGCCTTCGTCCAGCAGTTTGCG…
>EF-Tu__AH002539.2__ARO_3003368
GTGTCTAAAGAAAAATTTGAACGTACAAAACCGCACGTTAACGTTGGTACTATCGGCCACGTTGACCACGGTAAAACTACTCTGACCGCTGCAATCACCACCGTACTGGCTAAAACCTACGGCGGTGCTGCTCGTGCATTCGACCAGATCGATAACGCGCCGGAAGAAAAAGCTCGTGGTATCACCATCAACACTTCTCACGTTGAATACGACACCCCGACCCGTCACTACGCACACGTAGACTGCCCGGGGCACGCCGACTATGTTAAAAACATGATCACCGGTGCTGCTCAGATGGACGGCGCGATCCTGGTAGTTGCTGCGACTGACGGCCCGATGCCGCAGACTCGTGAGCACATCCTGCTGGGTCGTCAGGTAGGCGTTCCGTACATCATCGTG…
>EF-Tu__NC_000913.3__ARO_3003370
TTAGCCCAGAACTTTAGCAACAACGCCCGCGCCAACGGTACGGCCGCCTTCACGGATTGCGAAACGCAGACCGTCGTCCATCGCGATCGGGTGGATCAGGGTAACAACCATTTTGATGTTGTCGCCCGGCATTACCATCTCTACGCCTTCCGGCAGTTCGATGGTACCAGTCACGTCAGTAGTACGGAAGTAGAACTGCGGACGGTAGCCTTTGAAGAACGGAGTATGACGGCCGCCTTCATCTTTGGACAGAATGTACACTTCAGATTCGAACTTGGTGTGCGGCTTGATGGTGCCCGGCTTAGCCAGTACCTGACCACGTTCGATTTCTTCACGTTTGATACCACGCAGCAGAACACCTACGTTCTCACCAGCACGGCCTTCGTCCAGCAGTTTGCG…
>EF-Tu__NC_017174__ARO_3003357
ATGGCTAAAGCTAAATACGAAAGAACAAAACCTCATGTTAATATAGGGACAATAGGACACGTAGACCACGGTAAAACTACATTAACAGCAGCAATAACAAAAACATTATATGACAGATATCAATTAGGAGAAGCAGTAGATTTCGCAAACATAGATAAAGCTCCAGAAGAAAGAGAAAGAGGAATCACAATATCAACAGCACACGTTGAGTATGAAACACCAAATAGACACTATGCACACGTTGACTGCCCAGGGCATGCTGACTACGTTAAGAACATGATAACAGGAGCAGCACAAATGGACGGAGCAATATTAGTTTGTTCAGCAACAGATGGACCAATGCCACAAACAAGAGAGCATATACTATTATCAAGACAAGTTGGAGTACCATATATAGTA…
>EF-Tu__NC_017960.1__ARO_3003438
ATGGGCATGTGGTGTACCTTGTGTACATCATATACCTATCAGACAAATAAAAAATATATTGTATTTTTAGGAGGACATTTTAAAATGGCAAAAGAAAAATTTGACCGTTCTAAACCACACGTTAACATTGGTACTATCGGACACGTTGACCATGGTAAAACTACATTAACAGCTGCAATCACAACTGTACTATCTAAGAAAAACGGCGGCCAAGCTATGGCTTACGATCAAATCGATGGTGCTCCAGAAGAACGCGAACGCGGAATCACAATCTCAACAGCTCACGTTGAGTATGAAACAGATACACGCCACTACGCTCACGTTGACTGCCCAGGACACGCGGATTACGTTAAAAACATGATCACTGGTGCTGCTCAAATGGACGGAGCTATCTTGGTA…
>EF-Tu__U67308.1__ARO_3003361
GTGGCCAAGGCCAAGTTCGAGCGGACCAAGCCGCACATGAACATCGGCACCATTGGGCATATCGACCACGGCAAGACCACTCTGACCGCGGCGATCACCAAGGTGCTCCACGACCGGTACCCCGAGCTGAACAAGGCGACCCCGTTCGACAAGATCGACAAGGCGCCCGAGGAGAAGGCTCGTGGCATCACGATCTCCATCGCGCACGTCGAGTACCAGACCGAGAAGCGCCACTACGCCCACGTGGACTGCCCCGGTCACGCCGACTACGTGAAGAACATGATCACCGGTGCTGCTCAGATGGACGGCGCCATCCTCGTGGTCGCCGCCACCGCCGGCCCGATGCCGCAGACGAAGGAGCACGTCCTCCTGGCCCGTCAGGTCGGCGTCCCCTACATC…
>EF-Tu__X98831.1__ARO_3003359
GTGGCGAAGGCGAAGTTCGAGCGGACTAAGCCGCACGTCAACATCGGCACCATCGGTCACGTCGACCACGGTAAGACGACTCTTACCGCGGCGATCACCAAGGTGCTGCACGACGCGATCCCGGACCTGAACCCCTTCACGCCGTTCGACGAGATCGACAAGGCGCCGGAAGAGCGTCAGCGCGGTATCACGATCTCGATCGCTCACGTTGAGTACCAGACCGAGTCGCGTCACTACGCCCACGTCGACTGCCCGGGTCACGCAGACTACATCAAGAACATGATCACCGGTGCCGCCCAGATGGACGGCGCGATCCTCGTGGTCGCCGCGACCGACGGTCCGATGCCGCAGACCAAGGAGCACGTGCTCCTGGCCCGCCAGTCCGGCGTTCCGTACATT…
>ERP-1__AY077733__beta_lactamase
ATGACGATTTTACTGCAACGCCGCCAGCTTCTGGTGGCGGGCGCGGCGCTGGCGCTGACCGCCTCGCTGACACCACTGAACGTATTTGCAGCAGGTGACTCGCTGCAGCGGCAGCTTGCCGCACTGGAAACGGAGGTGAATGGCCGTATCGGGCTGTCTCTGATCGACAGCGCCAGCCAGCAGGCGTGGAGCTATCGCGGTGACGAACGCTTTCCGCTGTGCAGCACCTTTAAACTGCTGCTGGTGGCTGCCGTTTTAAAACGCAGCGAGTCACAGCCCGCCCTGATGCAACAAACCCTGCACTGGACACCTGCGGATCACCTGAGCTATATGCCGGTAACGGCGAAGCATCCGCAGGGGATGACCGTCAGCGATCTGTGTGCAGCCGCGCTGCAGTAC…
>ESP-1__KP109681__ARO_3003717
ATGAAAAAACTTACCCTAATACTTTCACTGATCATTGCCTTTTTCGGATATGCACAAACCGTAACAGAACCAACCAATCATTCTGCAGAATGGTCGCAACCTTACGAGCCATTCAGAATTGTCGGGAATTTGTATTACGTTGGAACTTATGATTTGGCTTCGTATCTCATTGTGACGGAAAAGGGAAATATCCTTATCAACACAGGTTTGGCGGATTCTTATCCTCAAATAAAAGCGAATATCGAGAAACTCGGATTCAAATACAAAGACACCAAAATCCTGACTTTGACACAAGCGCATTTTGACCATATGGGCGCAATGGCCGATATCAAAGCGGAAACCGGCGCAAAACTTTATGTAGACGAAGCAGATGCTGCGGAACTGAAATCAGGCGGAAAA…
>EXO__M28303__ARO_3003564
GTGCACCCCAGCACTTCCCGTCCCTCCCGCCGCACCCTGTTGACCGCCACGGCGGGCGCAGCCCTGGCCGCCGCCACACTCGTACCCGGTACCGCGCACGCCTCCTCCGGCGGGCGGGGCCACGGTTCCGGTTCCGTCTCCGACGCCGAACGGCGGCTCGCGGGGCTGGAGCGGGCCAGTGGGGCGCGGCTCGGGGTGTACGCGTACGACACGGGGAGCGGGCGGACGGTCGCGTACCGGGCCGACGAGCTGTTCCCGATGTGTTCGGTGTTCAAGACGCTGTCGTCGGCGGCCGTTCTGCGGGACCTCGACCGGAACGGGGAGTTCCTGTCCCGCCGGATCTTGTACACGCAGGACGACGTGGAGCAGGCCGACGGCGCCGGCCCCGAGACAGGCAAG…
>EdeQ__KC771276.1__ARO_3004063
ATGTCTGTGACACTTCGTGAAGTAACTTTGGAAAACTGGGAAGAGTGTATTGAACTGGAACCTACTCCCGAACAGAGCGAGTTTGTTGCCCCAAACCTTTACTCCATCGCTGAATCAAAGTTTCAAACTACATTTGTTCCTTTGGCCATATACCATGATGACACGATGGTTGGCTTTGTCATGTATGGGCTTGACCCTGACGATGGGAATTACTGGATTTACAGACTCTTAATTGATGCGAAGTACCAACGACTAGGCTATGGACGTACTGCCATTTCACAAGTCATTGAGATCCTGAAAGCAAAGGAAGATTGTCAAAAAATTGTCATTGGCTATGCCCCAGCCAATGTCGCAGCCGAAAACCTTTACGCTTCGCTCGGATTTCAAAAGAATGGAATG…
>EreA2__AF099140__ARO_3002826
ATGACATGGAGAACGACCAGAACACTTTTACAGCCTCAAAAGCTGGAGTTCAATGAGTTTGAGATTCTTAATCCCGTAGTTGAGGGCGCCCGAATTGTCGGCATTGGCGAGGGTGCTCACTTTGTCGCGGAGTTCTCACTGGCTAGAGCTAGTCTTATTCGCTATTTTGTCGAGAGGCATGATTTTAATGCGATTGGTTTGGAATGTGGGGCGATTCAGGCATCCCGGCTATCTGAATGGCTCAACTCAACAGCCGGTGCTCATGAACTTGAGCGATTTTCGGATACCCTGACCTTTTCTTTGTATGGCTCAGTGCTGATTTGGGTTAAATCATATCTACGCGAATCAGGAAGAAAACTGCAGTTAGTCGGAATCGATTTACCCAACACCTTGAATCCA…
>EreA__DQ157752__ARO_3000361
ATGACGTGGAGAACGACCAGAACACTTTTACAGCCTCAAAATCTGGACTTCAATGAGTTTGAGATTCTTACTTCCGTAATTGAGGGCGCCCGAATTGTCGGCATTGGCGAGGGCGCTCATTTTGTCGCGGAGTTTTCACTGGCTAGAGCAAGTCTTATCCGCTATTTGGTCGAAAGGCATGATTTTAATGCGATTGGTTTGGAATGTGGGGCGATTCAGGCATCCCGGTTATCTGAATGGCTCAACTCAACAGCCGGTGCTCATGAACTTGAGCGATTTTCGGATACCCTGACCTTTTCTGTGTATGGCTCAGTGCTGATCTGGCTGAAATCATATCTCCGCGAATCAGGAAGAAAACTGCAGTTAGTCGGAATCGACTTACCCAACACCCTGAACCCA…
>EreB__A15097__ARO_3000363
ATGAGGTTCGAAGAATGGGTCAAAGATAAGCATATTCCTTNCAAACNGAATCACCCTGATGATAATTACGATGATTTTAAGCCATTAAGAAANATAATTGGAGATACCCGAGTTGTAGCATTAGGTGAAAATTCTCATTTCATAAAAGAATTCTTTTTGTTACGACATACGCTTTTGCGTTTTTTTATCGAAGATCTAGGTTTTACTACGTTTGCTTTTGAATTTGGTTTTGCTGAGGGTCAAATCATCAATAACTGGATACATGGACAAGGAACTGACGATGAAATAGGCAGATTCTTAAAACACTTCTATTATCCAGAAGAGCTCAAAACCACATTTCTATGGCTAAGGGAGTACAATAAAGCAGCAAAAGAAAAAATCACATTTCTTGGCATTGAT…
>Erm30__AF079138__ARO_3001265
CTAACGGCCCGTGCGGCGTCCGTACGACGAGCCTCGCGCGCCCTGGCGGCCCTTGGTCTGCCGGACCTGTGCGCGGGGTGCGCAGGGTTCGCCGCCGCGCGTGGGGCCGTATCTGCGGCTCCCGGGCACGGCGGCCCTGCTCGTCTCCGAGTCATAGTCCCTGCCGCCGGCGCCACCGCCCTGGCCCGGCATGCGCGTGCCGGGCGCCCCCGGCGCGTAACTCGGCTGGGAGGCCTGGAAAAGGGCGATCCATTGGGTGAGCGTGAGGTCCTTCGGCAGTCCGCCGTCCGGAATTCCGTGGCGGTCGGCGAGGGAACGGTAGGTCCGCTTGGGGATGTGGCGCCGGAGGATCTCCGCGAGGCCCCGTCCGGGGCCGGTGAAGACGGCTTCGGCGAAGTT…
>Erm31__AF079138__ARO_3000598
ATGGCATTTTCCCCGCAGGGCGGCCGACACGAGCTCGGTCAGAACTTCCTCGTCGACCGGTCAGTGATCGACGAGATCGACGGCCTGGTGGCCAGGACCAAGGGTCCGATACTGGAGATCGGTCCGGGTGACGGCGCCCTGACCCTGCCGCTGAGCAGGCACGGCAGGCCGATCACCGCCGTCGAGCTCGACGGCCGGCGCGCGCAGCGCCTCGGTGCCCGCACCCCCGGTCATGTGACCGTGGTGCACCACGACTTCCTGCAGTACCCGCTGCCGCGCAACCCGCATGTGGTCGTCGGCAACGTCCCCTTCCATCTGACGACGGCGATCATGCGGCGGCTGCTCGACGCCCAGCACTGGCACACCGCCGTCCTCCTCGTCCAGTGGGAGGTCGCCCGG…
>Erm33__NC_005076__ARO_3000599
ATGAACAAAAAAAATATAAAAGACAGTCAAAACTTTATTACTTCGAAACGTAATATAGATAAAATAATGACAAATATAAGCTTAAATGAACATGATAATATCTTTGAAATTGGCTCAGGAAAAGGGCATTTTACCCTTGAATTAGTACAAAGGTGTAATTTCGTAACTGCTATTGAAATAGACCATAAATTATGCAAGACTACAGAAAATAAACTTGTTGATCACGATAATTTTCAAGTTTTAAACAAGGATATATTGCAGTTTAAATTTCCTAAAAACCAATCCTATAATATATTTGGTAATATTCCTTATAACATCAGTACGGATATTGTCAAAAGAATTACCTTTGAAAGTCAGGCTAAATATAGCTATCTTATCGTTGAGAAGGGATTTGCGAAA…
>Erm34__AY234334__ARO_3000600
ATGACGAAAAAAATGAACAAGTATAATGGGAAAAAACTTAGCCGTGGAGAACCTCCCAATTTTAGCGGTCAGCATTTTATGCACAATAAACGGCTACTGAAGGAAATTGTTGATAAAGCTGACGTCTCTGTTCGTGATACGGTTTTAGAGCTGGGAGCAGGAAAAGGCGCGTTGACGACGATTTTAAGCGAACGCGCGGACCGGGTTCTAGCCGTCGAGTATGACCAAAAATGTATTGAAGCGCTGCAATGGAAACTAGTTGGGTCAAAAAACGTGTCCATTCTCCATCAAGATATTATGAAGGTGGCATTGCCAACGGAACCGTTTGTTGTTGTTTCCAACATCCCTTATTCGATCACAACGGCAATCATGAAAATGCTGTTAAACAATCCAAAAAAC…
>Erm35__AF319779__ARO_3000604
ATGACAAAAAAGAAATTGCCCGTTCGTTTTACGGGTCAGCACTTTACTATTGACAAAGTGCTTATTAAAGATGCAATAAAAGAATCAAATATAAATCAACACGATACAGTTTTAGATATTGGAGCTGGTAAGGGTTTTCTAACTGTTCATCTCTTAAAAAATGTCGATAAAGTTATTGCCATTGAAAACGATGTTGCATTAAGTCAACATTTGCGCAAAAAATTCATTCACGCTCAAAACGTTCAAGTGGTTAGTTGTGATTATAGAAATTTTGTGGTTCCGAAAGTTCCATTTAAAGTAGTTTCAAATATTCCTTTTGGTATTACATCTGATATTTTTAGTAGTCTGATGTTTGAAAATGTCGAATATTTTCTATGCGGTTCAATTATCCTTCAGTCA…
>Erm36__AF462611__ARO_3000605
ATGCCCACTTACCGTGGCGGCCGACATGAGCACGGCCAGAACTTCCTCACTGACCACACCACGATCGACCGGCTCTCACGGCTGGTAGGCGACTCGACCGGTCCGATCGTCGAGATCGGCCCGGGCCAGGGCAGGCTCACAAGAGAGCTGCAGAAGCTCGGCCGGTCCCTGACTGCTGTCGAGATCGACAGCCGGCTGGCGGACCGACTTGCATCGGCCAGTCAGTTCCGCGAGCAGAAACACGTAACCGTCGTCAACGCAGACTTCCTTCACTGGCCGCTACCGACCACTCCGTATGTGGTGGTCGGCAACGTTCCGTTCCACCTGACCACAGCCATCCTGCGCAGACTGCTGCACGATGGAGCATGGACCCAGGTGGTCCTGCTCGTGCAGTGGGAA…
>Erm37__AL123456__ARO_3000392
GTGTCCGCCCTCGGACGGTCGCGACGGGCATGGGGCTGGCACCGGCTCCATGACGAATGGGCAGCGCGGGTAGTCAGCGCGGCCGCAGTGCGGCCCGGTGAGCTCGTGTTTGACATCGGCGCCGGCGAAGGGGCACTGACGGCGCATCTAGTGCGAGCGGGGGCGCGGGTGGTCGCCGTGGAGTTGCACCCGCGACGAGTCGGTGTCCTCCGCGAGCGATTCCCTGGCATTACCGTGGTGCACGCGGACGCCGCCTCGATCCGGTTGCCCGGCCGGCCGTTCCGGGTTGTGGCGAACCCGCCGTACGGGATTTCGTCCCGCCTGCTGCGGACGCTGCTGGCACCCAACAGCGGGCTTGTCGCGGCCGATCTCGTGCTGCAGCGAGCCCTCGTATGTAAA…
>Erm38__AY154657__ARO_3000601
ATGTGTCCACACCACATCACGGCCGGCACGAGCTCGGCCAGAACTTCCTGTCCGATCGGCGCGTCATCGCCGATATCGTCGAAATCGTCTCGCGCACAAACGGTCCGATCATCGAGATCGGGGCGGGCGACGGCGCGCTGACCATACCCTTGCAACGACTCGCCCGCCCGCTCACCGCCGTCGAGGTCGACGCGCGGCGCGCGCGGCGGTTGGCGCAGCGCACCGCGAGATCCGCCCCGGGGCCTGCCTCGCGGCCCACCGAGGTCGTCGCCGCCGACTTCCTGCGCTACCCACTGCCCCGCTCACCCCACGTGGTCGTGGGCAACCTGCCGTTCCACCTCACCACCGCGATCCTGCGGCGACTGCTGCACGGTCCGGGCTGGACCACGGCCGTGCTGC…
>Erm39__AY487229__ARO_3000602
GTGTCTTCAGTTCATCACGGCCGGCATGAGAACGGCCAGAATTTTCTGCGCGACCGTCGAGTGGTCGGCGACATCGTGAGGATGGTCTCGCACACAGCGGGTCCCATCGTCGAGATCGGGGCCGGAGACGGCGCCCTCACCCTGCCGTTACAGCGGCTGGGCCGACCGTTGACCGCCATCGAGATCGACCTCCACCGTGCCCGACGGCTCGCCGACCGAACCACTGCCGAGGTGATCGCAACCGACTTCCTGCGGTACCGGCTGCCGCGCACGCCGCACGTGGTGGTGGGCAACCTGCCGTTCCATCTGACCACCGCCATCCTCCGGCGCCTACTGCACGAGAACGGCTGGACCGATGCGATCCTGTTGGTGCAGTGGGAGGTGGCTCGACGGCGGGCC…
>Erm41__EU177504__ARO_3000603
GTGGATCTGGGCGCAGGACACGGCGCGCTGACGGCACATCTGGTTGCCGCTGGCGCCAGGGTGCTAGCCGTCGAGCTGCATCCGGGGCGGGCTCGACACCTTCGTTCACGGTTTGCCGAGGAAGATGTCCGGGTAGCGGAAGCGGACCTACTCGCCTTCCGGTGGCCGCGACGGCCATTTCGGGTGGTGGCGAGCCCGCCCTACCAAGTCACCAGCGCACTGATCCGGAGTCTCTTGACGCCGGAATCCCGGCTGCTGGCTGCCGACCTGGTGCTGCAGCGCGGGGCTGTGCACAAACATGCGAAGCGAGCACCTGTTCGCCATTGGACGCTACGGGCCGGAATCACATTGCCGCGAAGCGCTTTCCATCATCCACCGCAGGTGGATTCGTCGGTGCTG…
>Erm42__FR734406__ARO_3003106
ATGAATAAAAACACTAAAATAAAAAACAAAAATTTCAACATTAAAGACTCACAGAATTTTTTGCATAATACTAAATTAGTCGAAGATTTGCTTTTTAAAAGCAATATAACTAAGGAGGATTTTGTTGTTGAGATTGGGCCTGGAAAAGGCATAATAACCAAGGCATTAAGCAAAATCTGCAAAGCCGTTAATGCTATTGAGTTCGATAGTGTATTGGCTGATAAGTTGAGCCATGAATTTAAAAGTTCAAATGTGTCTATTATTGAAGCCGATTTTTTAAAATACAATTTACCAGACCATAATTATAAAGTTTTTTCAAACATTCCATTTAACATAACGGCAAGTATTTTAAATAAATTGTTAGATAGTGAGAACCCACCCTTAGATACTTTTTTAATT…
>Erm43__HE650138__ARO_3003205
ATGAATAACAAAAATCCCAAAGATACGCAGAACTTTATAACCTCTAAGAAATGTATAAATGAAATATTAAAAAATATTATTATTACAGCAGATGATAACATTGTTGAAATTGGAACTGGGAAAGGTCATTTTACGAAAGCTTTATCAAAAGTAGTTAAGTCTGTAATTGGCGTAGAAATCGATAAGTCTTTATATTATAACTTGAAAAAGGATAGTAAACTACAAGATAATATACAACTTATTAATCAAGATATATTAAATTTTCAATTCCCTGATAATAAAGATTATAAAATTTTTGGTAGTATTCCTTATAATATTAGTACTGAAATTATTAAAAAAATACTGTATGAGAGTAAAGCAGAATACAATTATTTAATTGTAGAATTAGGATTTGCTAAA…
>Erm47__KU612222.1__ARO_3003908
ATGAACAGAAAAAGTGTTAGATTTGGACAAAATTTTGTAACTTCTATTAATGATATAAACAAAATATGTAAGAAGATAGACGTGAATTCTAATGATGTTTATTTTGAAATTGGTCCAGGTAAAGGGCATTTTACTCAATACTTTGTGGAAAGGGCTAAAGAGGTAATTGCTATTGAAATAGACAGTGAATTAATTCCTATATTAAACAACAAATTTTCAGATCTAGATAATATAAAAATTATTAATCATGACTTTATGTCTTATGAATTACCATCTACATTTAAGTATAAAGTTTTTGGAAATATTCCATTTAATTTGAGTACTTCTATTATTCGTAAACTTAGTTTAGAAAAATATGCAGATGAGATTTACTTAATAGTGGAATTAGGGTTTGCAAAA…
>ErmA__NC_009632__ARO_3000347
ATGAACCAGAAAAACCCTAAAGACACGCAAAATTTTATTACTTCTAAAAAGCATGTAAAAGAAATATTGAATCACACGAATATCAGTAAACAAGACAACGTAATAGAAATCGGATCAGGAAAAGGACATTTTACCAAAGAGCTAGTCAAAATGAGTCGATCAGTTACTGCTATAGAAATTGATGGAGGCTTATGTCAAGTGACTAAAGAAGCGGTAAACCCCTCTGAGAATATAAAAGTGATTCAAACGGATATTCTAAAATTTTCCTTCCCAAAACATATAAACTATAAGATATATGGTAATATTCCTTATAACATCAGTACGGATATTGTCAAAAGAATTACCTTTGAAAGTCAGGCTAAATATAGCTATCTTATCGTTGAGAAGGGATTTGCGAAA…
>ErmB__AF242872__ARO_3000375
ATGAACAAAAATATAAAATATTCTCAAAACTTTTTAACGAGTGAAAAAGTACTCAACCAAATAATAAAACAATTGAATTTAAAAGAAACCGATACCGTTTACGAAATTGGAACAGGTAAAGGGCATTTAACGACGAAACTGGCTAAAATAAGTAAACAGGTAACGTCTATTGAATTAGACAGTCATCTATTCAACTTATCGTCAGAAAAATTAAAACTGAATACTCGTGTCACTTTAATTCACCAAGATATTCTACAGTTTCAATTCCCTAACAAACAGAGGTATAAAATTGTTGGGAGTATTCCTTACAATTTAAGCACACAAATTATTAAAAAAGTGGTTTTTGAAAGCCGTGCGTCTGACATCTATCTGATTGTTGAAGAAGGATTCTACAAGCGT…
>ErmC__M12730__ARO_3000250
ATGAACGAGAAAAATATAAAACACAGTCAAAACTTTATTACTTCAAAACATAATATAGATAAAATAATGACAAATATAAGATTAAATGAACATGATAATATCTTTGAAATCGGCTCAGGAAAAGGGCATTTTACCCTTGAATTAGTACAGAGGTGTAATTTCGTAACTGCCATTGAAATAGACCATAAATTATGCAAAACTACAGAAAATAAACTTGTTGATCACGATAATTTCCAAGTTTTAAACAAGGATATATTGCAGTTTAAATTTCCTAAAAACCAATCCTATAAAATATTTGGTAATATACCTTATAACATAAGTACGGATATAATACGCAAAATTGTTTTTGATAGTATAGCTGATGAGATTTATTTAATCGTGGAATACGGGTTTGCTAAA…
>ErmD__L08389__ARO_3000495
ATGAAGAAAAAAAATCATAAGTACAGAGGAAAAAAGTTAAACCGCGGGGAATCTCCGAATTTTTCCGGACAGCATTTGATGCATAATAAAAAATTAATTGAAGAAATTGTGGATCGGGCAAATATTAGCATAGACGATACGGTTTTAGAGTTAGGAGCGGGAAAAGGGGCTTTGACAACTGTGCTAAGTCAAAAAGCCGGTAAGGTATTGGCAGTGGAAAACGATTCTAAATTCGTTGATATACTCACACGTAAAACAGCACAGCATTCAAATACGAAAATTATTCATCAAGATATCATGAAGATTCATTTACCAAAAGAAAAGTTTGTGGTGGTCTCTAATATTCCCTATGCCATCACAACTCCCATCATGAAAATGCTCTTGAACAATCCTGCAAGC…
>ErmE__X51891__ARO_3000326
GTGAGCAGTTCGGACGAGCAGCCGCGCCCGCGTCGCCGCAACCAGGATCGGCAGCACCCCAACCAGAACCGGCCGGTGCTGGGCCGTACCGAGCGGGACCGCAACCGGCGCCAGTTCGGGCAGAACTTCCTCCGCGACCGCAAGACCATCGCGCGCATCGCCGAGACAGCCGAGCTGCGGCCCGATCTGCCGGTGCTGGAAGCCGGCCCCGGCGAAGGGCTGCTCACCAGGGAACTCGCCGACCGCGCGCGTCAGGTGACGTCGTACGAGATCGACCCCCGGCTGGCGAAGTCGTTGCGGGAGAAGCTTTCCGGCCACCCGAACATCGAAGTCGTCAACGCCGACTTCCTCACCGCCGAACCGCCGCCCGAGCCGTTCGCCTTCGTCGGCGCGATCCCC…
>ErmF__M17124__ARO_3000498
ATGACAAAAAAGAAATTGCCCGTTCGTTTTACGGGTCAGCACTTTACTATTGATAAAGTGCTAATAAAAGATGCAATAAGACAAGCAAATATAAGTAATCAGGATACGGTTTTAGATATTGGGGCAGGCAAGGGGTTTCTTACTGTTCATTTATTAAAAATCGCCAACAATGTTGTTGCTATTGAAAACGACACAGCTTTGGTTGAACATTTACGAAAATTATTTTCTGATGCCCGAAATGTTCAAGTTGTCGGTTGTGATTTTAGGAATTTTGCAGTTCCGAAATTTCCTTTCAAAGTGGTGTCAAATATTCCTTATGGCATTACTTCCGATATTTTCAAAATCCTGATGTTTGAGAGTCTTGGAAATTTTCTGGGAGGTTCCATTGTCCTTCAATTA…
>ErmG__L42817__ARO_3000522
ATGAACAAAGTAAATATAAAAGATAGTCAAAATTTTATTACTTCAAAATATCACATAGAAAAAATAATGAATTGCATAAGTTTAGATGAAAAAGATAACATCTTTGAAATAGGTGCAGGGAAAGGTCATTTTACTGCTGAATTGGTAAAGAGATGTAATTTTGTTACGGCGATAGAAATTGATTCTAAATTATGTGAGGTAACTCGTAATAAGCTCTTAAATTATCCTAACTATCAAATAGTAAATGATGATATACTGAAATTTACATTTCCTAGCCACAATCCATATAAAATATTTGGCAGCATACCTTACAACATAAGCACAAATATAATTCGAAAAATTGTTTTTGAAAGTTCAGCCACAATAAGTTATTTAATAGTGGAATATGGTTTTGCTAAA…
>ErmH__M16503__ARO_3002823
ATGGCTGCGCTCCTGAAGCGCATACTTAGGAGACGCATGGCTGAAAAGAGGTCAGGACGCGGGCGCATGGCCGCAGCGCGTACAACCGGAGCTCAGTCGCGTAAAACGGCACAGCGGTCGGGCCGGAGTGAGGCTGACCGTAGAAGAAGAGTCCACGGGCAGAATTTCCTCGTCGACCGGGAAACAGTACAACGGTTTGTGCGTTTCGCCGATCCGGACCCCGGGGAGGTCGTTCTCGAGGTCGGTGCCGGTAATGGTGCGATCACGCGCGAGCTGGCGCGATTATGCCGACGAGTGGTGGCGTATGAGATCGACCGGCACTTCGCGGACCGATTACGTGAGGCGACCGCCGAGGATCCGCGGATCGAGGTCGTCGCCGGCGACTTCCTGAAGACCTCG…
>ErmN__X97721__ARO_3000592
ATGCCGTCCCGGCCACGTACCGATTCGCCCCACCGGCACGAGGGGCCGGCCGGCCCGGCCCGTCTCGACCGGGACGAGGCCCGCCGTGTATGGGGCCAGAATTTCTTCCGCTCGGCGGGTTCGGCCCGCCGTTTCGCCCGGCAGTTGACCGGCGCGGAATCGGCCGGAAACGACTCGGTCACCGTCGAGGTGGGTCCCGGGGCCGGCCGTATCACCAAGGAGTTAGTGAGGGACGGTCATCCGATCGTCGCGGTGGAGGTGGACCCCCATTGGGCCGACCGCCTCGCCGAACTGGAACTGCCGAACCTCACCGTCGTCAACGACGACTTCACGACCTGGCCGCTGCCCGACGGGCCGCTGCGGTTCATCGGCAATCTGCCCTTCGGCACCGGCACCAGG…
>ErmO__AJ223970__ARO_3001303
ATGGCCCGCCCCACCCAGCGTGCGCGCACGCTCTCGCAGAACTTCCTCGCCGACCGCGCCGCCGCCGCACACGTCGCCCGGCTGACCGCCCCCGACCGTCGGCACCCGCCGCTCGTCCTGGAAGTGGGCGCCGGCAAGGGCGCCCTCACCGAGCCGCTCGCCCGCCGCAGCCGGGAGCTGCACGCCTACGAGATCGACTCCAGGCTCGTCCCCGGGCTGCGCACCCGTTTCGCCGCCGCACCCCATGTCCGCGTGGTCGCCGGTGACTTCCTCGCCGCGCGGCCTCCGCGCACGCCGTTCTCCGTCGCCGGGAACGTGCCCTTCTCCCGCACGGCGGACATCGTCGACTGGTGCCTCGGCGCGCCGGCCCTCACCGACGCCACCCTGATCACCCAGCTC…
>ErmQ__L22689__ARO_3000593
ATGAAAGCTAAAAGTAATAATTATAGAGGAAAAGTTGATATTAGTGTATCGCAAAATTTTATTACTAGTAAAAATACTATATATAAATTAATAAAAAAAACAAATATATCCAAAAATGATTTTGTTATTGAAATTGGACCAGGAAAAGGTCATATAACAGAAGCTTTATGTGAAAAAAGTTATTGGGTTACAGCTATAGAACTAGATAGAAGTTTATATGGAAATTTAATAAATAAATTTAAAAGTAAAAATAATGTTACTCTTATTAATAAAGATTTTTTAAATTGGAAATTACCTAAAAAAAGAGAATATAAGGTATTTTCTAATATTCCTTTTTATATAACAACAAAGATTATTAAGAAATTATTATTAGAAGAGTTAAATTCACCAACTGATATG…
>ErmR__CP011502.1__ARO_3000594
ATGGCAGGTCCGCAAGACCGTCCGCGAGGGCGCGGACCCTCCTCCGGTCGCCCGCAGCGGCCGGTGGGCGGCCGCAGCCAGCGCGACCGCGACCGGCGGGTCCTCGGCCAGAACTTCCTGCGCGACCCGGCGACCATCCGGCGCATCGCCGACGCCGCCGACGTCGACCCCGACGGGCTCGTCGTCGAGGCGGGTCCCGGCGAAGGGCTGCTCACCCGCGAGCTCGCCCGACGCGCCGGGCGGGTACGCACCTACGAGCTGGACCAGCGCCTCGCGCGACGACTCTCGACCGACCTGGCCCAGGAGACGAGCATCGAGGTCGTCCACGCCGACTTCCTGACCGCGCCTCACCCCGAGGAGCCGTTCCAGTTCGTCGGCGCGATCCCCTACGGCATCACC…
>ErmS__M19269__ARO_3001304
GTGGCCCGTGCACCCCGATCGCCCCACCCTGCCCGCTCGCGGGAGACCTCCCGCGCCCACCCGCCGTACGGCACCCGTGCGGATCGCGCCCCCGGCCGTGGCCGTGACCGTGACCGCAGCCCCGACAGCCCCGGCAACACCAGCAGCCGCGACGGCGGCCGCAGCCCCGACCGCGCGCGGCGCGAGCTCTCGCAGAACTTCCTCGCCCGCCGGGCCGTCGCCGAGCGCGTCGCGCGCCTGGTCCGGCCGGCCCCCGGCGGTCTGTTGCTGGAGGTCGGCGCCGGGCGCGGCGTCCTGACCGAGGCGCTGGCCCCGTACTGCGGGCGGCTGGTCGCCCACGAGATCGACCCCCGTCTGCTGCCGGCGCTGCGCGACCGGTTCGGCGGCCCGCACCATGCC…
>ErmT__M64090__ARO_3000595
ATGAACAAAAAAAATATAAAAGATAGTCAAAACTTTATTACTTCAAAGCATCATATAAATGAAATTTTGAGAAATGTACATTTAAATACAAATGATAATATTATTGAGATTGGTTCAGGGAAAGGTCATTTCTCGTTTGAATTAGCTAAAAGGTGTAATTATGTAACCGCCATTGAAATAGATCCTAAATTATGTAGGATAACTAAAAACAAACTTATTGAATATGAGAACTTCCAGGTTATCAATAAAGATATTTTACAATTTAAGTTTCCTAAAAATAAGTCATATAAGATATTTGGAAATATACCCTACAATATAAGTACAGATATAATTCGAAAAATTGTTTTTGAAAGCACAGCTACAGAAAGTTATTTAATAGTGGAATATGGATTTGCTAAA…
>ErmU__X62867__ARO_3001305
GTGCCCAGCCGGTACGGCAGCCGGCAGGACCTCGGTCAGAACTTCCTCGTCGACCCCGACATCATCAAGCTGATCCGCCGAGCGCCGAACGAGCGGAAGGTCCCATCGTTGATCTGGCGCCGGAGAGGGCACGTGACGCTGCCCTTGAGTCGCTTGGGCCGCCCGGTCACCGCGGTTGAGCTCGACCCCCGCCGGGTCAAACGGCTCTCGGCGCGTGCCCCGGAAAACGTCAAGGTCGTCGGCGAGGACATCCTGCGCTTCCGGCTCCCGACCGTTCCGCACACCGTCGTGGGGAACATCCCCTTCCATGTCACGACGGCCACGATGCGCCGGATCCTCGTGGCTCCCGCATGGGTGTCGGCCGTCCTCGTGGTGCAGTGGGAAGTGGCGCGCCGCCGG…
>ErmV__U59450__ARO_3002824
ATGGCCCGCCCCAGTCGCGTATCCCGCGCGCTCTCGCAGAACTTCCTCGCCGACCGCGCCGCCGCCGGACAGCTCGCCCGGCTCGCCGCGCCCCACGGCCTCCCCGTCCCGCTGCTGCTCGAAGTCGGCGCGGGCAAAGGCGCGTTGACCGAGCTGCTCGCCCCGCGCTGTCGCAGTCTCCTCGCCTACGAGATCGACCCACGGCTCGTCCCCGTCCTGCGCTCGCGCTTCGCGGACGCCCCGCACGTCCGCGTCCTCGGCGAGGACTTCCTGCGCGCCAGGGCGCCGCGCACCCCGTTCTCCGTCGCCGGGAACGTCCCCTTCTCCCGTACCGCCGCCGTCGTCGCGTGGTGTCTGCGGGCCCCGCACCTCACCGACGCCACCCTGCTCACCCAGCTG…
>ErmW__D14532__ARO_3001306
ATGTCATCAATCCGGCGCCGGCACGCCGCCGCTTCGCTCGACACCCCTGCCGTGGGCGGCAGGCACGAACTCGGTCAGAACTTCCTCGTCGACCGAGGTGTATGCACAAGGATCGCCGAGGTCGTCTCCTCGACGACGGCCCATCCGGTCCTCGAACTGGGCGCCGGTGACGGTGCCATCACCCGGGCCCTGGTCGCGGCGAATCTCCCGGTCACCGCGCTGGAACTCGACCCCCGGCGGGTCCGGCGGCTCCAGCGGACCTTCGCCGACGGGGTCACCGTCGTGCACGGGGACATGCTCCGGTACGACTTCGGGCCGTACCCGCACCACGTGGTGTCGACCGTGCCGTTCTCCATCACCACGCCGCTGCTCCGGCGCCTGATCGGCCAGCGGTTCTGG…
>ErmX__AF024666__ARO_3000596
TCACCTGGAAGAGATCGATCCAGTCGTTGGTGTGCAATCTGGGAGGTAGGGTCGCGGGGTCGATTCCTCGCGAGCGCAACCATGATTGTGTTTCTGAACGTGATGAAAACAACCCTGCCTTCGGAGAATTTCCCCTATCCCGCGTCCCCGGGCAGTGAAAACGGTGTGCACCATCGCCTGAAAGGCTTTGCGCTGCTCTATCGGAATCTTCGGGTCACCCACCCGGCGGATCACTAAGATCCCCCCGTCAACGTTTGGCTGTGGCCGGAAAGCAGGCCTTGGTACCCGAGAACCCAGGTGAAATGTGAACCATGGGGACCACTGAGCCGTCATCATCGTGCTTGCGCCTACCCCGGCCCGGCGGCGAGCGACTTCCCACTGCATGAGGAGTACAGCGTC…
>ErmY__AB014481__ARO_3002825
ATGAACAAAAAAGATATAAAATTTAGTCAAAATTTTATTACTTCGAAACGACATATAAATAAAATAATGAGTAATTTAGAATTAAATAGAAATGATAATGTTTTTGAAATTGGTTCAGGAAAAGGGCATTTCACACTAGAACTGGTTCAAAAATGTAATTATGTAACAGTTATCGAGATAGATTCAAATTTATGTATTCAAACACAAAATAAAGTTACAAATTACGATAACTTTCGAATTATAAATAAGGATATATTACAGTTTAAGTTCCCAAACAACAAAGCATATAAAATCTACGGTAATATACCTTATTATATAAGTACGGATATAGTACGAAAAATTGTCTTTGAAAGTGAAGCAACAGTTAGTTACTTAATAGTTGAAGAAGGATTTGCTAAA…
>FAR-1__AF024601__beta_lactamase
ATGGCGGCCGCCGCGGCGATCGCGCTACTGGGCGGCTGCGGCGCGGACGCGGGTTCCGAGCCCGCCACCACCGCGGCGAGCACGACCGCGCCGAGCACGGCCACCGACGCGGCGACCGCCGAGTTCGCCGCACTGGAACAGCGATCCGGCGCGCGGCTGGGCGTCTACGCGGTCGACACGACCAGCGGCGCCGAGGTCGCCTACCGGGCGGACGAGCGGTTCGGCATGGCCTCCACCTTCAAGGGCCTGGCCTGCGGCGCGCTGCTGCGCGAGCACCCGCTGTCGTCCGGCTATTTCGACCAGGTCGTCCGCTACTCCCGCGAGGAGGTGGTGTCCTATTCGCCGGTCACCGAGACCCGCGTGGACACCGGGATGACCGTCGCCGAACTGTGCCACGCC…
>FEZ-1__Y17896__ARO_3000606
ATGAAAAAAGTATTAAGTTTAACCGCATTGATGATGGTATTGAACCATTCAAGCTTCGCATATCCAATGCCAAATCCTTTTCCCCCATTCCGTATTGCTGGAAACTTGTACTATGTAGGCACTGATGATCTCGCAAGCTACCTGATTGTCACACCGAGAGGGAACATTTTGATCAATAGTGATCTTGAGGCTAATGTTCCCATGATTAAAGCAAGTATAAAAAAACTAGGTTTTAAATTCAGTGATACTAAAATTTTGCTGATTAGCCATGCTCATTTTGATCATGCGGCCGGTAGCGAATTAATTAAGCAACAAACAAAAGCAAAATATATGGTTATGGACGAGGATGTTTCGGTGATCCTGTCTGGCGGTAAATCTGATTTTCATTATGCTAATGAT…
>FONA-1__AJ251239__beta_lactamase
ATGATTAAAAATACACTACGTAAAACCACCCTGATGGTGGCTACGGTTATGCCGTTGCTGTTCGGTAGCGCACCGCTATGGGCGCAAACTGCTAATGCCAAGGCGAATATTCAGCAGCAACTGTCTGAGCTGGAGAAAAGCTCCGGTGGCCGCCTGGGCGTGGCGCTGATCGATACCGCCGATAATTCGCAGATCCTGTATCGCGGGGATGAACGTTTTCCTATGTGCAGCACCAGCAAGGTGATGGCGGTGTCGGCGTTGTTAAAACAGAGCGAGACGGATAAAAATCTTTTGGCTAAGCGGATGGAAATCAAGCAATCCGATCTGGTCAACTACAACCCGATCGCCGAAAAACACCTGGATACCGGGATGACCCTGGCCGAGTTCAGCGCCGCCACC…
>FONA-2__AJ251240__beta_lactamase
ATGGTTAAAAATACACTACGTAAAACCACCCTGATGGTCGCTACGGTTATGCCGTTGCTGTTCAGTAGCGCACCGCTATGGGCGCAAACTGCTAATGCCAAGGCGAATATTCAGCAGCAACTGTCTGAACTGGAGAAAAACTCCGGTGGCCGCCTGGGCGTGGCGCTGATCGATACCGCCGATAATTCGCAGATCCTGTATCGCGGGGATGAACGTTTTCCTATGTGCAGCACCAGCAAGGTGATGGCGGTGTCGGCGTTGTTAAAACAGAGCGAGACGGATAAAAATCTTTTGGCTAAGCGGATGGAAATCAAGCAATCCGATCTGGTCAACTACAACCCGATCGCCGAAAAACACCTGGATACCGGGATGACCCTGGCCGAGTTCAGCGCCGCCACC…
>FONA-3__AJ251241__beta_lactamase
ATGGTTAAAAATATACTACGTAAAACCACCCTGATGGTCACTACGGTTATGCCGTTGCTGTTCGGTAGCGCACCGCTATGGGCGCAAACTGCTAATGCCAAGGCGAATATTCAGCAGCAACTGTCTGAACTGGAGAAAAACTCCGGTGGCCGCTTGGGCGTGGCGCTGATCGATACCGCCGATAATTCGCAGATCCTGTATCGCGGGGATGAACGTTTTCCTATGTGCAGCACCAGCAAGGTGATGGCGGTGTCGGCGTTGTTAAAACAGAGCGAGACGGATAAAAATCTTTTGGCTAAGCGGATGGAAATCAAGCAATCCGATCTGGTCAACTACAACCCGATCGCCGAAAAACACCTGGATACCGGGATGACCCTGGCCGAGTTCAGCGCCGCCACC…
>FONA-4__AJ251242__beta_lactamase
ATGGTTAAAAATACACTACGTAAAACCACCCTGATGGTCGCTACGGTTATGCCGTTGTTGTTCGGTAGCGCACCGCTATGGGCGCAAACTGCTAATGCCAAGGCGAATATTCAGCAGCAACTGTCTGAACTGGAGAAAAGCTCCGGTGGCCGCCTGGGCGTGGCGCTGATCGATACCGCCGATAATTCGCAGATCCTGTATCGCGGGGATGAACGTTTTCCTATGTGCAGCACCAGCAAGGTGATGGCGGTGTCGGCGTTGTTAAAACAGAGCGAGACGGATAAAAATCTTTTGGCTAAGCGGATGGAAATCAAGCAATCCGATCTGGTCAACTACAACCCGATCGCCGAAAAACACCTGGATACCGGGATGACCCTGGCCGAGTTCAGCGCCGCCACC…
>FONA-5__AJ251243__beta_lactamase
ATGGTTAGAAATACATTACGTCAAACCACCCTGATGGTCGCTACGGTTATGCCGTTGCTGTTCGGTAGCGCACCGTTATGGGCGCAACCCGCTAATGCCAAGGCCAATATTCAGCAGCAACTGTCTGAACTGGAGAAAAACTCCGGTGGCCGCCTGGGCGTGGCGCTGATCGATACCGCCGATAATTCGCAGATCCTGTATCGTGGGGATGAACGTTTTCCCATGTGCAGCACCAGCAAGGTGATGGCAGTGTCGGCGTTGTTAAAACAGAGCGAGACGGATAAAAATCTTTTGGCTAAGCGGATGGAGATCAAACAATCCGATCTGGTCAACTACAACCCGATCGCCGAAAAACACCTGGATACCGGGATGACCCTGGCCGAGTTCAGCGCCGCCACT…
>FONA-6__AJ251244__beta_lactamase
ATGGTTAAAAATACATTACGTCAAACCACCCTGATGGTGGCTACGGTTATGCCGTTGCTGTTCGGTAGCGCACCGCTATGGGCGCAAACTGCTAATGCCAAGGCGAATATTCAGCAGCAACTGTCTGAACTGGAGAAAAGCTCCGGTGGCCGCCTGGGCGTGGCGCTGATCGATACCGCCGATAATTCGCAGATCCTGTATCGCGCGGATGAACGTTTTCCTATGTGCAGCACCAGCAAGGTGATGGCAGTGTCGGCGTTGTTAAAACAGAGCGAGACGGATAAAAATCTTTTGGCTAAGCGGATGGAGATCAAGCAATCCGATCTGGTCAACTACAACCCGATCGCCGAAAAACACCTGGATACCGGGATGACCCTGGCCGAGTTCAGCGCCGCCACC…
>FOX-10__JX049131__ARO_3002162
ATGCAACAACGGCGTGCGTTCGCGCTACTGACGCTGGGTAGCCTGCTGTTAGCCCCTTGTACTTATGCCAGCGGGGAGGCTCCGTTGACCGCCGCTGTGGACGGCATTATCCAGCCGATGCTCAAGGCGTATCGGATCCCGGGGATGGCGGTCGCCGTACTGAAAGATGGCAAAGCCCACTATTTCAACTATGGGGTTGCCAACCGGGAGAGTGGCCAGCGCGTCAGCGAGCAGACCCTGTTCGAGATTGGCTCGGTCAGCAAGACCCTGACTGCGACCCTCGGTGCCTATGCCGCGGTCAAGGGGGGCTTTGAGCTGGATGACAAGGTGAGCCAGCACGCCCCCTGGCTCAAAGGTTCCGCCTTGGATGGTGTGACCATGGCCGAGCTTGCCACCTAC…
>FOX-1__X77455__ARO_3002155
ATGCAACAACGACGTGCGTTCGCGCTACTGACGCTGGGTAGCCTGCTGCTAGCCCCTTGTACTTATGCCCGCGGGGAGGCTCCGCTGACCGCCGCTGTGGACGGCATTATCCAGCCGATGCTCAAGGAGTATCGGATCCCGGGGATGGCGGTCGCCGTGCTGAAAGATGGCAAGGCCCACTATTTCAACTATGGGGTTGCCAACCGCGAGAGTGGTCAGCGCGTCAGCGAGCAGACCCTGTTCGAGATTGGCTCGGTCAGCAAGACCCTGACCGCGACCCTCGGTGCCTATGCTGCGGTCAAGGGGGGCTTTGAGCTGGATGACAAGGTGAGCCAGCACGCCCCCTGGCTCAAAGGTTCCGCCTTTGATGGTGTGACCATGGCCGAGCTTGCCACCTAC…
>FOX-1__X77455__beta_lactamase
ATGCAACAACGACGTGCGTTCGCGCTACTGACGCTGGGTAGCCTGCTGCTAGCCCCTTGTACTTATGCCCGCGGGGAGGCTCCGCTGACCGCCGCTGTGGACGGCATTATCCAGCCGATGCTCAAGGAGTATCGGATCCCGGGGATGGCGGTCGCCGTGCTGAAAGATGGCAAGGCCCACTATTTCAACTATGGGGTTGCCAACCGCGAGAGTGGTCAGCGCGTCAGCGAGCAGACCCTGTTCGAGATTGGCTCGGTCAGCAAGACCCTGACCGCGACCCTCGGTGCCTATGCTGCGGTCAAGGGGGGCTTTGAGCTGGATGACAAGGTGAGCCAGCACGCCCCCTGGCTCAAAGGTTCCGCCTTTGATGGTGTGACCATGGCCGAGCTTGCCACCTAC…
>FOX-2__Y10282__ARO_3002156
ATGCAACAACGACGTGCGCTCGCGCTACTGACGCTGGGTAGCCTGCTGCTAGCCCCTTGTACTTATGCCAGCGGGGAGGCTCCGCTGACCGCCGCTGTGGACGGCATTATCCAGCCGATGCTCAAGGAGTATCGGATCCCGGGGATGGCGGTCGCCGTGCTGAAAGATGGCAAGGCCCACTATTTCAACTATGGGGTTGCCAACCGCGAGAGTGGCCAGCGCGTCAGCGAGCAGACGCTGTTCGAGATTGGCTCGGTCAGCAAGACCCTGACCGCGACCCTCGGTGCCTATGCTGCGGTCAAGGGGGGCTTTGAGCTGGATGACAAGGTGAGCCACCACGCCCCTTGGCTCAAAGGTTCCGCTTTCGATGGTGTGACTATGGCCGAGCTTGCCACCTAC…
>FOX-2__Y10282__beta_lactamase
ATGCAACAACGACGTGCGCTCGCGCTACTGACGCTGGGTAGCCTGCTGCTAGCCCCTTGTACTTATGCCAGCGGGGAGGCTCCGCTGACCGCCGCTGTGGACGGCATTATCCAGCCGATGCTCAAGGAGTATCGGATCCCGGGGATGGCGGTCGCCGTGCTGAAAGATGGCAAGGCCCACTATTTCAACTATGGGGTTGCCAACCGCGAGAGTGGCCAGCGCGTCAGCGAGCAGACGCTGTTCGAGATTGGCTCGGTCAGCAAGACCCTGACCGCGACCCTCGGTGCCTATGCTGCGGTCAAGGGGGGCTTTGAGCTGGATGACAAGGTGAGCCACCACGCCCCTTGGCTCAAAGGTTCCGCTTTCGATGGTGTGACTATGGCCGAGCTTGCCACCTAC…
>FOX-3__Y11068__ARO_3002157
ATGCAACAACGACGTGCGTTCGCGCTACTGACGCTGGGTAGCCTGCTGCTAGCCCCTTGTACTTATGCCAGCGGGGAGGCCCCGCTGACCGCCACTGTGGACGGCATTATCCAGCCGATGCTCAAGGAGTATCGGATCCCGGGGATAGCGGTCGCCGTACTGAAAGATGGCAAGGCCCACTATTTCAACTATGGGGTTGCCAACCGCGAGAGTGGCCAGCGCGTCAGCGAGCAGACCCTGTTCGAGATTGGCTCGGTCAGCAAGACCCTGACCGCGACCCTCGGTGCCTATGCTGCGGTCAAGGGGGGCTTTGTGCTGGATGACAAGGTGAGCCAGCACGCCCCCTGGCTCAAAGGTTCCGCCTTGGATGGTGTGACCATGGCCGAGCTTGCCACCTAC…
>FOX-3__Y11068__beta_lactamase
ATGCAACAACGACGTGCGTTCGCGCTACTGACGCTGGGTAGCCTGCTGCTAGCCCCTTGTACTTATGCCAGCGGGGAGGCCCCGCTGACCGCCACTGTGGACGGCATTATCCAGCCGATGCTCAAGGAGTATCGGATCCCGGGGATAGCGGTCGCCGTACTGAAAGATGGCAAGGCCCACTATTTCAACTATGGGGTTGCCAACCGCGAGAGTGGCCAGCGCGTCAGCGAGCAGACCCTGTTCGAGATTGGCTCGGTCAGCAAGACCCTGACCGCGACCCTCGGTGCCTATGCTGCGGTCAAGGGGGGCTTTGTGCTGGATGACAAGGTGAGCCAGCACGCCCCCTGGCTCAAAGGTTCCGCCTTGGATGGTGTGACCATGGCCGAGCTTGCCACCTAC…
>FOX-4__AJ277535__ARO_3002158
ATGCAACAACGACGTGCGCTCGCGCTACTGATGCTGGGTAGCCTGCTGTTAGCCCCTTGCACTTATGCCAGCGGGGAGGCCCCGCTGACCGCCACTGTGGACGGCATTATCCAGCCGATGCTCAAGGCGTATCGGATCCCGGGGATGGCGGTCGCTGTACTGAAAGATGGCAAGGCCCACTATTTCAACTATGGGGTTGCCAACCGCGAGAGCGGCCAGCGCGTCAGCGAGCAGACCCTGTTCGAGATTGGCTCGGTCAGCAAGACCCTGACCGCGACCCTTGGCGCCTATGCCGCAGTCAAGGGGGGCTTTGAGCTGGATGACAAGGTGAGCCAGCACGCCCCCTGGCTCAAAGGTTCCGCCTTTGATGGTGTGACCATGGCCGAGCTTGCCACCTAC…
>FOX-5__AY007369__ARO_3002159
ATGCAACAACGGCGTGCGTTCGCGCTACTGACGCTGGGTAGCCTGCTGTTAGCCCCTTGTACTTATGCCAGCGGGGAGGCTCCGTTGACCGCCGCTGTGGACGGCATTATCCAGCCGATGCTCAAGGCGTATCGGATCCCGGGGATGGCGGTCGCCGTACTGAAAGATGGCAAAGCCCACTATTTCAACTATGGGGTTGCCAACCGGGAGAGTGGCCAGCGCGTCAGCGAGCAGACCCTGTTCGAGATTGGCTCGGTCAGCAAGACCCTGACTGCGACCCTCGGTGCCTATGCCGCGGTCAAGGGGGGCTTTGAGCTGGATGACAAGGTGAGCCAGCACGCCCCCTGGCTCAAAGGTTCCGCCTTGGATGGTGTGACCATGGCCGAGCTTGCCACCTAC…
>FOX-6__AY034848__beta_lactamase
ATGCAACAACGGCGTGCGTTCGCGCTACTGACGCTGGGTAGCCTGCTGTTAGCCCCTTGTACTTATGCCAGCGGGGAGGCTCCGTTGACCGCCGCTGTGGACGGCATTATCCAGCCGATGCTCAAGGCGTATCGGATCCCGGGGATGGCGGTCGCCGTACTGAAAGATGGCAAAGCCCACTATTTCAACTATGGGGTTGCCAACCGGGAGAGTGGCCAGCGCGTCAGCGAGCAGACCCTGTTCGAGATTGGCTCGGTCAGCAAGACCCTGACTGCGACCCTCGGTGCCTATGCCGCGGTCAAGGGGGGCTTTGAGCTGGATGACAAGGTGAGCCAGCACGCCCCCTGGCTCAAAGGTTCCGCCTTGGATGGTGTGACCATGGCCGAGCTTGCCACCTAC…
>FOX-7__AJ703795__ARO_3002160
ATGCAACAACGACGTGCGTTCGCGCTACTGACGCTGGGTAGCCTGCTGCTAGCCCCTTGTACTTATGCCCGCGGGGAGGCTCCGCTGACCGCCGCTGTGGACGGCATTATCCAGCCGATGCTCAAGGAGTATCGGATCCCGGGGATGGCGGTCGCCGTGCTGAAAGATGGCAAGGCCCACTATTTCAACTATGGGGTTGCCAACCGCGAGAGTGGTCAGCGCGTCAGCGAGCAGACCCTGTTCGAGATTGGCTCGGTCAGCAAGACCCTGACCGCGACCCTCGGTGCCTATGCTGCGGTCAAGGGGGGCTTTGAGCTGGATGACAAGGTGAGCCAGCACGCCCCCTGGCTCAAAGGTTCCGCCTTTGATGGTGTGACCATGGCCGAGCTTGCCACCTAC…
>FOX-8__HM565917__ARO_3002161
ATGCAACAACGACGTGCGTTCGCGCTACTGACGCTGGGTAGCCTGCTGCTAGCCCCTTGTACTTATGCCAGCGGGGAGGCCCCGCTGACCGCCACTGTGGACGGCATTATCCAGCCGATGCTCAAGGAGTATCGGATCCCGGGGATAGCGGTCGCCGTACTGAAAGATGGCAAGGCCCACTATTTCAACTATGGGGTTGCCAACCGCGAGAGTGGCCAGCGCGTCAGCGAGCAGACCCTGTTCGAGATTGGCTCGGTCAGCAAGACCCTGACCGCGACCCTCGGTGCCTATGCTGCGGTCAAGGGGGGCTTTGTGCTGGATGACAAGGTGAGCCAGCACGCCCCCTGGCTCAAAGGTTCCGCCTTGGATGGTGTGACCATGGCCGAGCTTGCCACCTAC…
>FOX-9__JF896803__ARO_3002163
ATGCAACAACGACGTGCGTTCGCGCTACTGACGCTGGGTAGCCTGCTGTTAGCCCCTTGTACCTATGCCAGCGGGGAGGCCCCGCTGACCGTCACTGTGGACGGCATTATCCAGCCGATGCTCAAGGCGTATCGGATCCCGGGGATGGCGGTCGCCGTACTGAAAGATGGCAAGGCCCACTATTTCAACTATGGGGTTGCCAACCGCGAGAGTGGTCAGCGCGTCAGCGAGCAGACCCTGTTCGAGATTGGCTCGGTCAGCAAAACCCTGACCGCGACCCTTGGCGCTTATGCAGCGGTCAAGGGAGGCTTTGAGCTGGATGACAAGGTGAGCCAGCACGCCCCCTGGCTGAAAGGTTCCGCCTTTGATGGGGTGACCATGGCCGAGCTTGCCACCTAC…
>FOX-9__JF896803__beta_lactamase
ATGCAACAACGACGTGCGTTCGCGCTACTGACGCTGGGTAGCCTGCTGTTAGCCCCTTGTACCTATGCCAGCGGGGAGGCCCCGCTGACCGTCACTGTGGACGGCATTATCCAGCCGATGCTCAAGGCGTATCGGATCCCGGGGATGGCGGTCGCCGTACTGAAAGATGGCAAGGCCCACTATTTCAACTATGGGGTTGCCAACCGCGAGAGTGGTCAGCGCGTCAGCGAGCAGACCCTGTTCGAGATTGGCTCGGTCAGCAAAACCCTGACCGCGACCCTTGGCGCTTATGCAGCGGTCAAGGGAGGCTTTGAGCTGGATGACAAGGTGAGCCAGCACGCCCCCTGGCTGAAAGGTTCCGCCTTTGATGGGGTGACCATGGCCGAGCTTGCCACCTAC…
>FRI-1__KT192551__beta_lactamase
TTATTTATAACTTCCATAAACTGCCTTTATAGCTATTTTTGCAGCATTTTTAATTACTGCTTCGTCATGTTTGTCGTTTTGATTAGGACGTGTTGTGTAGACAGCCATAACTGCAGGTGAATTGGCGTCTGTCCATAAAATAGCAACATCATTGGCTGTACCATAAAAACCACAGGTGCCTGTTTTATCGCCAACAACCCACTTATCTGGAACCGCAGCTCTAATTCGCGCATTACCAGTAGTGTTGCCTTTAAGCCATTCCTGCAGCAATGATTTATTTTTAGCATCGAGTACTGAACCAAAAGCAATATTTTTAAGGCTCATTGCCACTGCTTTTGGAGTTGAAGTATCTCGTTCATCGCCTGGAATAGCTGTGTTTAATTCTAATTCCCAACGATC…
>FomA__AB016934__ARO_3000423
ATGACGCCCGATTTCTTGGCCATCAAGGTTGGCGGCAGCCTGTTCTCCCGCAAGGACGAACCCGGCAGCCTGGACGACGACGCGGTGACGCCGTTCGCCAGGAACTTCGCCCGGCTCGCCGAGACCTACCGGGGCCGGATGGTTCTCATCAGCGGCGGCGGCGCCTTCGGCCACGGGGCCATCCGTGACCACGACAGCACGCACGCGTTCTCCCTCGCCGGCCTGACCGAGGCCACCTTCGAGGTGAAGAAGCGGTGGGCCGAGAAGCTCCGCGGGATCGGCGTGGACGCCTTCCCGCTCCAGCTGGCGGCCATGTGCACGCTCCGCAACGGCATACCGCAGCTCCGGTCCGAGGTCCTCCGGGACGTCCTCGACCACGGCGCGCTGCCCGTCCTCGCC…
>FomB__AB016934__ARO_3000449
ATGCTGGAAAACCTCACGATCCGCAGCAGCCGCGTCGTCGACCTCAACCTGGTCAAGGTCAGGCTGTCCACCAACCTCGAGGACTTCGCGGCGTACTCCTACTTCTCGGCCTTCGCCGAGGACGAGTCCGCGCCCGCCGACTACGAGGTCGTCTGCGTCGACCTGGACCGGGACGACATCCCGGCCGAGCTGTACGCCGACCGGACCGACCGGACCTTCCGCGGCAAGCGGTTCAAGGGCGGCTACTACCTCGTCCACTACTTCGGGGAGCCCGCCCACCTCATCACGGTGGGCCGCACGTTCTACGTGTTCGGCAGGTCCCTCGAGAAGACCGTCTGGCCCTACTTCGTCAAGCACATCCTGACCGTCCACTCCGCGGACCACGGCTTCCTGCACCTG…
>FosA2__EU487198__ARO_3002804
ATGCTGCAATCACTCAACCATCTGACCCTCGCGGTCAGCGACCTGCAAAAAAGCGTTACCTTCTGGCACGAGCTGCTGGGGCTGACGCTGCACGCCCGCTGGAATACCGGGGCCTATCTTACCTGCGGCGATCTGTGGGTCTGCCTGTCCTATGACGAGGCGCGCGGTTACGTGCCGCCGCAGGAGAGCGACTATACCCATTACGCGTTTACCGTTGCGGCGGAAGATTTTGAGCCGTTCTCGCACAAGCTGGAGCAGGCGGGCGTTACCGTCTGGAAGCAAAACAAAAGTGAGGGGGCATCGTTCTATTTTCTCGACCCGGACGGGCACAAGCTGGAGCTGCACGTGGGCAGCCTCGCCGCGCGGCTGGCGGCGTGCCGGGAGAAACCCTATGCCGGA…
>FosA3__JF411006__ARO_3002872
ATGCTGCAGGGATTGAATCATCTGACGCTGGCGGTCAGCGATCTGGCGTCAAGCCTGGCATTTTATCAGCAGTTACCTGGAATGCGCCTGCACGCCAGCTGGGATAGCGGAGCCTATCTCTCCTGTGGGGCGCTGTGGCTGTGCTTGTCGCTGGATGAGCAGCGGCGTAAAACGCCCCCTCAGGAAAGCGACTATACCCACTACGCCTTCAGCGTGGCGGAAGAAGAGTTTGCCGGGGTGGTGGCTCTGCTGGCGCAGGCGGGGGCTGAGGTATGGAAAGATAACCGCAGTGAAGGGGCGTCTTACTATTTTCTCGACCCTGACGGCCATAAGCTGGAGCTGCATGTGGGGAATCTGGCGCAGCGGCTGGCCGCCTGTCGCGAACGCCCCTACAAGGGG…
>FosA4__AB908992__ARO_3003210
ATGCTGCAGGGATTGAATCATCTGACGCTGGCGGTCAGCGATCTGGCGTCAAGCCTGGCGTTTTATCAGCGGTTACCTGGAATGCGTCTGCACGCCCGTTGGGATAGCGGAGCATATCTTTCCTGCGGGGCGTTGTGGCTATGCTTGTCGCTGGATGCGCAGCGGCGTAAAACGCCCGCTCAGGAAAGCGACTATACCCATTATGCTTTCAGCGTGGCGGAAGAGCACTTTGCCGAGGTGGTCGCCCAGCTGGCGCACGCGGGGGCCGAAGTATGGAAAGACAACCGCAGCGAAGGGGCGTCGTACTATTTTCTCGACCCTGACGGCCATAAGCTGGAACTGCATGTGGGTCATTTGGCACAGCGGCTGGCCGCCTGTCGGGAACGCCCGTACAAGGGG…
>FosA5__KP143090__ARO_3003209
TCACTCAGCAAAAAACACCATCCCCTTATACGGCTGCTCGCGGCAGGCGGCCAGACGCTGGGCGAGACTGCCGACGTGCAGCTCCAGCTTATGGCCATCGGGATCGAGGAAATAGTGCGAAGCGCCTTCGCTACGGTTCAGCTTCCAGACCGCTACGCCGGCAGCCTCAAGGCGGGCGGCGAAGCTAGCAAAATCGGCTTCGCTAATACTAAACGCATAATGGGTGTAGTCGCTCTCTTCCGGCGGAGTAACGCGCCGCTGCGGATCCAGCGACAGGCACAGCCACAGATCGCCGCAGGAGAGATAAGCCCCGCTGTCCCAGCGGGCATGCAGCATCATGCCCAGCAGCTGCTGATAAAACGCCACGCTCGGCGCCAGCTGGCTGACTGCCAGGGTCAG…
>FosA6__NG_051497.1__ARO_3004111
CCGGCTTTGAGATGCTGATGCTGTGGCACGAGCGCTGGCACCGCGACCCGGCGCATCAATGGCTGCGTCAGTTCATTGTGAATTCACTGGAGGAACAGACATGCTGAGTGGACTGAATCACCTGACCCTGGCAGTCAGCCAGCTGGCGCCGAGCGTGGCGTTTTATCAGCAGCTGCTGGGCATGACGCTGCATGCCCGCTGGGACAGCGGGGCTTATCTCTCCTGCGGCGATTTGTGGCTGTGCCTGTCGCTGGATCCGCAGCGGCGCGTTACTCCGCCGGAAGAGAGCGACTACACCCATTATGCGTTTAGTATTAGCGAAGCCGATTTTGCTAGCTTCGCCGCCCGCCTTGAGGCTGCCGGCGTGGCGATCTGGAAGCTGAACCGTAGCGAAGGTGC…
>FosA7__LAPJ01000014.1__ARO_3004113
ATGCTTCAATCTCTGAACCACTTAACGCTTGCTGTCAGTAATTTGCAAACTAGCCTGACCTTCTGGCGCGATTTGCTGGGGTTGCAGCTACATGCTGAGTGGGATACTGGCGCTTACCTTACCTGTGGCGACCTTTGGGTCTGTCTTTCTTACGACGTATCCTGTAACTACGTGGCCCCGCAGGAATGTGACTATACCCACTACGCATTCAGCATCGCGCCAGAAGATTTTGAACCGTTCTCGTATAAGCTGAAACAGGCGGGAGTGACGGTCTGGAAAGACAATAAAAGCGAAGGGCAATCTTTCTATTTTCTTGACCCCGATGGCCACAAGCTGGAACTGCATGTGGGAGATTTAGCATCTCGACTGGCGCAGTGCCGGGAGAAGCCTTACTCTGGA…
>FosB3__HQ219726__ARO_3002873
ATGATTAAAGGAATAAATCATATTACTTATTCGGTTTCTAATATAGCTAAATCAATTGAATTTTACAGAGATATTTTAGGGGCTGACATTTTAGTTGAAAGTGAGACCTTGGCCTATTTTAATTTAGGTGGTATATGGTTAGCTTTGAACGAAGAAAAAAATATTCCTAGAAGCGAAATTAAATATTCGTATACTCATATAGCATTTACAATTTCAGATAACGATTTTGAAGATTGGTATAACTGGTTGAAAGAAAATGAAGTAAATATTCTTGAAGGTAGAGATAGAGATATTAGAGATAAAAAATCAATATATTTCACTGATTTAGATGGTCATAAATTAGAATTGCATACAGGAAGTTTAGAAGATAGATTGAGTTATTATAAAGAGGCTAAACCT…
>FosB__NC_004722.1__ARO_3000172
TTGTTAAGGGGAATCAATCATATTTGTTTTTCGGTATCTAATTTAGAAAACTCTATTATGTTTTATGAAAAAGTATTAGAAGGAGAATTATTAGTTAAAGGAAGAAAATTGGCTTATTTTAACATATGTGGAGTATGGATAGCGCTTAATGAAGAGACGCATATTCCGAGAAATGAGGTTCATCAATCTTATACGCACATTGCATTTTCTGTTGAACAAGAAGACTTTAAATGTCTAATACAGCGATTAGAAGAAAATGATGTTCATATTTTACAAGGAAGAGAACGTGATGTAAGAGATTGCGAATCTATATACTTTGTTGATCCTGACGGTCATAAATTTGAGTTTCACTCAGGGACACTGCAAGACCGTTTAAATTATTATAGAGATGAGAAACCT…
>FosC2__AB522969__ARO_3002874
GTGTTACGAGGATTGAATCATATTACTATTGCAGTAAGTGACCTTGAACGTTCCGTGGAGTTCTATACGCGTCTATTAGGAATGAAGGCACATGTCCGCTGGGATAGTGGGGCATATCTGAGCTTGGAGGCTACTTGGATTTGCTTGTCTTGTGACGAAGTGCATCCGAGCCAAGATTACTGTCACATCGCGTTTGATGTTTCCGAAGAGAATTTCGAACCAGTTACTAAAAAGCTTCGCGAAGCACATGTCGTTGAATGGAAACAAAATAGAAGCGAAGGACTTTCTTTATACTTGCTCGATCCTGACGGCCATAAATTGGAAATCCATAGCGGTAGCCTACAAAGTCGTTTGGAATCGTTGAAGTCTAAACCCTATCAAGGGTTAGTATGGCTATAA
>FosC__Z33413__ARO_3000380
ATGATGACATCGATCATGTTTTCGATGTTGTCGGACATCACGCGGATTTTTGTCGAGCAGGGGCTACGGGTCTATCCCTTTCAAAGCAGTGCCTTGCTGGGCGTCGATGAAGAGGGGCGTGTCACGCTTCATGCGCGCCAGCTGGCAACGGCCATGGCATCGGGTTACATGCCCTTGCTCACTGGGGATCTGCTGCTGCGCGGCGAGCAGGAGGCGCAGGTCTTTTCAAGTGACAATATCGCCCCGTTGCTCGCTGCGGACTTCGAAGTGCGTCGGGTCTTGTATTACTCCGATGTGGCCGGTGTCTACGACCAGGGCAATGCCTTGGTCCCTTGGGTTGGCAATGCCAACGCCGCGTGCATGGAGGCTTGTGTGGGGGCGTCGTCGATGACGGACCTG…
>FosK__AB917040__ARO_3003207
ATGATCACTGGTATCAATCACATCACCTTTTCCGTCAGGGACTTGAGCTCTTCAATCGAGTTCTATCGTGACTTGCTGGGAATGAGGCTGCACGTGACCTGGGAAGCAGGTGCTTATTTTACAGCGGGTGATACGTGGGTATGTCTGAGCGTCGGGGAACCTAAACCCGCCAACGACTACACGCATGTGGCATTCAGTGTTGGCGAAAGAGAGCTTGTTGAGCTGCACGCTAGGCTAAAAGAAGCCGGGGTTGAGGAGTGGAAGCAGAATACAAGTGAGGGTAACTCCGTGTATCTGCTTGATCCAAACGGCCATCGCATTGAGCTTCACTGCGGAACGTTGGCAACCCGCTTAGCTGAGTTGGAGAAGTCGCCCTATAAAAGGTTGGTCTGGTGCTGA
>FosX__FFFO01000009.1__ARO_3000198
ATGATTTCAGGATTAAGCCATATCACTTTAATTGTGAAAGATTTGAATAAAACAACTGCTTTCTTACAGAATATTTTTAATGCAGAAGAAATCTATTCTAGTGGCGACAAAACATTTTCGCTTTCCAAAGAAAAATTTTTTCTAATAGCTGGTTTGTGGATTTGCATTATGGAAGGAGATTCTTTACAAGAGCGAACTTACAATCATATTGCTTTCCAAATTCAATCCGAGGAAGTGGATGAATATACTGAGCGGATTAAAGCTCTCGGTGTGGAAATGAAACCAGAACGTCCCAGAGTCCAAGGTGAAGGACGTTCCATTTATTTTTATGATTTTGATAATCATCTGTTTGAATTACACGCTGGTACATTAGAAGAACGCTTAAAAAGGTATCACGAA…
>GES-10__FJ820124__ARO_3002339
ATGCGCTTCATTCACGCACTATTACTGGCAGGGACCGCTCACTCTGCATATGCGTCGGAAAAATTAACCTTCAAGACCGATCTTGAGAAGCTAGAGCGCGAAAAAGCAGCTCAGATCGGTGTTGCGATCGTCGATCCCCAAGGAGAGATCGTCGCGGGCCACCGAACGGCGCAGCGCTTTGCAATGTGCTCAACGTTCAAGTTTCCGCTAGCCGCGCTGGTCTTTGAAAGAATTGACTCAGGCACCGAGCGGGGGGATCGAAAACTTTCATATGGGCCGGACATGATCGTCGAATGGTCTCCTGCCACGGAGCGGTTTCTAGCATCGGGACACATGACGGTTCTCGAGGCAGCGCAAGCTGCGGTGCAGCTTTGCGACAATGGGGCTACTAACCTCTTA…
>GES-10__FJ820124__beta_lactamase
ATGCGCTTCATTCACGCACTATTACTGGCAGGGACCGCTCACTCTGCATATGCGTCGGAAAAATTAACCTTCAAGACCGATCTTGAGAAGCTAGAGCGCGAAAAAGCAGCTCAGATCGGTGTTGCGATCGTCGATCCCCAAGGAGAGATCGTCGCGGGCCACCGAACGGCGCAGCGCTTTGCAATGTGCTCAACGTTCAAGTTTCCGCTAGCCGCGCTGGTCTTTGAAAGAATTGACTCAGGCACCGAGCGGGGGGATCGAAAACTTTCATATGGGCCGGACATGATCGTCGAATGGTCTCCTGCCACGGAGCGGTTTCTAGCATCGGGACACATGACGGTTCTCGAGGCAGCGCAAGCTGCGGTGCAGCTTTGCGACAATGGGGCTACTAACCTCTTA…
>GES-11__FJ854362__ARO_3002340
ATGCGCTTCATTCACGCACTATTACTGGCAGGGATCGCTCACTCTGCATATGCGTCGGAAAAATTAACCTTCAAGACCGATCTTGAGAAGCTAGAGCGCGAAAAAGCAGCTCAGATCGGTGTTGCGATCGTCGATCCCCAAGGAGAGATCGTCGCGGGCCACCGAATGGCGCAGCGTTTTGCAATGTGCTCAACGTTCAAGTTTCCGCTAGCCGCGCTGGTCTTTGAAAGAATTGACTCAGGCACCGAGCGGGGGGATCGAAAACTTTCATATGGGCCGGACATGATCGTCGAATGGTCTCCTGCCACGGAGCGGTTTCTAGCATCGGGACACATGACGGTTCTCGAGGCAGCGCAAGCTGCGGTGCAGCTTAGCGACAATGGGGCTACTAACCTCTTA…
>GES-11__FJ854362__beta_lactamase
ATGCGCTTCATTCACGCACTATTACTGGCAGGGATCGCTCACTCTGCATATGCGTCGGAAAAATTAACCTTCAAGACCGATCTTGAGAAGCTAGAGCGCGAAAAAGCAGCTCAGATCGGTGTTGCGATCGTCGATCCCCAAGGAGAGATCGTCGCGGGCCACCGAATGGCGCAGCGTTTTGCAATGTGCTCAACGTTCAAGTTTCCGCTAGCCGCGCTGGTCTTTGAAAGAATTGACTCAGGCACCGAGCGGGGGGATCGAAAACTTTCATATGGGCCGGACATGATCGTCGAATGGTCTCCTGCCACGGAGCGGTTTCTAGCATCGGGACACATGACGGTTCTCGAGGCAGCGCAAGCTGCGGTGCAGCTTAGCGACAATGGGGCTACTAACCTCTTA…
>GES-12__FN554543__ARO_3002341
ATGCGCTTCATTCACGCACTATTACTGGCAGGGATCGCTCACTCTGCATATGCGTCGGAAAAATTAACCTTCAAGACCGATCTTGAGAAGCTAGAGCGCGAAAAAGCAGCTCAGATCGGTGTTGCGATCGTCGATCCCCAAGGAGAGATCGTCGCGGGCCACCGAATGGCGCAGCGTTTTGCAATGTGCTCAACGTTCAAGTTTCCGCTAGCCGCGCTGGTCTTTGAAAGAATTGACTCAGGCACCGAGCGGGGGGATCGAAAACTTTCATATGGGCCGGACATGATCGTCGAATGGTCTCCTGCCACGGAGCGGTTTCTAGCATCGGGACACATGACGGTTCTCGAGGCAGCGCAAGCTGCGGTGCAGCTTAGCGACAATGGGGCTACTAACCTCTTA…
>GES-13__GU169702__ARO_3002342
ATGCGCTTCATTCACGCACTATTACTGGCAGGGATCGCTCACTCTGCATATGCGTCGGAAAAATTAACCTTCAAGACCGATCTTGAGAAGCTAGAGCGCGAAAAAGCAGCTCAGATCGGTGTTGCGATCGTCGATCCCCAAGGAGAGATCGTCGCGGGCCACCGAATGGCGCAGCGTTTTGCAATGTGCTCAACGTTCAAGTTTCCGCTAGCCGCGCTGGTCTTTGAAAGAATTGACTCAGGCACCGAGCGGGGGGATCGAAAACTTTCATATGGGCCGGACATGATCGTCAAATGGTCTCCTGCCACGGAGCGGTTTCTAGCATCGGGACACATGACGGTTCTCGAGGCAGCGCAAGCTGCGGTGCAGCTTAGCGACAATGGGGCTACTAACCTCTTA…
>GES-13__GU169702__beta_lactamase
ATGCGCTTCATTCACGCACTATTACTGGCAGGGATCGCTCACTCTGCATATGCGTCGGAAAAATTAACCTTCAAGACCGATCTTGAGAAGCTAGAGCGCGAAAAAGCAGCTCAGATCGGTGTTGCGATCGTCGATCCCCAAGGAGAGATCGTCGCGGGCCACCGAATGGCGCAGCGTTTTGCAATGTGCTCAACGTTCAAGTTTCCGCTAGCCGCGCTGGTCTTTGAAAGAATTGACTCAGGCACCGAGCGGGGGGATCGAAAACTTTCATATGGGCCGGACATGATCGTCAAATGGTCTCCTGCCACGGAGCGGTTTCTAGCATCGGGACACATGACGGTTCTCGAGGCAGCGCAAGCTGCGGTGCAGCTTAGCGACAATGGGGCTACTAACCTCTTA…
>GES-14__GU207844__ARO_3002343
ATGCGCTTCATTCACGCACTATTACTGGCAGGGATCGCTCACTCTGCATATGCGTCGGAAAAATTAACCTTCAAGACCGATCTTGAGAAGCTAGAGCGCGAAAAAGCAGCTCAGATCGGTGTTGCGATCGTCGATCCCCAAGGAGAGATCGTCGCGGGCCACCGAATGGCGCAGCGTTTTGCAATGTGCTCAACGTTCAAGTTTCCGCTAGCCGCGCTGGTCTTTGAAAGAATTGACTCAGGCACCGAGCGGGGGGATCGAAAACTTTCATATGGGCCGGACATGATCGTCGAATGGTCTCCTGCCACGGAGCGGTTTCTAGCATCGGGACACATGACGGTTCTCGAGGCAGCGCAAGCTGCGGTGCAGCTTAGCGACAATGGGGCTACTAACCTCTTA…
>GES-15__GU208678__ARO_3002344
ATGCGCTTCATTCACGCACTATTACTGGCAGGGATCGCTCACTCTGCATATGCGTCGGAAAAATTAACCTTCAAGACCGATCTTGAGAAGCTAGAGCGCGAAAAAGCAGCTCAGATCGGTGTTGCGATCGTCGATCCCCAAGGAGAGATCGTCGCGGGCCACCGAATGGCGCAGCGTTTTGCAATGTGCTCAACGTTCAAGTTTCCGCTAGCCGCGCTGGTCTTTGAAAGAATTGACTCAGGCACCGAGCGGGGGGATCGAAAACTTTCATATGGGCCGGACATGATCGTCGAATGGTCTCCTGCCACGGAGCGGTTTCTAGCATCGGGACACATGACGGTTCTCGAGGCAGCGCAAGCTGCGGTGCAGCTTAGCGACAATGGGGCTACTAACCTCTTA…
>GES-16__HM173356__ARO_3002345
ATGCGCTTCATTCACGCACTATTACTGGCAGGGATCGCTCACTCTGCATATGCGTCGGAAAAATTAACCTTCAAGACCGATCTTGAGAAGCTAGAGCGCGAAAAAGCAGCTGAGATCGGTGTTGCGATCGTCGATCCCCAAGGAGAGATCGTCGCGGGCCACCGAATGGCGCAGCGTTTTGCAATGTGCTCAACGTTCAAGTTTCCGCTAGCCGCGCTGGTCTTTGAAAGAATTGACTCAGGCACCGAGCGGGGGGATCGAAAACTTTCATATGGGCCGGACATGATCGTCGAATGGTCTCCTGCCACGGAGCGGTTTCTAGCATCGGGACACATGACGGTTCTCGAGGCAGCGCAAGCTGCGGTGCAGCTTAGCGACAATGGGGCTACTAACCTCTTA…
>GES-16__HM173356__beta_lactamase
ATGCGCTTCATTCACGCACTATTACTGGCAGGGATCGCTCACTCTGCATATGCGTCGGAAAAATTAACCTTCAAGACCGATCTTGAGAAGCTAGAGCGCGAAAAAGCAGCTGAGATCGGTGTTGCGATCGTCGATCCCCAAGGAGAGATCGTCGCGGGCCACCGAATGGCGCAGCGTTTTGCAATGTGCTCAACGTTCAAGTTTCCGCTAGCCGCGCTGGTCTTTGAAAGAATTGACTCAGGCACCGAGCGGGGGGATCGAAAACTTTCATATGGGCCGGACATGATCGTCGAATGGTCTCCTGCCACGGAGCGGTTTCTAGCATCGGGACACATGACGGTTCTCGAGGCAGCGCAAGCTGCGGTGCAGCTTAGCGACAATGGGGCTACTAACCTCTTA…
>GES-17__HQ874631__ARO_3002346
ATGCGCTTCATTCACGCACTATTACTGGCAGGGATCGCTCACTCTGCATATGCGTCGGAAAAATTAACCTTCAAGACCGATCTTGAGAAGCTAGAGCGCGAAAAAGCAGCTCAGATCGGTGTTGCGATCGTCGATCCCCAAGGAGAGATCGTCGCGGGCCACCGAATGGCGCAGCGTTTTGCAATGTGCTCAACGTTCAAGTTTCCGCTAGCCGCGCTGGTCTTTGAAAGAATTGACTCAGGCACCGAGCGGGGGGATCGAAAACTTTCATATGGGCCGGACATGATCGTCAAATGGTCTCCTGCCACGGAGCGGTTTCTAGCATCGGGACACATGACGGTTCTCGAGGCAGCGCAAGCTGCGGTGCAGCTTAGCGACAATGGGGCTACTAACCTCTTA…
>GES-18__JQ028729__ARO_3002347
ATGCGCTTCATTCACGCACTATTACTGGCAGGGATCGCTCACTCTGCATATGCGTCGGAAAAATTAACCTTCAAGACCGATCTTGAGAAGCTAGAGCGCGAAAAAGCAGCTCAGATCGGTGTTGCGATCGTCGATCCCCAAGGAGAGATCGTCGCGGGCCACCGAATGGCGCAGCGTTTTGCAATGTGCTCAACGTTCAAGTTTCCGCTAGCCGCGCTGATCTTTGAAAGAATTGACTCAGGCACCGAGCGGGGGGATCGAAAACTTTCATATGGGCCGGACATGATCGTCGAATGGTCTCCTGCCACGGAGCGGTTTCTAGCATCGGGACACATGACGGTTCTCGAGGCAGCGCAAGCTGCGGTGCAGCTTAGCGACAATGGGGCTACTAACCTCTTA…
>GES-19__JN596280__ARO_3002348
ATGCGCTTCATTCACGCACTATTACTGGCAGCGATCGCTCACTCTGCATATGCGTCGGAAAAATTAACCTTCAAGACCGATCTTGAGAAGCTAGAGCGCGAAAAAGCAGCTCAGATCGGTGTTGCGATCGTCGATCCCCAAGGAGAGATCGTCGCGGGCCACCGAATGGCGCAGCGTTTTGCAATGTGCTCAACGTTCAAGTTTCCGCTAGCCGCGCTGGTCTTTGAAAGAATTGACTCAGGCACCGAGCGGGGGGATCGAAAACTTTCATATGGGCCGGACATGATCGTCGAATGGTCTCCTGCCACGGAGCGGTTTCTAGCATCGGGACACATGACGGTTCTCGAGGCAGCGCAAGCTGCGGTGCAGCTTAGCGACAATGGGGCTACTAACCTCTTA…
>GES-19__JN596280__beta_lactamase
ATGCGCTTCATTCACGCACTATTACTGGCAGCGATCGCTCACTCTGCATATGCGTCGGAAAAATTAACCTTCAAGACCGATCTTGAGAAGCTAGAGCGCGAAAAAGCAGCTCAGATCGGTGTTGCGATCGTCGATCCCCAAGGAGAGATCGTCGCGGGCCACCGAATGGCGCAGCGTTTTGCAATGTGCTCAACGTTCAAGTTTCCGCTAGCCGCGCTGGTCTTTGAAAGAATTGACTCAGGCACCGAGCGGGGGGATCGAAAACTTTCATATGGGCCGGACATGATCGTCGAATGGTCTCCTGCCACGGAGCGGTTTCTAGCATCGGGACACATGACGGTTCTCGAGGCAGCGCAAGCTGCGGTGCAGCTTAGCGACAATGGGGCTACTAACCTCTTA…
>GES-1__AF156486__ARO_3002330
ATGCGCTTCATTCACGCACTATTACTGGCAGGGATCGCTCACTCTGCATATGCGTCGGAAAAATTAACCTTCAAGACCGATCTTGAGAAGCTAGAGCGCGAAAAAGCAGCTCAGATCGGTGTTGCGATCGTCGATCCCCAAGGAGAGATCGTCGCGGGCCACCGAATGGCGCAGCGTTTTGCAATGTGCTCAACGTTCAAGTTTCCGCTAGCCGCGCTGGTCTTTGAAAGAATTGACTCAGGCACCGAGCGGGGGGATCGAAAACTTTCATATGGGCCGGACATGATCGTCGAATGGTCTCCTGCCACGGAGCGGTTTCTAGCATCGGGACACATGACGGTTCTCGAGGCAGCGCAAGCTGCGGTGCAGCTTAGCGACAATGGGGCTACTAACCTCTTA…
>GES-1__HQ170511__beta_lactamase
ATGCGCTTCATTCACGCACTATTACTGGCAGGGATCGCTCACTCTGCATATGCGTCGGAAAAATTAACCTTCAAGACCGATCTTGAGAAGCTAGAGCGCGAAAAAGCAGCTCAGATCGGTGTTGCGATCGTCGATCCCCAAGGAGAGATCGTCGCGGGCCACCGAATGGCGCAGCGTTTTGCAATGTGCTCAACGTTCAAGTTTCCGCTAGCCGCGCTGGTCTTTGAAAGAATTGACTCAGGCACCGAGCGGGGGGATCGAAAACTTTCATATGGGCCGGACATGATCGTCGAATGGTCTCCTGCCACGGAGCGGTTTCTAGCATCGGGACACATGACGGTTCTCGAGGCAGCGCAAGCTGCGGTGCAGCTTAGCGACAATGGGGCTACTAACCTCTTA…
>GES-20__JN596280__ARO_3002349
ATGCGCTTCATTCACGCACTATTACTGGCAGCGATCGCTCACTCTGCATATGCGTCGGAAAAATTAACCTTCAAGACCGATCTTGAGAAGCTAGAGCGCGAAAAAGCAGCTCAGATCGGTGTTGCGATCGTCGATCCCCAAGGAGAGATCGTCGCGGGCCACCGAATGGCGCAGCGTTTTGCAATGTGCTCAACGTTCAAGTTTCCGCTAGCCGCGCTGGTCTTTGAAAGAATTGACTCAGGCACCGAGCGGGGGGATCGAAAACTTTCATATGGGCCGGACATGATCGTCGAATGGTCTCCTGCCACGGAGCGGTTTCTAGCATCGGGACACATGACGGTTCTCGAGGCAGCGCAAGCTGCGGTGCAGCTTAGCGACAATGGGGCTACTAACCTCTTA…
>GES-20__JN596280__beta_lactamase
ATGCGCTTCATTCACGCACTATTACTGGCAGCGATCGCTCACTCTGCATATGCGTCGGAAAAATTAACCTTCAAGACCGATCTTGAGAAGCTAGAGCGCGAAAAAGCAGCTCAGATCGGTGTTGCGATCGTCGATCCCCAAGGAGAGATCGTCGCGGGCCACCGAATGGCGCAGCGTTTTGCAATGTGCTCAACGTTCAAGTTTCCGCTAGCCGCGCTGGTCTTTGAAAGAATTGACTCAGGCACCGAGCGGGGGGATCGAAAACTTTCATATGGGCCGGACATGATCGTCGAATGGTCTCCTGCCACGGAGCGGTTTCTAGCATCGGGACACATGACGGTTCTCGAGGCAGCGCAAGCTGCGGTGCAGCTTAGCGACAATGGGGCTACTAACCTCTTA…
>GES-21__JQ772478__ARO_3002350
ATGCGCTTCATTCACGCTCTATTACTGGCAGGGATCGCTCACTCTGCATATGCGTCGGAAAAATTAACCTTCAAGACCGATCTTGAGAAGCTAGAGCGCGAAAAAGCAGCTCAGATCGGTGTTGCGATCGTCGATCCCCAAGGAGAGATCGTCGCGGGCCACCGAATGGCGCAGCGTTTTGCAATGTGCTCAACGTTCAAGTTTCCGCTAGCCGCGCTGGTCCTTGAAAGAATTGACTCAGGCACCGAGCGGGGGGATCGAAAACTTTCATATGGGCCGGACATGATCGTCGAATGGTCTCCTGCCACGGAGCGGTTTCTAGCATCGGGACACATGACGGTTCTCGAGGCAGCGCAAGCTGCGGTGCAGCTTAGCGACAATGGGGCTACTAACCTCTTA…
>GES-21__JQ772478__beta_lactamase
ATGCGCTTCATTCACGCTCTATTACTGGCAGGGATCGCTCACTCTGCATATGCGTCGGAAAAATTAACCTTCAAGACCGATCTTGAGAAGCTAGAGCGCGAAAAAGCAGCTCAGATCGGTGTTGCGATCGTCGATCCCCAAGGAGAGATCGTCGCGGGCCACCGAATGGCGCAGCGTTTTGCAATGTGCTCAACGTTCAAGTTTCCGCTAGCCGCGCTGGTCCTTGAAAGAATTGACTCAGGCACCGAGCGGGGGGATCGAAAACTTTCATATGGGCCGGACATGATCGTCGAATGGTCTCCTGCCACGGAGCGGTTTCTAGCATCGGGACACATGACGGTTCTCGAGGCAGCGCAAGCTGCGGTGCAGCTTAGCGACAATGGGGCTACTAACCTCTTA…
>GES-22__JX023441__ARO_3002351
ATGCGCTTCATTCACGCACTATTACTGGCAGGGATCGCTCACTCTGCATATGCGTCGGAAAAATTAACCTTCAAGACCGATCTTGAGAAGCTAGAGCGCGAAAAAGCAGCTCAGATCGGTGTTGCGATCGTCGATCCCCAAGGAGAGATCGTCGCGGGCCACCGAATGGCGCAGCGTTTTGCAATGTGCTCAACGTTCAAGTTTCCGCTAGCCGCGCTGGTCTTTGAAAGAATTGACTCAGGCACCGAGCGGGGGGATCGAAAACTTTCATATGGGCCGGACATGATCGTCGAATGGTCTCCTGCCACGGAGCGGTTTCTAGCATCGGGACACATGACGGTTCTCGAGGCAGCGCAAGCTGCGGTGCAGCTTAGCGACAATGGGGCTACTAACCTCTTA…
>GES-22__JX023441__beta_lactamase
ATGCGCTTCATTCACGCACTATTACTGGCAGGGATCGCTCACTCTGCATATGCGTCGGAAAAATTAACCTTCAAGACCGATCTTGAGAAGCTAGAGCGCGAAAAAGCAGCTCAGATCGGTGTTGCGATCGTCGATCCCCAAGGAGAGATCGTCGCGGGCCACCGAATGGCGCAGCGTTTTGCAATGTGCTCAACGTTCAAGTTTCCGCTAGCCGCGCTGGTCTTTGAAAGAATTGACTCAGGCACCGAGCGGGGGGATCGAAAACTTTCATATGGGCCGGACATGATCGTCGAATGGTCTCCTGCCACGGAGCGGTTTCTAGCATCGGGACACATGACGGTTCTCGAGGCAGCGCAAGCTGCGGTGCAGCTTAGCGACAATGGGGCTACTAACCTCTTA…
>GES-23__KF179354__ARO_3002352
ATGCGCTTCATCCACGCCCTGCTGCTGGCCGGCATCGCCCACAGCGCCTACGCCAGCGAGAAGCTGACCTTCAAGACCGACCTGGAGAAGCTGGAGCGCGAGAAGGCCGCCCAGATCGGCGTGGCCATCGTGGACCCGCAGGGCGAGCTGGTGGCCGGCCACCGCATGGCCCAGCGCTTCGCCATGTGCAGCACCTTCAAGTTCCCGCTGGCCGCCCTGGTGTTCGAGCGCATCGACAGCGGCACCGAGCGCGGCGACCGCAAGCTGAGCTACGGCCCGGACATGATCGTGGAGTGGAGCCCGGCCACCGAGCGCTTCCTGGCCAGCGGCCACATGACCGTGCTGGAGGCCGCCCAGGCCGCCGTGCAGCTGAGCGACAACGGCGCCACCAACCTGCTG…
>GES-24__AB901141__ARO_3002353
ATGCGCTTCATTCACGCACTATTACTGGCAGGGATCGCTCACTCTGCATATGCGTCGGAAAAATTAACCTTCAAGACCGATCTTGAGAAGCTAGAGCGCGAAAAAGCAGCTCAGATCGGTGTTGCGATCGTCGATCCCCAAGGAGAGATCGTCGCGGGCCACCGAACGGCGCAGCGCTTTGCAATGTGCTCAACGTTCAAGTTTCCGCTAGCCGCGCTGGTCTTTGAAAGAATTGACTCAGGCACCGAGCGGGGGGATCGAAAACTTTCATATGGGCCGGACATGATCGTCGAATGGTCTCCTGCCACGGAGCGGTTTCTAGCATCGGGACACATGACGGTTCTCGAGGCAGCGCAAGCTGCGGTGCAGCTTAGCGACAATGGGGCTACTAACCTCTTA…
>GES-26__KP096411__ARO_3003181
ATGCGCTTCATTCACGCACTATTACTGGCAGCGATCGCTCACTCTGCATATGCGTCGGAAAAATTAACCTTCAAGACCGATCTTGAGAAGCTAGAGCGCGAAAAAGCAGCTCAGATCGGTGTTGCGATCGTCGATCCCCAAGGAGAGATCGTCGCGGGCCACCGAATGGCGCAGCGTTTTGCAATGTGCTCAACGTTCAAGTTTCCGCTAGCCGCGCTGGTCTTTGAAAGAATTGACTCAGGCACCGAGCGGGGGGATCGAAAACTTTCATATGGGCCGGACATGATCGTCGAATGGTCTCCTGCCACGGAGCGGTTTCTAGCATCGGGACACATGACGGTTCTCGAGGCAGCGCAAGCTGCGGTGCAGCTTAGCGACAATGGGGCTACTAACCTCTTA…
>GES-2__AF326355__ARO_3002331
ATGCGCTTCATTCACGCACTATTACTGGCAGGGATCGCTCACTCTGCATATGCGTCGGAAAAATTAACCTTCAAGACCGATCTTGAGAAGCTAGAGCGCGAAAAAGCAGCTCAGATCGGTGTTGCGATCGTCGATCCCCAAGGAGAGATCGTCGCGGGCCACCGAATGGCGCAGCGTTTTGCAATGTGCTCAACGTTCAAGTTTCCGCTAGCCGCGCTGGTCTTTGAAAGAATTGACTCAGGCACCGAGCGGGGGGATCGAAAACTTTCATATGGGCCGGACATGATCGTCGAATGGTCTCCTGCCACGGAGCGGTTTCTAGCATCGGGACACATGACGGTTCTCGAGGCAGCGCAAGCTGCGGTGCAGCTTAGCGACAATGGGGCTACTAACCTCTTA…
>GES-3__AB113580__ARO_3002332
ATGCGCTTCATTCACGCACTATTACTGGCAGGGATCGCTCACTCTGCATATGCGTCGGAAAAATTAACCTTCAAGACCGATCTTGAGAAGCTAGAGCGCGAAAAAGCAGCTCAGATCGGTGTTGCGATCGTCGATCCCCAAGGAGAGATCGTCGCGGGCCACCGAACGGCGCAGCGCTTTGCAATGTGCTCAACGTTCAAGTTTCCGCTAGCCGCGCTGGTCTTTGAAAGAATTGACTCAGGCACCGAGCGGGGGGATCGAAAACTTTCATATGGGCCGGACATGATCGTCAAATGGTCTCCTGCCACGGAGCGGTTTCTAGCATCGGGACACATGACGGTTCTCGAGGCAGCGCAAGCTGCGGTGCAGCTTAGCGACAATGGGGCTACTAACCTCTTA…
>GES-3__AB113580__beta_lactamase
ATGCGCTTCATTCACGCACTATTACTGGCAGGGATCGCTCACTCTGCATATGCGTCGGAAAAATTAACCTTCAAGACCGATCTTGAGAAGCTAGAGCGCGAAAAAGCAGCTCAGATCGGTGTTGCGATCGTCGATCCCCAAGGAGAGATCGTCGCGGGCCACCGAACGGCGCAGCGCTTTGCAATGTGCTCAACGTTCAAGTTTCCGCTAGCCGCGCTGGTCTTTGAAAGAATTGACTCAGGCACCGAGCGGGGGGATCGAAAACTTTCATATGGGCCGGACATGATCGTCAAATGGTCTCCTGCCACGGAGCGGTTTCTAGCATCGGGACACATGACGGTTCTCGAGGCAGCGCAAGCTGCGGTGCAGCTTAGCGACAATGGGGCTACTAACCTCTTA…
>GES-4__AB116260__ARO_3002333
ATGCGCTTCATTCACGCACTATTACTGGCAGGGATCGCTCACTCTGCATATGCGTCGGAAAAATTAACCTTCAAGACCGATCTTGAGAAGCTAGAGCGCGAAAAAGCAGCTCAGATCGGTGTTGCGATCGTCGATCCCCAAGGAGAGATCGTCGCGGGCCACCGAACGGCGCAGCGCTTTGCAATGTGCTCAACGTTCAAGTTTCCGCTAGCCGCGCTGGTCTTTGAAAGAATTGACTCAGGCACCGAGCGGGGGGATCGAAAACTTTCATATGGGCCGGACATGATCGTCAAATGGTCTCCTGCCACGGAGCGGTTTCTAGCATCGGGACACATGACGGTTCTCGAGGCAGCGCAAGCTGCGGTGCAGCTTAGCGACAATGGGGCTACTAACCTCTTA…
>GES-4__AB116723__beta_lactamase
ATGCGCTTCATTCACGCACTATTACTGGCAGGGATCGCTCACTCTGCATATGCGTCGGAAAAATTAACCTTCAAGACCGATCTTGAGAAGCTAGAGCGCGAAAAAGCAGCTCAGATCGGTGTTGCGATCGTCGATCCCCAAGGAGAGATCGTCGCGGGCCACCGAACGGCGCAGCGCTTTGCAATGTGCTCAACGTTCAAGTTTCCGCTAGCCGCGCTGGTCTTTGAAAGAATTGACTCAGGCACCGAGCGGGGGGATCGAAAACTTTCATATGGGCCGGACATGATCGTCAAATGGTCTCCTGCCACGGAGCGGTTTCTAGCATCGGGACACATGACGGTTCTCGAGGCAGCGCAAGCTGCGGTGCAGCTTAGCGACAATGGGGCTACTAACCTCTTA…
>GES-5__AY494717__ARO_3002334
ATGCGCTTCATTCACGCACTATTACTGGCAGGGATCGCTCACTCTGCATATGCATCGGAAAAATTAACCTTCAAGACCGATCTTGAGAAGCTAGAGCGCGAAAAAGCAGCTCAGATCGGTGTTGCGATCGTCGATCCCCAAGGAGAGATCGTCGCGGGCCACCGAATGGCGCAGCGTTTTGCAATGTGCTCAACGTTCAAGTTTCCGCTAGCCGCGCTGGTCTTTGAAAGAATTGACTCAGGCACCGAGCGGGGGGATCGAAAACTTTCATATGGGCCGGACATGATCGTCGAATGGTCTCCTGCCACGGAGCGGTTTCTAGCATCGGGACACATGACGGTTCTCGAGGCAGCGCAAGCTGCGGTGCAGCTTAGCGACAATGGGGCTACTAACCTCTTA…
>GES-5__DQ236171__beta_lactamase
ATGCGCTTCATTCACGCACTATTACTGGCAGGGATCGCTCACTCTGCATATGCGTCGGAAAAATTAACCTTCAAGACCGATCTTGAGAAGCTAGAGCGCGAAAAAGCAGCTCAGATCGGTGTTGCGATCGTCGATCCCCAAGGAGAGATCGTCGCGGGCCACCGAATGGCGCAGCGTTTTGCAATGTGCTCAACGTTCAAGTTTCCGCTAGCCGCGCTGGTCTTTGAAAGAATTGACTCAGGCACCGAGCGGGGGGATCGAAAACTTTCATATGGGCCGGACATGATCGTCGAATGGTCTCCTGCCACGGAGCGGTTTCTAGCATCGGGACACATGACGGTTCTCGAGGCAGCGCAAGCTGCGGTGCAGCTTAGCGACAATGGGGCTACTAACCTCTTA…
>GES-6__AY494718__ARO_3002335
ATGCGCTTCATTCACGCACTATTACTGGCAGGGATCGCTCACTCTGCATATGCATCGGAAAAATTAACCTTCAAGACCGATCTTGAGAAGCTAGAGCGCGAAAAAGCAGCTCAGATCGGTGTTGCGATCGTCGATCCCCAAGGAGAGATCGTCGCGGGCCACCGAATGGCGCAGCGTTTTGCAATGTGCTCAACGTTCAAGTTTCCGCTAGCCGCGCTGGTCTTTGAAAGAATTGACTCAGGCACCGAGCGGGGGGATCGAAAACTTTCATATGGGCCGGACATGATCGTCAAATGGTCTCCTGCCACGGAGCGGTTTCTAGCATCGGGACACATGACGGTTCTCGAGGCAGCGCAAGCTGCGGTGCAGCTTAGCGACAATGGGGCTACTAACCTCTTA…
>GES-7__AY260546__ARO_3002336
ATGCGCTTCATTCACGCACTATTACTGGCAGGGATCGCTCACTCTGCATATGCATCGGAAAAATTAACCTTCAAGACCGATCTTGAGAAGCTAGAGCGCGAAAAAGCAGCTCAGATCGGTGTTGCGATCGTCGATCCCCAAGGAGAGATCGTCGCGGGCCACCGAATGGCGCAGCGTTTTGCAATGTGCTCAACGTTCAAGTTTCCGCTAGCCGCGCTGGTCTTTGAAAGAATTGACTCAGGCACCGAGCGGGGGGATCGAAAACTTTCATATGGGCCGGACATGATCGTCAAATGGTCTCCTGCCACGGAGCGGTTTCTAGCATCGGGACACATGACGGTTCTCGAGGCAGCGCAAGCTGCGGTGCAGCTTAGCGACAATGGGGCTACTAACCTCTTA…
>GES-7__HM453325__beta_lactamase
ATGCGCTTCATTCACGCACTATTACTGGCAGGGATCGCTCACTCTGCATATGCGTCGGAAAAATTAACCTTCAAGACCGATCTTGAGAAGCTAGAGCGCGAAAAAGCAGCTCAGATCGGTGTTGCGATCGTCGATCCCCAAGGAGAGATCGTCGCGGGCCACCGAATGGCGCAGCGTTTTGCAATGTGCTCAACGTTCAAGTTTCCGCTAGCCGCGCTGGTCTTTGAAAGAATTGACTCAGGCACCGAGCGGGGGGATCGAAAACTTTCATATGGGCCGGACATGATCGTCAAATGGTCTCCTGCCACGGAGCGGTTTCTAGCATCGGGACACATGACGGTTCTCGAGGCAGCGCAAGCTGCGGTGCAGCTTAGCGACAATGGGGCTACTAACCTCTTA…
>GES-8__AF329699__ARO_3002337
ATGCGCTTCATTCACGCACTATTACTGGCAGGGATCGCTCACTCTGCATATGCATCGGAAAAATTAACCTTCAAGACCGATCTTGAGAAGCTAGAGCGCGAAAAAGCAGCTCAGATCGGTGTTGCGATCGTCGATCCCCAAGGAGAGATCGTCGCGGGCCACCGAATGGCGCAGCGTTTTGCAATGTGCTCAACGTTCAAGTTTCCGCTAGCCGCGCTGGTCTTTGAAAGAATTGACTCAGGCACCGAGCGGGGGGATCGAAAACTTTCATATGGGCCGGACATGATCGTCGAATGGTCTCCTGCCACGGAGCGGTTTCTAGCATCGGGACACATGACGGTTCTCGAGGCAGCGCAACTGGCGGTGCAGCTTAGCGACAATGGGGCTACTAACCTCTTA…
>GES-8__AF329699__beta_lactamase
ATGCGCTTCATTCACGCACTATTACTGGCAGGGATCGCTCACTCTGCATATGCATCGGAAAAATTAACCTTCAAGACCGATCTTGAGAAGCTAGAGCGCGAAAAAGCAGCTCAGATCGGTGTTGCGATCGTCGATCCCCAAGGAGAGATCGTCGCGGGCCACCGAATGGCGCAGCGTTTTGCAATGTGCTCAACGTTCAAGTTTCCGCTAGCCGCGCTGGTCTTTGAAAGAATTGACTCAGGCACCGAGCGGGGGGATCGAAAACTTTCATATGGGCCGGACATGATCGTCGAATGGTCTCCTGCCACGGAGCGGTTTCTAGCATCGGGACACATGACGGTTCTCGAGGCAGCGCAACTGGCGGTGCAGCTTAGCGACAATGGGGCTACTAACCTCTTA…
>GES-9__AY920928__ARO_3002338
ATGCGCTTCATTCACGCACTATTACTGGCAGGGATCGCTCACTCTGCATATGCGTCGGAAAAATTAACCTTCAAGACCGATCTTGAGAAGCTAGAGCGCGAAAAAGCAGCTCAGATCGGTGTTGCGATCGTCGATCCCCAAGGAGAGATCGTCGCGGGCCACCGAATGGCGCAGCGTTTTGCAATGTGCTCAACGTTCAAGTTTCCGCTAGCCGCGCTGGTCTTTGAAAGAATTGACTCAGGCACCGAGCGGGGGGATCGAAAACTTTCATATGGGCCGGACATGATCGTCGAATGGTCTCCTGCCACGGAGCGGTTTCTAGCATCGGGACACATGACGGTTCTCGAGGCAGCGCAAGCTGCGGTGCAGCTTAGCGACAATGGGGCTACTAACCTCTTA…
>GES-9__AY920928__beta_lactamase
ATGCGCTTCATTCACGCACTATTACTGGCAGGGATCGCTCACTCTGCATATGCGTCGGAAAAATTAACCTTCAAGACCGATCTTGAGAAGCTAGAGCGCGAAAAAGCAGCTCAGATCGGTGTTGCGATCGTCGATCCCCAAGGAGAGATCGTCGCGGGCCACCGAATGGCGCAGCGTTTTGCAATGTGCTCAACGTTCAAGTTTCCGCTAGCCGCGCTGGTCTTTGAAAGAATTGACTCAGGCACCGAGCGGGGGGATCGAAAACTTTCATATGGGCCGGACATGATCGTCGAATGGTCTCCTGCCACGGAGCGGTTTCTAGCATCGGGACACATGACGGTTCTCGAGGCAGCGCAAGCTGCGGTGCAGCTTAGCGACAATGGGGCTACTAACCTCTTA…
>GIM-1__AJ620678__ARO_3000845
ATGAAAAATGTATTAGTGTTTTTAATATTACTTGTAGCGTTGCCAGCTTTAGCTCAGGGTCATAAACCGCTAGAAGTTATAAAAATTGAAGATGGAGTATATCTTCATACCTCCTTTAAGAATATTGAAGGCTATGGGTTAGTTGATTCGAATGGGTTGGTAGTTCTGGATAATAATCAAGCCTATATTATCGACACACCTTGGTCTGAAGAAGACACGAAGTTGTTATTATCCTGGGCGACTGACAGGGGATACCAGGTTATGGCTAGCATCTCAACTCATTCTCATGAAGATCGCACTGCTGGTATCAAGTTGCTAAATTCAAAGTCAATTCCTACATACACATCAGAGTTAACTAAAAAGCTTCTTGCCCGTGAAGGAAAGCCGGTTCCTACCCAC…
>GIM-2__KM659858__ARO_3003194
ATGAAAAATGTATTAGTGTTTTTAATATTACTTGTAGCGTTGCCAGCTTTAGCTCAGGGTCATAAACCGCTAGAAGTTATAAAAATTGAAGATGGAGTATATCTTCATACCTCCTTTAAGAATATTGAAGGCTATGGGTTAGTTGATTCGAATGGGTTGGTAGTTCTGGATAATAATCAAGCCTATATTATCGACACACCTTGGTCTGAAGAAGACACGAAGTTGTTATTATCCTGGGCGACTGACAGGGGATACCAGGTTATGGCTAGCATCTCAACTCATTCTCATGGAGATCGCACTGCTGGTATCAAGTTGCTAAATTCAAAGTCAATTCCTACATACACATCAGAGTTAACTAAAAAGCTTCTTGCCCGTGAAGGAAAGCCGGTTCCTACCCAC…
>GOB-10__AY647247__beta_lactamase
ATGAGAAATTTTGTTATACTGTTTTTCATGTTCATTTGCTTGGGCTTGAATGCTCAGGTAGTAAAAGAACCTGAAAATATGCCCAAAGAATGGAACCAGACTTATGAACCCTTCAGAATTGCAGGTAATTTATATTACGTAGGAACCTATGATTTGGCTTCTTACCTTATTGTGACAGACAAAGGCAATATTCTCATTAATACAGGAACGGCAGAATCGCTTCCAATAATAAAAGCAAATATCCAAAAGCTCGGGTTTAATTATAAAGACATTAAGATCTTGCTGCTTACTCAGGCTCACTACGACCATACAGGTGCATTACAAGATCTTAAAACAGAAACCGGTGCAAAATTCTATGCCGATAAAGAAGATGCTGATGTCCTGAGAACAGGGGGGAAG…
>GOB-11__AY647248__beta_lactamase
ATGAGAAATTTTGCTACACTGTTTTTTTTATCAGCTTGTTTGAGTTTAAGTTTGAATGCTCAGGTAGTAAAAGAACCTGAGAATATGCCTAAAGAATGGAATCAGACTTATGAACCATTCAGAATTGCAGGGAACCTATATTACGTAGGAACCTATGATTTGGCTTCTTACCTTATTGTGACAGACAAAGGCAATATTCTTATTAATACAGGAACAGCAGAATCGCTTACAATAATAAAAGGCAATATTCAAAAGCTGGGGTTTAATTATAAAGACATTAAGGTCTTGCTGCTTACCCAGGCTCATTATGACCATACAGGTGCGTTAGAGGATTTTAAAACAGAAACCGGTGCAAAATTCTATGCAGATAAAGCAGATGCTGATGTCCTGAAAACAGGG…
>GOB-12__AY647249__beta_lactamase
ATGAGAAATTTTGCTACACTGTTTTTCATGTTCGTTTGCTTGGGCTTGAATGCTCAGGTAGTAAAAGAACCTGAAAATATGCCCAAAGAATGGAACCAGACTTATGAACCATTCAGAATTGCAGGGAACCTATATTACGTAGGAACCTATGATTTGGCTTCTTACCTTATTGTGACAGACAAAGGCAATATTCTCATTAATACAGGAACGGCAGAATCGCTTCCAATAATAAAAGCAAATATCCAAAAGCTCGGGTTTAATTATAAAGACATTAAGATCTTGCTGCTTACTCAGGCTCACTACGACCATACAGGTGCATTACAAGATCTTAAAACAGAAACCGCTGCAAAATTCTATGCCGATAAAGCAGATGCTGATGTCCTGAGAACAGGGGGGAAG…
>GOB-13__AY647251__beta_lactamase
ATGAGAAATTTTGCTACACTGTTTTTTCTGTCAGTTTGTTTGAATTTGAATTTGAACGCTCAGGTAGTAAAAGAACCTGAGAATATGCCTAAAGAATGGAATCAGACTTATGAACCATTCAGAATTGCAGGTAACTTATATTACGTAGGAACCTATGATTTGGCTTCTTACCTTATTGTGACGGACAAAGGCAATATTCTCATTAATACAGGAACGGCAGAATCGCTTCCAATAATAAAAGGCAATATTCAAAAGCTGGGGTTTAATTATAAAGACATTAAGATCTTGCTGCTTACCCAGGCTCATTATGACCATACAGGTGCGTTACAGGATTTCAAAACAGAAACCGGTGCAAAATTCTATACCGATAAAGCAGATGCTGATGTCCTGAAAACAGGG…
>GOB-14__AY647252__beta_lactamase
ATGAGAAATTTTGCTACACTGTTTTTTCTGTCAGTTTGTTTGGATTTGAATTTGAACGCTCAGGTAGTAAAAGAACCTGAGAATATGCCTAAAGAATGGAATCAGACTTATGAACCATTCAGAATTGCAGGTAACTTATATTACGTAGGAACCTATGATTTGGCTTCTTACCTTATTGTGACGGACAAAGGCAATATTCTCATTAATACAGGAACGGCAGAATCGCTTCCAATAATAAAAGGCAATATTCAAAAGCTGGGGTTTAATTATAAAGACATTAAGATCTTGCTGCTTACCCAGGCTCATTATGACCATACAGGTGCGTTACAGGATTTCAAAACAGAAACCGGTGCAAAATTCTATACCGATAAAGCAGATGCTGATGTCCTGAAAACAGGG…
>GOB-15__AY775547__beta_lactamase
ATGAGAAATTTTGCTACACTGTTTTTTCTGTCAGTTTGTTTGAATTTGAATTTGAACGCTCAGGTAGTAAAAGAACCTGAGAATATGCCTAAAGAATGGAATCAGACTTATGAACCATTCAGAATTGCAGGTAACTTATATTACGTAGGAACCTATGATTTGGCTTCTTACCTTATTGTGACGGACAAAGGCAATATTCTCATTAATACAGGAACGGCAGAACCGCTTCCAATAATAAAAGGCAATATTCAAAAGCTGGGGTTTAATTATAAAGACATTAAGATCTTGCTGCTTACCCAGGCTCATTATGACCATACAGGTGCGTTACAGGATTTCAAAACAGAAACCGGTGCAAAATTCTATACCGATAAAGCAGATGCTGATGTCCTGAAAACAGGG…
>GOB-16__AY899331__beta_lactamase
ATGAGAAACTTTGCAATTTTATTTTTTTTACTGATCACTTTCAGCTGGAAAGCACAGGTTGTTAAAGAACCGGAAAATACAAATGAAGAATGGTCCCGATCATATGAGCCATTCAGAATTGCGGGTAACTTATACTATGTAGGAACTTACGATCTGGCTTCTTATTTAATAGTTACCGATAAAGGAAATATTCTCATTAATACAGGATTGGCTGGTTCTCTTCCTATGATAAAAGAGAATATTAAAAAACTGGGATTCAATTATAAAGACATTAAAATTCTGCTTTTAACCCAGGCGCATTATGATCATACAGGTGCATTAAAAGATTTGCAAACAGAAACAGGTGCGAAATTTTATGCAGACAGTGCTGATGCTGATGTATTGAAAACGGGCGGTAAA…
>GOB-16__GU188443__beta_lactamase
ATGAGAAACTTTGCAATTTTATTTTTTTTACTAATCACTTTCAGCTGGAAAGCTCAGGTTGTTAAAGAACCGGAAAATACAAATGAAGAATGGTCCCGATCATATGAGCCATTCAGAATTGCGGGTAACTTATACTATGTAGGAACTTACGATCTGGCTTCTTATTTAATAGTTACCGATAAAGGAAATATTCTCATTAATACAGGATTGGCTGGTTCTCTTCCTATGATAAAAGAGAATATTAAAAAACTGGGATTCAATTATAAAGACATTAAAATTCTGCTTTTAACCCAGGCGCATTATGATCATACAGGTGCATTAAAAGATTTGCAAACAGAAACAGGTGCGAAATTTTATGCAGACAGTGCTGATGCTGATGTATTGAAAACGGGCGGTAAA…
>GOB-17__AY899332__beta_lactamase
ATGAGAAACTTTGCAATTTTATTTTTTTTACTGATCACTTTCAGCTGGAAAGCACAGGTTGTTAAAGAACCGGAAAATACAAATGAAGAATGGTCCCGATCATATGAGCCATTCAGAATTGCGGGTAACTTATACTATGTAGGAACTTACGATCTGGCTTCTTATTTAATAGTTACCGATAAAGGAAATATTCTCATTAATACAGGATTGGCAGGTTCTCTTCCTATGATAAAAGAGAATATTAAAAAACTGGGATTCAATTATAAAGACATTAAAATTCTGCTTTTAACCCAGGCGCATTATGATCATACAGGTGCATTAAAAGATTTGCAAACAGAAACAGGTGCGAAATTTTATGCAGACAGTGCTGATGCTGATGTATTGAAAACGGGCGGTAAA…
>GOB-18__DQ004496__beta_lactamase
ATGAGAAATTTTGCTACACTGTTTTTCATGTTCATTTGCTTGGGCTTGAGTGCTCAGGTAGTAAAAGAACCTGAAAATATGCCCAAAGAATGGAATCAGGCTTATGAACCATTCAGAATTGCAGGTAATTTATATTACGTAGGAACCTATGATTTGGCTTCTTACCTTATTGTGACAGACAAAGGCAATATTCTCATTAATACAGGAACGGCAGAATCGTTTCCAATAATAAAAGCAAATATCCAAAAGCTCGGGTTTAATTATAAAGACATTAAGATCTTGCTGCTTACTCAGGCTCACTACGACCATACAGGTGCATTACAGGATTTTAAAACAGAAACCGCTGCAAAATTCTATGTCGATAAAGCAGATGTTGATGTCCTGAGAACAGGGGGGAAG…
>GOB-1__AF090141__ARO_3000850
ATGAGAAATTTTGCTACACTGTTTTTCATGTTCATTTGCTTGGGCTTGAATGCTCAGGTAGTAAAAGAACCTGAAAATATGCCCAAAGAATGGAACCAGGCTTATGAACCATTCAGAATTGCAGGTAATTTATATTACGTAGGAACCTATGATTTGGCTTCTTACCTTATTGTGACAGACAAAGGCAATATTCTCATTAATACAGGAACGGCAGAATCGCTTCCAATAATAAAAGCAAATATCCAAAAGCTCGGGTTTAATTATAAAGACATTAAGATCTTGCTGCTTACTCAGGCTCACTACGACCATACAGGTGCATTACAGGATTTTAAAACAGAAACCGCTGCAAAATTCTATGCCGATAAAGCAGATGTTGATGTCCTGAGAACAGGGGGGAAG…
>GOB-1__AF090141__beta_lactamase
ATGAGAAATTTTGCTACACTGTTTTTCATGTTCATTTGCTTGGGCTTGAATGCTCAGGTAGTAAAAGAACCTGAAAATATGCCCAAAGAATGGAACCAGGCTTATGAACCATTCAGAATTGCAGGTAATTTATATTACGTAGGAACCTATGATTTGGCTTCTTACCTTATTGTGACAGACAAAGGCAATATTCTCATTAATACAGGAACGGCAGAATCGCTTCCAATAATAAAAGCAAATATCCAAAAGCTCGGGTTTAATTATAAAGACATTAAGATCTTGCTGCTTACTCAGGCTCACTACGACCATACAGGTGCATTACAGGATTTTAAAACAGAAACCGCTGCAAAATTCTATGCCGATAAAGCAGATGTTGATGTCCTGAGAACAGGGGGGAAG…
>GOB-1__EF394442__beta_lactamase
ATGAGAAATTTTGCTACACTGTTTTTCATGTTCATTTGCTTGGGCTTGAATGCTCAGGTAGTAAAAGAACCTGAAAATATGCCCAAAGAATGGAACCAGACTTATGAACCCTTCAGAATTGCAGGTAATTTATATTACGTAGGAACCTATGATTTGGCTTCTTACCTTATTGTGACAGACAAAGGCAATATTCTCATTAATACAGGAACGGCAGAATCGCTTCCAATAATAAAAGCAAATATCCAAAAGCTCGGGTTTAATTATAAAGACATTAAGATCTTGCTGCTTACTCAGGCTCACTACGACCATACAGGTGCATTACAAGATCTTAAAACAGAAACCGGTGCAAAATTCTATGCCGATAAAGCAGATGCTGATGTCCTGAGAACAGGGGGGAAG…
>GOB-2__AF189296__beta_lactamase
AAAGAACCTGAAAATATGCCCAATGAATGGAACCAGGCTTATGAACCATTCAGAATTGCAGGTAATTTATATTACCTAGGAACCTATGATTTGGCTTCTTACCTTATTGTGACAGACAAAGGCAATATTCTCATTAATACAGGAACGGCAGAATCGCTTCCAATAATAAAAGCAAATATCCAAAAGCTCGGGTTTAATTATAAAGACATTAAGATCTTGCTGCTTACTCAGGCTCACTACGACCATACAGGTGCATTACAGGATTTTAAAACAGAAACCGCTGCAAAATTCTATGCCGATAAAGCAGATGTTGATGTCCTGAGAACAGGGGGGAAGTCCGATTATGAAATGGGAAAATATGGTGTGACATTTAAACCTGTTACTCCGGATAAAACATTG…
>GOB-3__AF189291__beta_lactamase
AAAGAACCTGAAAATATGCCCAAAGAATGGAACCAGACTTATGAACCCTTCAGAATTGCAGGTAATTTATATTACGTAGGAACCTATGATTTGGCTTCTTACCTTATTGTGACAGACAAAGGCAATATTCTCATTAATACAGGAACGGCAGAATCGCTTCCAATAATAAAAGCAAATATCCAAAAGCTCGGGTTTAATTATAAAGACATTAAGATCTTGCTGCTTACTCAGGCTCACTACGACCATACAGGTGCATTACAAGATCTTAAAACAGAAACCGGTGCAAAATTCTATGCCGATAAAGCAGATGCTGATGTCCTGAGAACAGGGGGAAATTCCGATTATGAAATGGGAAAATATGGGGTGACATTTAAACCTGTTACTCCGGATAAAACATTG…
>GOB-4__AF189293__beta_lactamase
AAAGAACCTGAAAATATGCCCAAAGAATGGAACCAGACTTATGAACCCTTCAGAATTGCAGGTAATTTATATTACGTAGGAACCTATGATTTGGCTTCTTACCTTATTGTGACAGACAAAGGCAATATTCTCATTAATACAGGAACGGCAGAATCGCTTCCAATAATAAAAGCAAATATCCAAAAGCTCGGGTTTAATTATAAAGACATTAAGATCTTGCTGCTTACTCAGGCTCACTACGACCATACAGGTGCATTACAAGATCTTAAAACAGAAACCGCTGCAAAATTCTATGCCGATAAAGCAGATGCTGATGTCCTGAGAACAGGGGGAAATTCCGATTATGAAATGGGAAAATATGGGGTGACATTTAAACCTGTTACTCCGGATAAAACATTG…
>GOB-5__AF189290__beta_lactamase
AAAGAACCTGAAAATATGCCCAAAGAATGGAACCAGACTTATGAACCCTTCAGAATTGCAGGTAATTTATATTACGTAGGAACCTATGATTTGGCTTCTTACCTTATTGTGACAGACAAAGGCAATATTCTCATTAATACAGGAACGGCAGAATCGCTTCCAATAATAAAAGCAAATATCCAAAAGCTCGGGTTTAATTATAAAGACATTAAGATCTTGCTGCTTACTCAGGCTCACTACGACCATACAGGTGCATTACAAGATCTTAAAACAGAAACCGCTGCAAAATTCTATGCCGATAAAGAAGATGCTGATGTCCTGAGAACAGGGGGGAAGTCCGATTATGAAATGGGAAAATATGGTGTGACATTTAAACCTGTTACTCCGGATAAAACATTG…
>GOB-6__AF189292__beta_lactamase
AAAGAACCTGAAAATATGCCCAAAGAATGGAACCAGACTTATGAACCCTTCAGAATTGCAGGTAATTTATATTACGTAGGAACCTATGATTTGGCTTCTTACCTTATTGTGACAGACAAAGGCAATATTCTCATTAATACAGGAACGGCAGAATCGCTTCCAATAATAAAAGCAAATATCCAAAAGCTCGGGTTTAATTATAAAGACATTAAGATCTTGCTGCTTACTCAGGCTCACTACGACCATACAGGTGCATTACAAGATCTTAAAACAGAAACCGCTGCAAAATTCTATGCCGATAAAGCAGATGCTGATGTCCTGAGAACAGGGGGAAATTCCGATTATGAAATGGGAAAATATGGTGTGACATTTAAACCTGTTACTCCGGATAAAACATTG…
>GOB-7__AF189297__beta_lactamase
AAAGAACCTGAGAATATGCCAAAAGAATGGAACCAGACTTATGAACCATTCAGAATTGCAGGTAATTTATATTACGTAGGAACCTATGATTTGGCGTCCTACCTTATTGTGACAGACAAAGGCAATATTCTCATTAATACAGGAACGGCAGAATCATTTCCAATAATAAAAGGAAATATTCAAAAGCTGGGGTTTAATTATAAAGACATTAAGATCTTGCTGCTTACTCAGGCTCATTATGACCATACAGGCGCGTTACAGGATTTTAAAACGGAAACCGGTGCGAAATTTTATGCCGATAAAGCAGATGCTGATGTCCTGAGAACAGGCGGAAAATCTGATTATGAATTAGGTAAATATGGTGTGACATTTAAACCTGTTACCCCAGACAAAACATTG…
>GOB-8__AY348327__beta_lactamase
ATGAGAAATTTTGTTATACTGTTTTTCATGTTCATTTGCTTGGGCTTGAATGCTCAGGTAGTAAAAGAACCTGAAAATATGCCCAAAGAATGGAACCAGACTTATGAACCCTTCAGAATTGCAGGTAATTTATATTACGTAGGAACCTATGATTTGGCTTCTTACCTTATTGTGACAGACAAAGGCAATATTCTCATTAATACAGGAACGGCAGAATCGCTTCCAATAATAAAAGCAAATATCCAAAAGCTCGGGTTTAATTATAAAGACATTAAGATCTTGCTGCTTACTCAGGCTCACTACGACCATACAGGTGCATTACAAGATCTTAAAACAGAAACCGGTGCAAAATTCTATGCCGATAAAGAAGATGCTGATGTCCTGAGAACAGGGGGGAAG…
>GOB-9__AY647246__beta_lactamase
ATGAGAAATTTTGTTATACTGTTTTTCATGTTCATTTGCTTGGGCTTGAATGCTCAGGTAGTAAAAGAACCTGAAAATATGCCCAAAGAATGGAACCAGACTTATGAACCCTTCAGAATTGCAGGTAATTTATATTACGTAGGAACCTATGATTTGGCTTCTTACCTTATTGTGACAGACAAAGGCAATATTCTCATTAATACAGGAACGGCAGAATCGCTTCCAATAATAAAAGCAAATATCCAAAAGCTCGGGTTTAATTATAAAGACATTAAGATCTTGCTGCTTACTCAGGCTCACTACGACCATACAGGTGCATTACAAGATCTTAAAACAGAAACCGGTGCAAAATTCTATGCCGATAAAGAAGATGCTGATGTCCTGAGAACAGGGGGGAAG…
>GROEL2-MTB-H37RV__RV0440__detection_additional
ATGGCCAAGACAATTGCGTACGACGAAGAGGCCCGTCGCGGCCTCGAGCGGGGCTTGAACGCCCTCGCCGATGCGGTAAAGGTGACATTGGGCCCCAAGGGCCGCAACGTCGTCCTGGAAAAGAAGTGGGGTGCCCCCACGATCACCAACGATGGTGTGTCCATCGCCAAGGAGATCGAGCTGGAGGATCCGTACGAGAAGATCGGCGCCGAGCTGGTCAAAGAGGTAGCCAAGAAGACCGATGACGTCGCCGGTGACGGCACCACGACGGCCACCGTGCTGGCCCAGGCGTTGGTTCGCGAGGGCCTGCGCAACGTCGCGGCCGGCGCCAACCCGCTCGGTCTCAAACGCGGCATCGAAAAGGCCGTGGAGAAGGTCACCGAGACCCTGCTCAAGGGC…
>GlpT__HG738867__ARO_3003889
TTAGCCTCCGTTGCGTTCTTGCAGTAATTGTTCATGGCGACGTTTTTCGCCAATCATCACAACAATCAACAAGATAACCGCCAGAATGCTGCCGCCAATCATTACCATAAAGCCGCCATCCCAGCCGAAGAAGTCCACGGTGTAGCCAACAATCGCGCTCGCCGCCACCGAACCGCCCAGGTAACCAAACAGCCCGGTAAAGCCCGCTGCCGTACCTGCCGCTTTTTTCGGTGCCAGTTCCAGCGCATGCAGACCGATCAGCATCACAGGACCGTAGATCAGGAAGCCGATAACAATCATACAAATCATATCGACGGTTGGGTTACCTGCCGGGTTCATCCAGTAAACGATAGTCGCGATGGTCACCAGTGTCATAAAGAAAACGCCGGTTGCCCCACG…
>H-NS__NC_002695__ARO_3000676
TTATTGCTTGATCAGGAAATCGTCGAGGGATTTACCTTGCTCATCCATTGCTTTTTTGATTACAGCTGGAGTACGGCCCTGGCCAGTCCAGGTTTTAGTTTCGCCGTTTTCGTCAACGTAGCTATATTTTGCCGGACGCTGAGCACGTTTAGCTTTGGTGCCAGATTTAACGGCGGCAAGGCTATTCAGCAGCTCGTTCGGGTCAATACCGTCAGCGATCAGCATTTCGCGATATTGCTGCAGTTTACGAGTGCGCTCTTCAACTTCAGCAGCAGCCGCGCTTTCTTCTTCGCGACGTTCGTTAACAACAACTTCTAATTTTTCCAGCATTTCTTCCAGCGTTTCAAGTGTACATTCTCTTGCCTGCGCACGAAGAGTACGGATGTTGTTCAGAATTTT…
>HERA-1__AF311385__beta_lactamase
ATGAAAAAAATCACCCCGCTCTTTGTCATCGCATTTCTGACTCTGATCGCGTTACTGGCCCCGGCGCAGGCCTCCGTCACGCCAGATATGACGGACTTTTTACGCCAGCAGGAGCAACGGCTTCACGCCAGAATTGGCATGGCGGTTGTCAACGCGCAAGGCGAAACGGTGTTCGGTTATCGGCAGGACGAGCGTTTCCCGCTGACCAGCACCTTTAAAACCCTGGCCTGCGCCGCGTTGCTTGAGCGGTTGCAGAAAAACGGCGGTTCGCTGGATGAACAGGTGACTATTCCGCCAGACGCCTTGCTGGACTATGCGCCAGTGACTAAAAACTACCTCGCCCCTGCCACCATCTCTTTACGCATGCTGTGCGCGGCGGCGGTGAGCTACAGCGACAAC…
>HERA-2__AF398334__beta_lactamase
ATGAAAAAAATCACCCCGCTCTTTGCCATCGCATTTCTGACCCTGATCGCGTTACTGGCTCCGGCACAGGCCTCCGTCACGCCAGACATGACGGACTTTTTACGCCAGCAAGAGCAACGGCTTCACGCCAGAATTGGCATGGCGGTTGTCAACGCACAAGGCGAAACGGTGTTCGGTTATCGGCAGGACGAGCGTTTCCCGCTGACCAGCACCTTTAAAACCCTGGCCTGCGCCGCGTTGCTTGAGCGATTGCAGAAAAACGGCGGTTCGCTGGATGAACAGGTGACTATTCCGCCAGACGCGTTGCTGGACTATGCGCCAGTGACTAAAAACTACCTCGCCCCTGCCACCATCTCCTTACGCATGTTGTGCGCAGCGGCGGTGAGCTACAGCGACAAC…
>HERA-3__AF398335__beta_lactamase
ATGAAAAAAATCACCCCGCTCTTTGCCATCGCATTTCTGACCCTGATCGCGTTACTGGCTCCGGCACAGGCCTCCGTCACGCCAGACATGACGGACTTTTTACGCCAGCAAGAGCAACGGCTTCACGCCAGAATTGGCATGGCGGTTGTCAACGCACAAGGCGAAACGGTGTTCGGTTATCGGCAGGACGAGCGTTTCCCGCTGACCAGCACCTTTAAAACCCTGGCCTGCGCCGCGTTGCTTGAGCGATTGCAGAAAAACGGCGGTTCGCTGGATGAACAGGTGACTATTCCGCCAGACGCGTTGCTGGACTATGCGCCAGTGACTAAAAACTACCTCGCCCCTGCCACCATCTCCTTACGCATGTTGTGCGCAGCGGCGGTGAGCTACAGCGACAAC…
>HERA-4__AJ536088__beta_lactamase
ATGAAAAAAATCACCCCGCTCTTTGTCATCGCATTTCTGACTCTGATCGCGTTACTGGCCCCGGCGCAGGCCTCCGTCACGCCAGATATGACGGACTTTTTACGCCAGCAGGAGCAACGGCTTCACGCCAGAATTGGCATGGCGGTTGTCAACGCGCAAGGCGAAACGGTGTTCGGTTATCGGCAGGACGAGCGTTTCCCGCTGACCAGCACCTTTAAAACCCTGGCCTGCGCCGCGTTGCTTGAGCGGTTGCAGAAAAACGGCGGTTCGCTGGATGAACAGGTGACTATTCCGCCAGACGCCTTGCTGGACTATGCGCCAGTGACTAAAAACTACCTCGCCCCTGCCACCATCTCTTTACGCATGCTGTGCGCGGCGGCGGTGAGCTACAGCGACAAC…
>HERA-5__AJ536089__beta_lactamase
ATGAAAAAAATCACCCCGCTCTTTGCCATCGCATTTCTGACCCTGATCGCGTTACTGGCCCCGGCGCAGGCCTCCGTCACGCCAGATATGACGGACTTTTTACGCCAGCAGGAGCAACGGCTTCACGCCAGAATTGGCATGGCGGTTGTCAACGCGCAAGGCGAAACGGTGTTCGGTTATCGGCAGGACGAGCGTTTCCCGCTGACCAGCACCTTTAAAACCCTGGCCTGCGCCGCGTTGCTTGAGCGATTGCAGAAAAACGGCGGTTCGCTGGATGAACAGGTGACTATTCCGCCAGACGCCTTGCTGGACTATGCGCCAGTGACTAAAAACTACCTCGCCCCTGCCACCATCTCCTTACGCATGTTGTGCGCAGCGGCGGTGAGCTACAGCGACAAC…
>HERA-6__AJ536090__beta_lactamase
ATGAAAAAAATCACCCCGCTCTTCGCCATCGCATTTCTAACCCTGATCGCGTTACTGGCTCCGGCACAGGCCTCCGTCACGCCAGATATGACGGACTTTTTACGCCAGCAGGAGCAACGGCTTCACGCCAGAATTGGCATGGCGGTTGTCAACGCGCAAGGCGAAACGGTGTTCGGTTATCGGCAGGACGAGCGTTTCCCGCTGACCAGCACCTTTAAAACCCTGGCCTGCGCCGCGTTGCTTGAGCGGTTGCAGAAAAACGGCGGTTCGCTGGATGAACAGGTGACTATTCCGCCAGACGCCTTGCTGGACTATGCGCCAGTGACTAAAAACTACCTCGCCCCTGCCACCATCTCCTTACGCATGTTGTGCGCAGCGGCGGTGAGCTACAGCGACAAC…
>HERA-8__AJ536092__beta_lactamase
ATGAAAAAAATCACCCCGCTCTTTGCCATCGCATTTCTGACCCTGATCGCGTTACTGGCTCCGGCACAGGCCTCCGTCACGCCAGACATGACGGACTTTTTACGCCAGCAGGAGCAACGGCTTCACGCCAGAATTGGCATGGCGGTTGTCAACGCGCAAGGCGAAACGGTGTTCGGTTATCGGCAGGACGAGCGTTTCCCGCTGACCAGCACCTTTAAAACCCTGGCCTGCGCCGCGTTGCTTGAGCGGTTGCAGAAAAACGGCGGTTCGCTGGATGAACAGGTGACTATTCCGCCAGACGCCTTGCTGGACTATGCGCCAGTGACTAAAAACTACCTCGCCCCTGCCACCATCTCTTTACGCATGCTGTGCGCGGCGGCGGTGAGCTACAGCGACAAC…
>HMB-1__KU961660__ARO_3004092
ATGAAAATACATTTATGGATATCATTGGGTCTTTTGCTGCTGACAAACATCGTTCTTGCAGAAGAACCGCTACCCGAACTGGAAGTTAAAAAAATCGATGAGGGTGTTTATCTGCATACGTCCTATGAAAATTATCCAAGCTGGGGCTTGGTTGCATCCCACGGTTTGGTTTTTGTGGATGGTAAAGACGCTTACATTATTGATACACCCGCTACTGTTAAAGACACAGAAGTGTTAGTGCAATGGATTAACGATCAAGGCTTCAAACCCAAGGCCAGCATTTCTACGCACTTTCACGATGACAGCACCATCGGCATTGCCTACTTAAATTCCAAATCCATTCCGACCTACGCATCAGAACAAACTAATGAATTGCTTAATAAAGAAGTCGCTGCACAG…
>IMI-1__U50278__ARO_3001858
ATGTCACTTAATGTAAAACCAAGTAGAATAGCCATCTTGTTTAGCTCTTGTTTAGTTTCAATATCATTTTTCTCACAGGCCAATACAAAGGGCATCGATGAGATTAAAGACCTTGAAACAGATTTCAATGGTAGAATTGGTGTCTACGCTTTAGACACTGGCTCAGGCAAATCATTTTCATACAAAGCAAATGAACGATTTCCATTATGTAGTTCTTTCAAAGGTTTTTTAGCTGCTGCTGTATTAAAAGGCTCTCAAGATAATCAACTAAATCTTAATCAGATCGTGAATTATAATACAAGAAGTTTAGAGTTCCATTCACCCATCACAACTAAATATAAAGATAATGGAATGTCATTAGGTGATATGGCTGCTGCAGCTTTACAATATAGCGACAAT…
>IMI-1__U50278__beta_lactamase
ATGTCACTTAATGTAAAACCAAGTAGAATAGCCATCTTGTTTAGCTCTTGTTTAGTTTCAATATCATTTTTCTCACAGGCCAATACAAAGGGCATCGATGAGATTAAAGACCTTGAAACAGATTTCAATGGTAGAATTGGTGTCTACGCTTTAGACACTGGCTCAGGCAAATCATTTTCATACAAAGCAAATGAACGATTTCCATTATGTAGTTCTTTCAAAGGTTTTTTAGCTGCTGCTGTATTAAAAGGCTCTCAAGATAATCAACTAAATCTTAATCAGATCGTGAATTATAATACAAGAAGTTTAGAGTTCCATTCACCCATCACAACTAAATATAAAGATAATGGAATGTCATTAGGTGATATGGCTGCTGCAGCTTTACAATATAGCGACAAT…
>IMI-2__DQ173429__ARO_3001859
ATGTCACTTAATGTAAAACCAAGTAGAATAGCCATCTTGTTTAGCTCTTGTTTAGTTTCAATATCATTTTTCTCACAGGCCAATACAAAGGGAATCGATGAGATTAAAAACCTTGAAACAGATTTCAATGGTAGAATTGGTGTCTACGCTTTAGACACTGGCTCAGGTAAATCATTTTCGTACAAAGCAAATGAACGATTTCCATTATGTAGTTCTTTCAAAGGTTTTTTAGCTGCTGCTGTATTAAAAGGCTCTCAAGATAATCAACTAAATCTTAATCAGATCGTGAATTATAATACAAGAAGTTTAGAGTTCTATTCACCCATCACAACTAAATATAAAGATAATGGAATGTCATTAGGTGATATGGCTGCTGCCGCTTTACAATATAGCGACAAT…
>IMI-3__GU015024__ARO_3001860
ATGTCACTTAATGTAAAACAAAGTAGAATAGCCATCTTGTTTATCTCTTGTTTATTTTCAATATCATTTTTCTCACAGGCCAATACAAAGGGTATCGATGAGATTAAAAACCTTGAAACAGATTTCAATGGTAGAGTTGGTGTCTACGCTTTAGACACTGGCTCAGGTAAATCATTTTCGTACAAAGCAAATGAACGATTTCCATTATGTAGTTCTTTCAAAGGCTTTTTAGCTGCTGCTGTATTAAAAGGCTCTCAAGATAATCAACTCAATCTTAATCAGATCGTGAATTACAATACAAGAAGTTTAGAGTTCCATTCACCCATCACAACTAAATATAAAGATAATGGAATGTCATTAGGTGATATGGCTGCTGCCGCTTTACAATATAGCGACAAT…
>IMI-4__KF958750__ARO_3001861
ATGTCACTTAATGTAAAACCAAGTAGAATAGCCATCTTGTTTAGCTCTTGTTTAGTTTCAATATCATTTTTCTCACAGGCCAATACAAAGGGCATCGATGAGATTAAAGACCTTGAAACAGATTTCAATGGTAGAATTGGTGTCTACGCTTTAGACACTGGCTCAGGCAAATCATTTTCATACAAAGCAAATGAACGATTTCCATTATGTAGTTCTTTCAAAGGTTTTTTAGCTGCTGCTGTATTAAAAGGCTCTCAAGATAATCAACTAAATCTTAATCAGATCGTGAATTATAATACAAGAAGTTTAGAGTTCCATTCACCCATCACAACTAAATATAAAGATAATGGAATGTCATTAGGTGATATGGCTGCTGCAGCTTTACAATATAGCGACAAT…
>IMI-7__KM103296__ARO_3003177
ATGTCACTTAATGTAAAACCAAGTAGAATAGCCATCTTGTTTAGCTCTTGTTTAGTTTCAATATCATTTTTCTCACAGGCCAATACAAAGGGCATCGATGAGATTAAAGACCTTGAAAAAGATTTCAATGGTAGAATTGGTGTCTACGCTTTAGACACTGGCTCAGGCAAATCATTTTCATACAAAGCAAATGAACGATTTCCATTATGTAGTTCTTTCAAAGGTTTTTTAGCTGCTGCTGTATTAAAAGGCTCTCAAGATAATCAACTAAATCTTAATCAGATCGTGAATTATAATACAAGAAGTTTAGAGTTCCATTCACCCATCACAACTAAATATAAAGATAATGGAATGTCATTAGGTGATATGGCTGCTGCAGCTTTACAATATAGCGACAAT…
>IMP-10__AB074433__ARO_3002201
ATGAGCAAGTTATCTGTATTCTTTATATTTTTGTTTTGCAGCATTGCTACCGCAGCAGAGTCTTTGCCAGATTTAAAAATTGAAAAGCTTGATGAAGGCGTTTATGTTCATACTTCGTTTGAAGAAGTTAACGGGTGGGGCGTTTTTCCTAAACATGGTTTGGTGGTTCTTGTAAATGCTGAGGCTTACCTAATTGACACTCCATTTACGGCTAAAGATACTGAAAAGTTAGTCACTTGGTTTGTGGAGCGTGGCTATAAAATAAAAGGCAGCATTTCCTCTCATTTTCATAGCGACAGCACGGGCGGAATAGAGTGGCTTAATTCTCGATCTATCCCCACGTATGCATCTGAATTAACAAATGAACTGCTTAAAAAAGACGGTAAGGTTCAAGCCACA…
>IMP-10__AB195637__beta_lactamase
ATGAGCAAGTTATCTGTATTCTTTATATTTTTGTTTTGCAGCATTGCTACCGCAGCAGAGTCTTTGCCAGATTTAAAAATTGAAAAGCTTGATGAAGGCGTTTATGTTCATACTTCGTTTGAAGAAGTTAACGGGTGGGGCGTTTTTCCTAAACATGGTTTGGTGGTTCTTGTAAATGCTGAGGCTTACCTAATTGACACTCCATTTACGGCTAAAGATACTGAAAAGTTAGTCACTTGGTTTGTGGAGCGTGGCTATAAAATAAAAGGCAGCATTTCCTCTCATTTTCATAGCGACAGCACGGGCGGAATAGAGTGGCTTAATTCTCGATCTATCCCCACGTATGCATCTGAATTAACAAATGAACTGCTTAAAAAAGACGGTAAGGTTCAAGCCACA…
>IMP-11__AB074436__ARO_3002202
ATGAAAAAACTATTTGTTTTATGTATATTTTTGTTTTGTAGCATTACTGCCGCAGGAGCGTCTTTGCCTGATTTAAAAATTGAGAAGCTTGAAGAGGGTGTTTATGTTCATACATCGTTTGAAGAAGTTAACGGCTGGGGTGTTGTTTCTAAACACGGTTTGGTGGTTCTTGTAAATACTGACGCCTATCTGATTGACACTCCATTTACTGCTAAAGATACTGAAAAGTTAGTCAATTGGTTTGTGGAGCGCGGCTATAAAATCAAAGGCAGTATTTCCTCACATTTCCATAGCGACAGCACGGGTGGAATAGAGTGGCTTAATTCTCAATCTATTCCCACGTATGCATCTGTATTAACAAATGAACTTCTCAAAAAAGACGGTAAGGTGCAAGCTAAA…
>IMP-11__AB074436__beta_lactamase
ATGAAAAAACTATTTGTTTTATGTATATTTTTGTTTTGTAGCATTACTGCCGCAGGAGCGTCTTTGCCTGATTTAAAAATTGAGAAGCTTGAAGAGGGTGTTTATGTTCATACATCGTTTGAAGAAGTTAACGGCTGGGGTGTTGTTTCTAAACACGGTTTGGTGGTTCTTGTAAATACTGACGCCTATCTGATTGACACTCCATTTACTGCTAAAGATACTGAAAAGTTAGTCAATTGGTTTGTGGAGCGCGGCTATAAAATCAAAGGCAGTATTTCCTCACATTTCCATAGCGACAGCACGGGTGGAATAGAGTGGCTTAATTCTCAATCTATTCCCACGTATGCATCTGTATTAACAAATGAACTTCTCAAAAAAGACGGTAAGGTGCAAGCTAAA…
>IMP-12__AJ420864__ARO_3002203
ATGAAGAAATTATTTGTTTTATGCATTTTTTTGTTTTTAAGTATTACTGCCTCAGGTGAGGTTTTGCCTGATTTGAAAATTGAGAAGCTTGAAGAGGGTGTTTATCTTCATACATCTTTTGAAGAGGTTAGCGGTTGGGGTGTTGTTACTAAACATGGTTTGGTAGTTCTTGTAAATAATGACGCCTATCTAATTGACACTCCATTTACAAATAAAGATACTGAAAAATTAGTTGCTTGGTTTGTAGGGCGCGGCTTTACAATAAAGGGAAGTGTTTCCTCACATTTTCATAGCGACAGTACGGGTGGAATAGAGTGGCTTAATTCTCAATCTATTCCCACGTATGCATCTGAGTTAACAAATGAACTTCTGAAAAAGAACGGTAAGGTGCAAGCTACA…
>IMP-12__AJ420864__beta_lactamase
ATGAAGAAATTATTTGTTTTATGCATTTTTTTGTTTTTAAGTATTACTGCCTCAGGTGAGGTTTTGCCTGATTTGAAAATTGAGAAGCTTGAAGAGGGTGTTTATCTTCATACATCTTTTGAAGAGGTTAGCGGTTGGGGTGTTGTTACTAAACATGGTTTGGTAGTTCTTGTAAATAATGACGCCTATCTAATTGACACTCCATTTACAAATAAAGATACTGAAAAATTAGTTGCTTGGTTTGTAGGGCGCGGCTTTACAATAAAGGGAAGTGTTTCCTCACATTTTCATAGCGACAGTACGGGTGGAATAGAGTGGCTTAATTCTCAATCTATTCCCACGTATGCATCTGAGTTAACAAATGAACTTCTGAAAAAGAACGGTAAGGTGCAAGCTACA…
>IMP-13__AJ512502__beta_lactamase
ATGAAGAAATTATTTGTTTTATGTGTATGCTTCTTTTGTAGCATTACTGCCGCAGGAGCGGCTTTACCTGATTTAAAAATCGAGAAGCTTGAAGAAGGTGTTTTTGTTCATACATCGTTCGAAGAGGTTAACGGTTGGGGGGTTGTTACTAAACACGGTTTAGTGGTGCTTGTAAACACAGACGCCTATCTAATTGACACTCCATTTACTGCTACAGACACTGAAAAATTAGTCAATTGGTTTGTGGAGCGCGGCTATGAAATCAAAGGCACTATTTCATCACATTTCCATAGCGACAGCACAGGAGGAATAGAGTGGCTTAATTCTCAATCTATTCCCACGTATGCATCTGAATTAACAAATGAACTTTTGAAAAAATCCGGTAAGGTACAAGCTAAA…
>IMP-13__AJ550807__ARO_3002204
ATGAAGAAATTATTTGTTTTATGTGTATGCTTCTTTTGTAGCATTACTGCCGCAGGAGCGGCTTTACCTGATTTAAAAATCGAGAAGCTTGAAGAAGGTGTTTTTGTTCATACATCGTTCGAAGAGGTTAACGGTTGGGGGGTTGTTACTAAACACGGTTTAGTGGTGCTTGTAAACACAGACGCCTATCTAATTGACACTCCATTTACTGCTACAGACACTGAAAAATTAGTCAATTGGTTTGTGGAGCGCGGCTATGAAATCAAAGGCACTATTTCATCACATTTCCATAGCGACAGCACAGGAGGAATAGAGTGGCTTAATTCTCAATCTATTCCCACGTATGCATCTGAATTAACAAATGAACTTTTGAAAAAATCCGGTAAGGTACAAGCTAAA…
>IMP-14__AY553332__ARO_3002205
ATGAAAAAATTATTTGTTTTATGTGTATTCTTCTTCTGCAACATTGCAGTTGCAGAAGAATCTTTGCCTGATTTAAAAATTGAGAAGCTTGAAGAAGGCGTTTATGTTCATACTTCGTTTGAAGAAGTTAAAGGTTGGAGTGTGGTCACTAAACACGGTTTGGTGGTTCTTGTGAAAAATGACGCCTATCTGATTGATACTCCAATTACTGCTAAAGATACTGAAAAATTAGTCAATTGGTTTGTTGAGCGGGGCTATAAAATCAAAGGCAGTATTTCAACACATTTCCATGGTGACAGTACGGCTGGAATAGAGTGGCTTAATTCTCAATCTATCCCCACATATGCTTCTGAATTAACAAATGAACTTCTTAAAAAAGACAATAAGGTACAAGCTAAA…
>IMP-14__AY553332__beta_lactamase
ATGAAAAAATTATTTGTTTTATGTGTATTCTTCTTCTGCAACATTGCAGTTGCAGAAGAATCTTTGCCTGATTTAAAAATTGAGAAGCTTGAAGAAGGCGTTTATGTTCATACTTCGTTTGAAGAAGTTAAAGGTTGGAGTGTGGTCACTAAACACGGTTTGGTGGTTCTTGTGAAAAATGACGCCTATCTGATTGATACTCCAATTACTGCTAAAGATACTGAAAAATTAGTCAATTGGTTTGTTGAGCGGGGCTATAAAATCAAAGGCAGTATTTCAACACATTTCCATGGTGACAGTACGGCTGGAATAGAGTGGCTTAATTCTCAATCTATCCCCACATATGCTTCTGAATTAACAAATGAACTTCTTAAAAAAGACAATAAGGTACAAGCTAAA…
>IMP-15__AY553333__ARO_3002206
ATGAACAAGTTATCTGTATTCTTTATGTTTATGTTTTGTAGCATTACTGCCGCAGGAGAGTCTTTGCCAGATTTAAAAATTGAGAAGCTTGACGAAGGTGTTTATGTTCATACTTCGTTTGAAGAAGTTAACGGTTGGGGTGTTGTTCCTAAACACGGCTTGGTGGTTCTTGTAAATACTGAGGCCTATCTGATTGACACTCCATTTACGGCAAAAGATACTGAAAAGTTAGTCACTTGGTTTGTGGAGCGCGGCTATAAAATAAAAGGCAGTATTTCCTCTCATTTTCATAGCGACAGCACGGGCGGAATAGAGTGGCTTAATTCTCAATCTATCCCCACGTATGCATCTGAATTAACAAATGAACTTCTTAAAAAAGACGGTAAGGTACAAGCTAAA…
>IMP-15__EF184216__beta_lactamase
ATGAACAAGTTATCTGTATTCTTTATGTTTATGTTTTGTAGCATTACTGCCGCAGGAGAGTCTTTGCCAGATTTAAAAATTGAGAAGCTTGACGAAGGTGTTTATGTTCATACTTCGTTTGAAGAAGTTAACGGTTGGGGTGTTGTTCCTAAACACGGCTTGGTGGTTCTTGTAAATACTGAGGCCTATCTGATTGACACTCCATTTACGGCAAAAGATACTGAAAAGTTAGTCACTTGGTTTGTGGAGCGCGGCTATAAAATAAAAGGCAGTATTTCCTCTCATTTTCATAGCGACAGCACGGGCGGAATAGAGTGGCTTAATTCTCAATCTATCCCCACGTATGCATCTGAATTAACAAATGAACTTCTTAAAAAAGACGGTAAGGTACAAGCTAAA…
>IMP-16__AJ584652__ARO_3002207
ATGAAAAAATTATTTGTTTTATGTATCTTTTTGTTTTGTAGCATTACTGCCGCAGGAGAGTCTTTGCCTGATTTAAAAATTGAGAAGCTTGAAGACGGTGTTTATGTTCATACATCGTTTGAAGAAGTTAACGGTTGGGGTGTTGTTACTAAACACGGTTTGGTGTTTCTTGTAAACACAGACGCCTATCTGATTGACACTCCATTTGCTGCTAAAGACACTGAAAAGTTAGTAAATTGGTTTGTGGAGCGCGGTTATAAAATAAAAGGCAGTATTTCCTCACATTTTCATAGCGACAGCTCGGGTGGAATAGAATGGCTTAACTCTCAATCTATTCCCACGTATGCATCTGAATTAACAAACGAACTTCTTAAAAAGAACGGTAAGGTGCAAGCTAAA…
>IMP-16__AJ584652__beta_lactamase
ATGAAAAAATTATTTGTTTTATGTATCTTTTTGTTTTGTAGCATTACTGCCGCAGGAGAGTCTTTGCCTGATTTAAAAATTGAGAAGCTTGAAGACGGTGTTTATGTTCATACATCGTTTGAAGAAGTTAACGGTTGGGGTGTTGTTACTAAACACGGTTTGGTGTTTCTTGTAAACACAGACGCCTATCTGATTGACACTCCATTTGCTGCTAAAGACACTGAAAAGTTAGTAAATTGGTTTGTGGAGCGCGGTTATAAAATAAAAGGCAGTATTTCCTCACATTTTCATAGCGACAGCTCGGGTGGAATAGAATGGCTTAACTCTCAATCTATTCCCACGTATGCATCTGAATTAACAAACGAACTTCTTAAAAAGAACGGTAAGGTGCAAGCTAAA…
>IMP-18__EF184215__beta_lactamase
ATGAAAAAATTATTTGTTTTATGTGTATTCTTCCTTTGCAACATTGCTGCTGCAGATGATTCTTTGCCTGATTTAAAAATTGAGAAGCTTGAAAAAGGCGTTTATGTTCATACTTCGTTTGAAGAAGTTAAAGGTTGGGGTGTAGTCACAAAACACGGTTTAGTGGTTCTTGTAAAGAATGATGCTTATCTGATAGATACTCCAATTACCGCTAAAGATACTGAAAAATTAGTTAATTGGTTTATTGAGCACGGCTATAGAATCAAAGGCAGTATTTCCACACATTTCCATGGCGACAGTACGGCTGGAATAGAGTGGCTTAATTCTCAATCTATCTCCACGTATGCCTCTGAATTAACAAATGAACTTCTAAAAAAAGACAATAAGGTGCAAGCTACA…
>IMP-18__JN596991__ARO_3002209
ATGAAAAAATTATTTGTTTTATGTGTATTCTTCCTTTGCAACATTGCTGCTGCAGATGATTCTTTGCCTGATTTAAAAATTGAGAAGCTTGAAAAAGGCGTTTATGTTCATACTTCGTTTGAAGAAGTTAAAGGTTGGGGTGTAGTCACAAAACACGGTTTAGTGGTTCTTGTAAAGAATGATGCTTATCTGATAGATACTCCAATTACCGCTAAAGATACTGAAAAATTAGTTAATTGGTTTATTGAGCACGGCTATAGAATCAAAGGCAGTATTTCCACACATTTCCATGGCGACAGTACGGCTGGAATAGAGTGGCTTAATTCTCAATCTATCTCCACGTATGCCTCTGAATTAACAAATGAACTTCTAAAAAAAGACAATAAGGTGCAAGCTACA…
>IMP-19__EF118171__ARO_3002210
ATGAAGAAATTATTTGTTTTATGTGTATGCTTCCTTTGTAGCATTACTGCCGCAGGAGCGGCTTTGCCTGATTTAAAAATCGAGAAGCTTGAAGAAGGTGTTTATGTTCATACATCGTTCGAAGAAGTTAACGGTTGGGGTGTTGTTTCTAAACACGGTTTGGTGGTTCTTGTAAACACTGACGCCTATCTGATTGACACTCCATTTACTGCTACAGATACTGAAAAGTTAGTCAATTGGTTTGTGGAGCGCGGCTATAAAATCAAAGGCACTATTTCCTCACATTTCCATAGCGACAGCACAGGGGGAATAGAGTGGCTTAATTCTCAATCTATTCCCACGTATGCATCTGAATTAACAAATGAACTTCTTAAAAAAGACGGTAAGGTGCAAGCTAAA…
>IMP-19__EF118171__beta_lactamase
ATGAAGAAATTATTTGTTTTATGTGTATGCTTCCTTTGTAGCATTACTGCCGCAGGAGCGGCTTTGCCTGATTTAAAAATCGAGAAGCTTGAAGAAGGTGTTTATGTTCATACATCGTTCGAAGAAGTTAACGGTTGGGGTGTTGTTTCTAAACACGGTTTGGTGGTTCTTGTAAACACTGACGCCTATCTGATTGACACTCCATTTACTGCTACAGATACTGAAAAGTTAGTCAATTGGTTTGTGGAGCGCGGCTATAAAATCAAAGGCACTATTTCCTCACATTTCCATAGCGACAGCACAGGGGGAATAGAGTGGCTTAATTCTCAATCTATTCCCACGTATGCATCTGAATTAACAAATGAACTTCTTAAAAAAGACGGTAAGGTGCAAGCTAAA…
>IMP-1__AJ223604__ARO_3002192
ATGAGCAAGTTATCTGTATTCTTTATATTTTTGTTTTGCAGCATTGCTACCGCAGCAGAGTCTTTGCCAGATTTAAAAATTGAAAAGCTTGATGAAGGCGTTTATGTTCATACTTCGTTTGAAGAAGTTAACGGGTGGGGCGTTGTTCCTAAACATGGTTTGGTGGTTCTTGTAAATGCTGAGGCTTACCTAATTGACACTCCATTTACGGCTAAAGATACTGAAAAGTTAGTCACTTGGTTTGTGGAGCGTGGCTATAAAATAAAAGGCAGCATTTCCTCTCATTTTCATAGCGACAGCACGGGCGGAATAGAGTGGCTTAATTCTCGATCTATCCCCACGTATGCATCTGAATTAACAAATGAACTGCTTAAAAAAGACGGTAAGGTTCAAGCCACA…
>IMP-1__DQ522237__beta_lactamase
ATGAGCAAGTTATCTGTATTCTTTATATTTTTGTTTTGCAGCATTGCTACCGCAGCAGAGTCTTTGCCAGATTTAAAAATTGAAAAGCTTGATGAAGGCGTTTATGTTCATACTTCGTTTAAAGAAGTTAACGGGTGGGGCGTTGTTCCTAAACATGGTTTGGTGGTTCTTGTAAATGCTGAGGCTTACCTAATTGACACTCCATTTACGGCTAAAGATACTGAAAAGTTAGTCACTTGGTTTGTGGAGCGTGGCTATAAAATAAAAGGCAGCATTTCCTCTCATTTTCATAGCGACAGCACGGGCGGAATAGAGTGGCTTAATTCTCGATCTATCCCCACGTATGCATCTGAATTAACAAATGAACTGCTTAAAAAAGACGGTAAGGTTCAAGCCACA…
>IMP-20__AB196988__ARO_3002211
ATGAAGAAATTATTTGTTTTATGTGTATGCTTCCTTTGTAGCATTACTGCCGCAGGAGCGGCTTTGCCTGATTTAAAAATCGAGAAGCTTGAAGAAGGTGTTTATGTTCATACATCGTTCGAAGAAGTTAACGGTTGGGGTGTTTTTTCTAAACACGGTTTGGTGGTTCTTGTAAACACTGACGCCTATCTGATTGACACTCCATTTACTGCTACAGATACTGAAAAGTTAGTCAATTGGTTTGTGGAGCGCGGCTATAAAATCAAAGGCACTATTTCCTCACATTTCCATAGCGACAGCACAGGGGGAATAGAGTGGCTTAATTCTCAATCTATTCCCACGTATGCATCTGAATTAACAAATGAACTTCTTAAAAAAGACGGTAAGGTGCAAGCTAAA…
>IMP-21__AB204557__ARO_3002212
ATGAAAAAACTATTTGTTTTATGTATATTTTTGTTTTGTAGCATTACTGCCGCAGGAGCGTCTTTGCCTGATTTAAAAATTGAGAAGCTTGAAGAGGGTGTTTATGTTCATACATCGTTTGAAGAAGTTAACGGCTGGGGTGTTGCTTCTAAACACGGTTTGGTGGTTCTTGTAAATACTGACGCCTATCTGATTGACACTCCATTTACTGCTAAAGATACTGAAAAGTTAGTCAATTGGTTTGTGGAGCGCGGCTATAAAATCAAAGGCAGTATTTCCTCACATTTCCATAGCGACAGCACGGGTGGAATAGAGTGGCTTAATTCTCAATCTATTCCCACGTATGCATCTGTATTAACAAATGAACTTCTCAAAAAAGACGGTAAGGTGCAAGCTAAA…
>IMP-22__DQ361087__ARO_3002213
ATGAAGAAATTATTTGTTTTATGTGTGTTTTTGTTTTGTAGCATTACTGCCGCAGGAGAGTCTTTGCCCGATTTAAAAATTGAAAAGCTTGAAGAAGGTGTTTATGTTCATACATCGTTTGAAGAAGTTAATGGTTGGGGCGTTGTTTCTAAACACGGTTTGGTTATTCTTGTGAATACTGACGCCTATCTGATTGACACTCCATTCACGGCTAAAGATACTGAAAAGTTAGTCACCTGGTTTGTGGAGCGCGGCTATAAAATCAAAGGTAGCATTTCCTCACATTTCCATAGCGACAGCACGGGTGGAATAGAGTGGCTTAATTCTCAATCAATTCCCACGTATGCATCTGAATTAACAAATGACCTTCTTAAACAAAACGGTAAGGTACAAGCTAAA…
>IMP-22__DQ361087__beta_lactamase
ATGAAGAAATTATTTGTTTTATGTGTGTTTTTGTTTTGTAGCATTACTGCCGCAGGAGAGTCTTTGCCCGATTTAAAAATTGAAAAGCTTGAAGAAGGTGTTTATGTTCATACATCGTTTGAAGAAGTTAATGGTTGGGGCGTTGTTTCTAAACACGGTTTGGTTATTCTTGTGAATACTGACGCCTATCTGATTGACACTCCATTCACGGCTAAAGATACTGAAAAGTTAGTCACCTGGTTTGTGGAGCGCGGCTATAAAATCAAAGGTAGCATTTCCTCACATTTCCATAGCGACAGCACGGGTGGAATAGAGTGGCTTAATTCTCAATCAATTCCCACGTATGCATCTGAATTAACAAATGACCTTCTTAAACAAAACGGTAAGGTACAAGCTAAA…
>IMP-24__EF192154__ARO_3002215
ATGAAGAAATTATTTGTTTTATGTGTATGCTTCCTTTGTAGCATTACTGCCGCAGGAGCGGCTTTGCCTGATTTAAAAATCGAGAAGCTTGAAGAAGGTGTTTATGTTCATACATCGTTCGAAGAAGTTAACGGTTGGGGTGTTGTTTCTAAACACGGTTTGGTGGTTCTTGTAAACACTGACGCCTATCTGATTGACACTCCATTTACTGCTACAGATACTGAAAAGTTAGTCAATTGGTTTGTGGAGCGCGGCTATAAAATCAAAGGCACTATTTCCTCACATTTCCATAGCGACAGCACAGGGGGAATAGAGTGGCTTAATTCTCAATCTATTCCCACGTATGCATCTGAATTAACAAATGAACTTCTTAAAAAAGACGGTAAGGTGCAAGCTAAA…
>IMP-25__EU541448__ARO_3002216
ATGAGCAAGTTATCTGTATTCTTTATATTTTTGTTTTGCAGCATTGCTACCGCAGCAGAGTCTTTGCCAGATTTAAAAATTGAAAAGCTTGATGAAGGCGTTTATGTTCATACTTCGTTTGAAGAAGTTAACGGGTGGGGCGTTGTTCCTAAACATGGTTTGGTGGTTCTTGTAAATGCTGAGGCTTACCTAATTGACACTCCATTTACGGCTAAAGATACTGAAAAGTTAGTCACTTGGTTTGTGGAGCGTGGCTATAAAATAAAAGGCAGCATTTCCTCTCATTTTCATAGCGACAGCACGGGCGGAATAGAGTGGCTTAATTCTCGATCTATCCCCACGTATGCATCTGAATTAACAAATGAACTGCTTAAAAAAGACGGTAAGGTTCAAGCCACA…
>IMP-25__HM175876__beta_lactamase
ATGAGCAAGTTATTTGTATTCTTTATGTTTTTGTTTTGTAGCATTACTGCCGCAGGAGAGTCTTTGCCAGATTTAAAAATTGAGAAGCTTGACGAAGGCGTTTATGTTCATACTTCGTTTGAAGAAGTTAACGGTTGGGGTGTTATTCCTAAACACGGCTTGGTGGTTCTTGTAAATACTGATGCCTATCTGATAGACACTCCATTTACTGCTAAAGATACTGAAAATTTAGTTAATTGGTTTGTTGAGCGCGGCTATAGAATAAAAGGCAGTATTTCCTCACATTTCCATAGCGACAGCACGGGTGGAATAGAGTGGCTTAATTCTCAATCTATCCCCACGTATGCATCTGAATTAACAAATGAACTTCTTAAAAAAGACGGTAAGGTACAAGCTAAA…
>IMP-26__GU045307__ARO_3002217
ATGAGCAAGTTATCTGTATTCTTTATATTTTTGTTTTGTAGCATTGCTACCGCAGCAGAGCCTTTGCCAGATTTAAAAATTGAAAAACTTGATGAAGGCGTTTATGTTCATACTTCGTTTGAAGAAGTTAACGGGTGGGGCGTTTTTCCTAAACATGGTTTGGTTGTTCTTGTAGATGCTGAAGCTTATCTAATTGACACTCCATTTACGGCTAAAGATACTGAAAAGTTAGTCACTTGGTTTGTGGAACGTGGCTATAAAATAAAAGGCAGTATTTCCTCTCATTTTCATAGTGACAGCACGGGCGGAATAGAGTGGCTTAATTCTCAATCCATCCCCACGTATGCGTCTGAATTAACTAATGAGCTGCTTAAAAAAGACGGTAAGGTTCAAGCTAAA…
>IMP-26__GU045307__beta_lactamase
ATGAGCAAGTTATCTGTATTCTTTATATTTTTGTTTTGTAGCATTGCTACCGCAGCAGAGCCTTTGCCAGATTTAAAAATTGAAAAACTTGATGAAGGCGTTTATGTTCATACTTCGTTTGAAGAAGTTAACGGGTGGGGCGTTTTTCCTAAACATGGTTTGGTTGTTCTTGTAGATGCTGAAGCTTATCTAATTGACACTCCATTTACGGCTAAAGATACTGAAAAGTTAGTCACTTGGTTTGTGGAACGTGGCTATAAAATAAAAGGCAGTATTTCCTCTCATTTTCATAGTGACAGCACGGGCGGAATAGAGTGGCTTAATTCTCAATCCATCCCCACGTATGCGTCTGAATTAACTAATGAGCTGCTTAAAAAAGACGGTAAGGTTCAAGCTAAA…
>IMP-27__JF894248__ARO_3002218
ATGAAAAAATTATTTGTTTTATGTGTCTTTGTCTTTTGTAGTATTACTGTCGCAGGTGAGACTTTGCCTAATTTGAGAGTTGAAAAGCTTGAAGAAGGTGTTTATGTTCATACATCGTATGAAGAAGTTAAAGGTTGGGGTGTTGTTACTAAACACGGTTTGGTGGTTCTCATAGGCGCTGACGCCTATCTGATTGATACTCCATTTACTGCTAAAGATACTGAAAAGTTAGTCAATTGGTTTGTGGAGCGCGGCTATAAAATAAAAGGCACTGTTTCCTCACATTTCCATAGCGACAGTACGGGGGGAATAGAGTGGCTTAACTCTCAGTCTATCCCCACGTATGCGTCTGAATTAACGAATGAACTTCTGAAAAAAGACGGTAAGGTTCAAGCCAAA…
>IMP-28__JQ407409__ARO_3002219
ATGAGCAAGTTATTTGTATTCTTTATGTTTTTGTTTTGTAGCATTACTGCCGCAGCAGAGTCTTTGCCAGATTTAAAAATTGAGAGGCTTGATGAAGGCGTTTATGTTCATACTTCGTTTGAAGAAGTTAACGGTTGGGGTGTTGTTCCTAAACACGGCTTGGTGGTTCTTGTAAATACTGAGGCCTATCTGATTGACACTCCATTTACGGCTAAAGATACTGAAAAGTTAGTCACTTGGTTTGTGGGACGCGGCTATAAAATAAAAGGCAGTATTTCCTCTCATTTTCATAGCGACAGCACGGGCGGAATAGAGTGGCTTAATTCTCAATCTATCCCCACGTATGCATCTGAATTAACAAATGAACTTCTTAAAAAAGACGGTAAGGTACAAGCTAAA…
>IMP-28__JQ407409__beta_lactamase
ATGAGCAAGTTATTTGTATTCTTTATGTTTTTGTTTTGTAGCATTACTGCCGCAGCAGAGTCTTTGCCAGATTTAAAAATTGAGAGGCTTGATGAAGGCGTTTATGTTCATACTTCGTTTGAAGAAGTTAACGGTTGGGGTGTTGTTCCTAAACACGGCTTGGTGGTTCTTGTAAATACTGAGGCCTATCTGATTGACACTCCATTTACGGCTAAAGATACTGAAAAGTTAGTCACTTGGTTTGTGGGACGCGGCTATAAAATAAAAGGCAGTATTTCCTCTCATTTTCATAGCGACAGCACGGGCGGAATAGAGTGGCTTAATTCTCAATCTATCCCCACGTATGCATCTGAATTAACAAATGAACTTCTTAAAAAAGACGGTAAGGTACAAGCTAAA…
>IMP-29__HQ438058__beta_lactamase
ATGAGCAAGTTATTTGTATTCCTTATTTTTTTGTTTTGTAGCATTACTGCCGCAGCAGAGTCTTTGCCAGATTTAAAAATTGAGAAGCTCGACGAAGGCGTTTATGTTCATACTTCGTTTGAAGAAGTTAACGGTTGGGGTGTTGTTCCTAAACATGGCTTGGTGGTTCTTGTAAATACTGAGGCCTATCTGATTGACACTCCATTTACGGCTAAAGATACTGAAAAGTTAGTCACTTGGTTTGTGGAACGCGGCTATAAAATAAAAGGCAGTATTTCCTCTCATTTTCATAGCGACAGCACAGGCGGAATAGAGTGGCTTAATTCTCAATCTATCCCCACGTATGCATCTGAATTAACAAATGAACTTCTTAAAAAAGGCGGTAAAGTACAAGCTAAA…
>IMP-29__JQ041634__ARO_3002220
ATGAGCAAGTTATTTGTATTCCTTATTTTTTTGTTTTGTAGCATTACTGCCGCAGCAGAGTCTTTGCCAGATTTAAAAATTGAGAAGCTCGACGAAGGCGTTTATGTTCATACTTCGTTTGAAGAAGTTAACGGTTGGGGTGTTGTTCCTAAACATGGCTTGGTGGTTCTTGTAAATACTGAGGCCTATCTGATTGACACTCCATTTACGGCTAAAGATACTGAAAAGTTAGTCACTTGGTTTGTGGAACGCGGCTATAAAATAAAAGGCAGTATTTCCTCTCATTTTCATAGCGACAGCACAGGCGGAATAGAGTGGCTTAATTCTCAATCTATCCCCACGTATGCATCTGAATTAACAAATGAACTTCTTAAAAAAGGCGGTAAAGTACAAGCTAAA…
>IMP-2__AJ243491__ARO_3002193
ATGAAGAAATTATTTGTTTTATGTGTATGCTTCCTTTGTAGCATTACTGCCGCGGGAGCGCGTTTGCCTGATTTAAAAATCGAGAAGCTTGAAGAAGGTGTTTATGTTCATACATCGTTCGAAGAAGTTAACGGTTGGGGTGTTGTTTCTAAACACGGTTTGGTGGTTCTTGTAAACACTGACGCCTATCTGATTGACACTCCATTTACTGCTACAGATACTGAAAAGTTAGTCAATTGGTTTGTGGAGCGCGGCTATAAAATCAAAGGCACTATTTCCTCACATTTCCATAGCGACAGCACAGGGGGAATAGAGTGGCTTAATTCTCAATCTATTCCCACGTATGCATCTGAATTAACAAATGAACTTCTTAAAAAAGACGGTAAGGTGCAAGCTAAA…
>IMP-30__DQ522237__ARO_3002221
ATGAGCAAGTTATCTGTATTCTTTATATTTTTGTTTTGCAGCATTGCTACCGCAGCAGAGTCTTTGCCAGATTTAAAAATTGAAAAGCTTGATGAAGGCGTTTATGTTCATACTTCGTTTAAAGAAGTTAACGGGTGGGGCGTTGTTCCTAAACATGGTTTGGTGGTTCTTGTAAATGCTGAGGCTTACCTAATTGACACTCCATTTACGGCTAAAGATACTGAAAAGTTAGTCACTTGGTTTGTGGAGCGTGGCTATAAAATAAAAGGCAGCATTTCCTCTCATTTTCATAGCGACAGCACGGGCGGAATAGAGTGGCTTAATTCTCGATCTATCCCCACGTATGCATCTGAATTAACAAATGAACTGCTTAAAAAAGACGGTAAGGTTCAAGCCACA…
>IMP-31__KF148593__ARO_3002222
ATGAAAAAAATATTTGTGTTATTTGTATTTTTGTTTTGCAGTATTACTGCCGCCGGAGAGTCTTTGCCTGATATAAAAATTGAGAAACTTGACGAAGATGTTTATGTTCATACTTCTTTTGAAAAGATAACCGGCTGGGGTGTTATTACTAAACACGGCTTGGTGGTTCTTGTAAATACTGATGCCTATATAATTGACACTCCATTTACAGCTAAAGATACTGAAAAATTAGTCCGCTGGTTTGTGGGGCGTGGTTATAAAATCAAAGGCAGTATTTCCTCACATTTTCATAGCGATAGCGCAGGTGGAATTGAGTGGCTTAATTCTCAATCTATCCCCACATATGCATCTAAATTAACAAATGAGCTTCTTAAAAAGAACGGTAATGCGCAAGCCGAA…
>IMP-32__JQ002629__ARO_3002223
ATGAAAAAATTATTTGTTTTATGTGTATTCTTCTTCTGCAACATTGCAGTTGCAGAAGAATCTTTGCCTGATTTAAAAATTGAGAAGCTTGAAGAAGGCGTTTATGTTCATACTTCGTTTGAAGAAGTTAAAGGTTGGAGTGTGGTCACTAAACACGGTTTGGTGGTTCTTGTGAAAAATGACGCCTATCTGATTGATACTCCAATTACTGCTAAAGATACTGAAAAATTAGTCAATTGGTTTGTTGAGCGGGGCTATAAAATCAAAGGCAGTATTTCCACACATTTCCATGGTGACAGTACGGCTGGAATAGAGTGGCTTAATTCTCAATCTATCCCCACATATGCTTCTGAATTAACAAATGAACTTCTTAAAAAAGACAATAAGGTACAAGCTAAA…
>IMP-32__JQ002629__beta_lactamase
ATGAAAAAATTATTTGTTTTATGTGTATTCTTCTTCTGCAACATTGCAGTTGCAGAAGAATCTTTGCCTGATTTAAAAATTGAGAAGCTTGAAGAAGGCGTTTATGTTCATACTTCGTTTGAAGAAGTTAAAGGTTGGAGTGTGGTCACTAAACACGGTTTGGTGGTTCTTGTGAAAAATGACGCCTATCTGATTGATACTCCAATTACTGCTAAAGATACTGAAAAATTAGTCAATTGGTTTGTTGAGCGGGGCTATAAAATCAAAGGCAGTATTTCCACACATTTCCATGGTGACAGTACGGCTGGAATAGAGTGGCTTAATTCTCAATCTATCCCCACATATGCTTCTGAATTAACAAATGAACTTCTTAAAAAAGACAATAAGGTACAAGCTAAA…
>IMP-33__JN848782__ARO_3002224
ATGAAGAAATTATTTGTTTTATGTGTATGCTTCTTTTGTAGCATTACTGCCGCAGGATCGTCTTTACCTGATTTAAAAATTGAGAAGCTTGAAGAAGGTGTTTTTGTTCATACATCGTTCGAAGAAGTTAACGGTTGGGGGGTTGTTACTAAACACGGTTTGGTGGTGCTTGTAAACACAGACGCCTATCTAATTGACACTCCATTTACTGCTACAGACACTGAAAAATTAGTCAATTGGTTTGTGGAGCGCGGCTATAAAATCAAAGGCACTATTTCATCACATTTCCATAGCGACAGCACAGGAGGAATAGAGTGGCTTAATTCTCAATCTATTCCCACGTATGCATCTGAATTAACAAATGAACTTTTGAAAAAATCCGGTAAGGTACAAGCTAAA…
>IMP-34__AB715422__ARO_3002225
ATGAGCAAGTTATCTGTATTCTTTATATTTTTGTTTTGCAGCATTGCTACCGCAGCAGAGTCTTTGCCAGATTTAAAAATTGAAAAGCTTGATGAAGGCGTTTATGTTCATACTTCGTTTGAAGAAGTTAACGGGTGGGGCGTTGTTCCTAAACATGGTTTGGTGGTTCTTGTAAATGCTGAGGCTTATTTAATTGACACTCCATTTACGGCTAAAGATACTGAAAAGTTAGTCACTTGGTTTGTGGAGCGTGGCTATAAAATAAAAGGCAGTATTTCCTCTCATTTTCATAGCGACAGCACGGGCGGAATAGGGTGGCTTAATTCTCGATCTATCCCCACGTATGCATCTGAATTAACAAATGAACTGCTTAAAAAAGACGGTAAGGTTCAAGCCACA…
>IMP-35__JF816544__ARO_3002226
ATGAAAAAAATATTTGTGTTATTTGTATTTTTGTTTTGCAGTATTACTGCCGCCGGAGAGTCTTTGCCTGATATAAAAATTGAGAAACTTGACGAAGATGTTTATGTTCATACTTCTTTTGAAGAAGATAACGGCTGGGGTGTTATTACTAAACACGGCTTGGTGGTTCTTGTAAATACTGATGCCTATATAATTGACACTCCATTTACAGCTAAAGATACTGAAAAATTAGTCCGCTGGTTTGTGGGGCGTGGTTATAAAATCAAAGGCAGTATTTCCTCACATTTTCATAGCGATAGCGCAGGTGGAATTGAGTGGCTTAATTCTCAATCTATCCCCACATATGCATCTAAATTAACAAATGAGCTTCTTAAAAAGAACGGTAATGCGCAAGCCGAA…
>IMP-37__JX131372__ARO_3002228
ATGAAGAAATTATTTGTTTTATGTGTATGCTTCTTTTGTAGCATTACTGCCGCAGGAGCGGCTTTACCTGATTTAAAAATCGAGAAGCTTGAAGAAGGTGTTTTTGTTCATACATCGTTCGAAGAGGTTAACGGTTGGGGGGTTGTTACTAAACACGGTTTAGTGGTGCTTGTAAACACAGACGCCTATCTAATTGACACTCCATTTACTGCTACAGACACTGAAAAATTAGTCAATTGGTTTGTGGAGCGCGGCTATGAAATCAAAGGCACTATTTCATCACATTTCCATAGCGACAGCACAGGAGGAATAGAGTGGCTTAATTCTCAATCTATTCCCACGTATGCATCTGAATTAACAAATGAACTTTTGAAAAAATCCGGTAAGGTACAAGCTAAA…
>IMP-37__JX131372__beta_lactamase
ATGAAGAAATTATTTGTTTTATGTGTATGCTTCTTTTGTAGCATTACTGCCGCAGGAGCGGCTTTACCTGATTTAAAAATCGAGAAGCTTGAAGAAGGTGTTTTTGTTCATACATCGTTCGAAGAGGTTAACGGTTGGGGGGTTGTTACTAAACACGGTTTAGTGGTGCTTGTAAACACAGACGCCTATCTAATTGACACTCCATTTACTGCTACAGACACTGAAAAATTAGTCAATTGGTTTGTGGAGCGCGGCTATGAAATCAAAGGCACTATTTCATCACATTTCCATAGCGACAGCACAGGAGGAATAGAGTGGCTTAATTCTCAATCTATTCCCACGTATGCATCTGAATTAACAAATGAACTTTTGAAAAAATCCGGTAAGGTACAAGCTAAA…
>IMP-38__HQ875573__ARO_3002229
ATGAGCAAGTTATCTGTATTCTTTATATTTTTGTTTTGTAGCATTGCTACCGCAGCAGAGCCTTTGCCAGATTTAAAAATTGAAAAACTTGATGAAGGCGTTTATGTTCATACTTCGTTTGAAGAAGTTAACGGGTGGGGCGTTGTTCCTAAACATGGTTTGGTTGTTCTTGTAGATGCTGAAGCTTATCTAATTGACACTCCATTTACGGCTAAAGATACTGAAAAGTTAGTCACTTGGTTTGTGGAACGTGGCTATAAAATAAAAGGCAGTATTTCCTCTCATTTTCATAGTGACAGCACGGGCGGAATAGAGTGGCTTAATTCTCAATCCATCCCCACGTATGCGTCTGAATTAACTAATGAGCTGCTTAAAAAAGACGGTAAGGTTCAAGCTAAA…
>IMP-3__AB010417__ARO_3002194
ATGAGCAAGTTATCTGTATTCTTTATATTTTTGTTTTGCAGCATTGCTACCGCAGCAGAGTCTTTGCCAGATTTAAAAATTGAAAAGCTTGATGAAGGCGTTTATGTTCATACTTCGTTTGAAGAAGTTAACGGGTGGGGCGTTGTTCCTAAACATGGTTTGGTGGTTCTTGTAAATGCTGAGGCTTATTTAATTGACACTCCATTTACGGCTAAAGATACTGAAAAGTTAGTCACTTGGTTTGTGGAGCGTGGCTATAAAATAAAAGGCAGTATTTCCTCTCATTTTCATAGCGACAGCACGGGCGGAATAGGGTGGCTTAATTCTCGATCTATCCCCACGTATGCATCTGAATTAACAAATGAACTGCTTAAAAAAGACGGTAAGGTTCAAGCCACA…
>IMP-40__AB753457__ARO_3002231
ATGAGCAAGTTATCTGTATTCTTTATATTTTTGTTTTGCAGCATTGCTACCGCAGCAGAGTCTTTGCCAGATTTAAAAATTGAAAAGCTTGATGAAGGCGTTTATGTTCATACTTCGTTTGAAGAAGTTAACGGGTGGGGCGTTTTTCCTAAACATGGTTTGGTGGTTCTTGTAAATGCTGAGGCTTACCTAATTGACACTCCATCTACGGCTAAAGATACTGAAAAGTTAGTCACTTGGTTTGTGGAGCGTGGCTATAAAATAAAAGGCAGCATTTCCTCTCATTTTCATAGCGACAGCACGGGCGGAATAGAGTGGCTTAATTCTCGATCTATCCCCACGTATGCATCTGAATTAACAAATGAACTGCTTAAAAAAGACGGTAAGGTTCAAGCCACA…
>IMP-41__AB753458__ARO_3002232
ATGAAAAAACTATTTGTTTTATGTATATTTTTGTTTTGTAGCATTACTGCCGCAGGAGCGTCTTTGCCTGATTTAAAAATTGAGAAGCTTGAAGAGGGTGTTTATGTTCATACATCGTTTGAAGAAGTTAACGGCTGGGGTGTTTTTTCTAAACACGGTTTGGTGGTTCTTGTAAATACTGACGCCTATCTGATTGACACTCCATTTACTGCTAAAGATACTGAAAAGTTAGTCAATTGGTTTGTGGAGCGCGGCTATAAAATCAAAGGCAGTATTTCCTCACATTTCCATAGCGACAGCACGGGTGGAATAGAGTGGCTTAATTCTCAATCTATTCCCACGTATGCATCTGTATTAACAAATGAACTTCTCAAAAAAGACGGTAAGGTGCAAGCTAAA…
>IMP-42__AB753456__ARO_3002233
ATGAGCAAGTTATCTGTATTCTTTATATTTTTGTTTTGCAGCATTGCTACCGCAGCAGAGTCTTTGCCAGATTTAAAAATTGAAAAGCTTGATGAAGGCGTTTATGTTCATACTTCGTTTGAAGAAGTTAACAGGTGGGGCGTTGTTCCTAAACATGGTTTGGTGGTTCTTGTAAATGCTGAGGCTTACCTAATTGACACTCCATTTACGGCTAAAGATACTGAAAAGTTAGTCACTTGGTTTGTGGAGCGTGGCTATAAAATAAAAGGCAGCATTTCCTCTCATTTTCATAGCGACAGCACGGGCGGAATAGAGTGGCTTAATTCTCGATCTATCCCCACGTATGCATCTGAATTAACAAATGAACTGCTTAAAAAAGACGGTAAGGTTCAAGCCACA…
>IMP-43__AB777500__ARO_3002234
ATGAAAAAGTTATCAGTATTCTTTATGTTTTTGTTTTGTAGCATTGCTGCCTCAGGAGAGGCTTTGCCAGATTTAAAAATTGAGAAGCTTGACGAAGGCGTTTATGTTCATACTTCGTTTGAGGAAGTTAACGGCTGGGGCGTGTTTCCTAAACACGGCTTGGTGGTTCTTGTAAATACTGACGCTTATTTGATTGACACTCCATTTACAGCTAAAGATACTGAAAAGTTAGTTACTTGGTTTGTAGAGCGCGGCTATAAAATAAAAGGCAGTATCTCCTCTCATTTTCATAGCGACAGCACGGGCGGAATAGAGTGGCTTAATTCTCAATCTATTCCAACATATGCATCTGAATTAACAAATGAACTTCTTAAAAAAGACGGTAAGGTACAAGCTAAA…
>IMP-43__AB777500__beta_lactamase
ATGAAAAAGTTATCAGTATTCTTTATGTTTTTGTTTTGTAGCATTGCTGCCTCAGGAGAGGCTTTGCCAGATTTAAAAATTGAGAAGCTTGACGAAGGCGTTTATGTTCATACTTCGTTTGAGGAAGTTAACGGCTGGGGCGTGTTTCCTAAACACGGCTTGGTGGTTCTTGTAAATACTGACGCTTATTTGATTGACACTCCATTTACAGCTAAAGATACTGAAAAGTTAGTTACTTGGTTTGTAGAGCGCGGCTATAAAATAAAAGGCAGTATCTCCTCTCATTTTCATAGCGACAGCACGGGCGGAATAGAGTGGCTTAATTCTCAATCTATTCCAACATATGCATCTGAATTAACAAATGAACTTCTTAAAAAAGACGGTAAGGTACAAGCTAAA…
>IMP-44__AB777501__ARO_3002235
ATGAAAAAACTATTTGTTTTATGTATATTTTTGTTTTGTAGCATTACTGCCGCAGGAGCGTCTTTGCCTGATTTAAAAATTGAGAAGCTTGAAGAGGGTGTTTATGTTCATACATCGTTTGAAGAAGTTAACGGCTGGGGTGTTTTTTCTAAACACGGTTTGGTGGTTCTTGTAAATACTGACGCCTATCTGATTGACACTCCATCTACTGCTAAAGATACTGAAAAGTTAGTCAATTGGTTTGTGGAGCGCGGCTATAAAATCAAAGGCAGTATTTCCTCACATTTCCATAGCGACAGCACGGGTGGAATAGAGTGGCTTAATTCTCAATCTATTCCCACGTATGCATCTGTATTAACAAATGAACTTCTCAAAAAAGACGGTAAGGTGCAAGCTAAA…
>IMP-44__AB777501__beta_lactamase
ATGAAAAAACTATTTGTTTTATGTATATTTTTGTTTTGTAGCATTACTGCCGCAGGAGCGTCTTTGCCTGATTTAAAAATTGAGAAGCTTGAAGAGGGTGTTTATGTTCATACATCGTTTGAAGAAGTTAACGGCTGGGGTGTTTTTTCTAAACACGGTTTGGTGGTTCTTGTAAATACTGACGCCTATCTGATTGACACTCCATCTACTGCTAAAGATACTGAAAAGTTAGTCAATTGGTTTGTGGAGCGCGGCTATAAAATCAAAGGCAGTATTTCCTCACATTTCCATAGCGACAGCACGGGTGGAATAGAGTGGCTTAATTCTCAATCTATTCCCACGTATGCATCTGTATTAACAAATGAACTTCTCAAAAAAGACGGTAAGGTGCAAGCTAAA…
>IMP-45__KJ510410__ARO_3002236
ATGAGCAAGTTATTTGTATTCTTTATGTTTTTGTTTTGTAGCATTACTGCCGCAGGAGAGTCTTTGCCAGATTTAAAAATTGAGAAGCTTGACGAAGGCGTTTATGTTCATACTTCGTTTGAAGAAGTTAACGGTTGGGGTGTTATTCCTAAACACGGCTTGGTGGTTCTTGTAAATACTGATGCCTATCTGATAGACACTCCATTTACTGCTAAAGATACTGAAAATTTAGTTAATTGGTTTGTTGAGCGCGGCTATAGAATAAAAGGCAGTATTTCCTCACATTTCCATAGCGACAGCACGGGTGGAATAGAGTGGCTTAATTCTCAATCTATCCCCACGTATGCATCTGAATTAACAAATGAACTTCTTAAAAAAGACGGTAAGGTACAAGCTAAA…
>IMP-47__AF322577__ARO_3002238
ATGAAGAAATTATTTGTTTTATGTGTATGCTTCCTTTGTAGCATTACTGCCGCAGGAGCGGCTTTGCCTGATTTAAAAATCGAGAAGCTTGAAGAAGGTGTTTATGTTCATACATCGTTCGAAGAAGTTAACGGTTGGGGTGTTGTTTCTAAACACGGTTTGGTGGTTCTTGTAAACACTGACGCCTATCTGATTGACACTCCATTTACTGCTACAGATACTGAAAAGTTAGTCAATTGGTTTGTGGAGCGCGGCTATAAAATCAAAGGCACTATTTCCTCACATTTCCATAGCGACAGCACAGGGGGAATAGAGTGGCTTAATTCTCAATCTATTCCCACGTATGCATCTGAATTAACAAATGAACTTCTTAAAAAAGACGGTAAGGTGCAAGCTAAA…
>IMP-48__KM087857__ARO_3002239
ATGAAAAAATTATTTGTTTTATGTGTATTCTTCTTCTGCAACATTGCAGTTGCAGAAGAATCTTTGCCTGATTTAAAAATTGAGAAGCTTGAAGAAGGCGTTTATGTTCATACTTCGTTTGAAGAAGTTAAAGGTTGGAGTGTGGTCACTAAACACGGTTTGGTGGTTCTTGTGAAAAATGACGCCTATCTGATTGATACTCCAACTACTGCTAAAGATACTGAAAAATTAGTCAATTGGTTTGTTGAGCGGGGCTATAAAATCAAAGGCAGTATTTCCACACATTTCCATGGTGACAGTACGGCTGGAATAGAGTGGCTTAATTCTCAATCTATCCCCACATATGCTTCTGAATTAACAAATGAACTTCTTAAAAAAGACAATAAGGTACAAGCTAAA…
>IMP-4__AF244145__ARO_3002195
ATGAGCAAGTTATCTGTATTCTTTATATTTTTGTTTTGTAGCATTGCTACCGCAGCAGAGCCTTTGCCAGATTTAAAAATTGAAAAACTTGATGAAGGCGTTTATGTTCATACTTCGTTTGAAGAAGTTAACGGGTGGGGCGTTGTTCCTAAACATGGTTTGGTTGTTCTTGTAGATGCTGAAGCTTATCTAATTGACACTCCATTTACGGCTAAAGATACTGAAAAGTTAGTCACTTGGTTTGTGGAACGTGGCTATAAAATAAAAGGCAGTATTTCCTCTCATTTTCATAGTGACAGCACGGGCGGAATAGAGTGGCTTAATTCTCAATCCATCCCCACGTATGCGTCTGAATTAACTAATGAGCTGCTTAAAAAAGACGGTAAGGTTCAAGCTAAA…
>IMP-4__DQ307573__beta_lactamase
ATGAGCAAGTTATCTGTATTCTTTATATTTTTGTTTTGTAGCATTGCTACCGCAGCAGAGCCTTTGCCAGATTTAAAAATTGAAAAACTTGATGAAGGCGTTTATGTTCATACTTCGTTTGAAGAAGTTAACGGGTGGGGCGTTTTTCCTAAACATGGTTTGGTTGTTCTTGTAGATGCTGAAGCTTATCTAATTGACACTCCATTTACGGCTAAAGATACTGAAAAGTTAGTCACTTGGTTTGTGGAACGTGGCTATAAAATAAAAGGCAGTATTTCCTCTCATTTTCATAGTGACAGCACGGGCGGAATAGAGTGGCTTAATTCTCAATCCATCCCCACGTATGCGTCTGAATTAACTAATGAGCTGCTTAAAAAAGACGGTAAGGTTCAAGCTAAA…
>IMP-51__LC031883__ARO_3003659
ATGAAAAAGTTATCAGTATTCTTTATGTTTTTGTTTTGTAGCATTGCTGCCTCAGGAGAGGCTTTGCCAGATTTAAAAATTGAGAAGCTTGACGAAGGCGTTTATGTTCATACTTCGTTTGAGGAAGTTAACGGCTGGGGCGTGGTTCCTAAACACGGCTTGGTGGTTCTTGTAAATACTGACGCTTATTTGATTGACACTCCATTTACAGCTAAAGATACTGAAAAGTTAGTTACTTGGTTTGTAGAGCGCGGCTATAAAATAAAAGGCAGTATCTCCTCTCATTTTCATAGCGACAGCACGGGCGGAATAGAGTGGCTTAATTCTCAATCTATTCCAACATATGCATCTGAATTAACAAATGAACTTCTTAAAAAAGACGGTAAGGTACAAGCTAAA…
>IMP-5__AF290912__ARO_3002196
ATGAGCAAGTTATTTGTATTCTTTATGTTTTTGTTTTGTAGCATTACTGCCGCAGCAGAGTCTTTGCCAGATTTAAAAATTGAGAAGCTTGACGAAGGCGTTTATGTTCATACTTCGTTTGAAGAAGTTAACGGTTGGGGTGTTGTTCCTAAACACGGCTTGGTGGTTCTTGTAAATACTGAGGCCTATCTGATTGACACTCCATTTACGGCTAAAGATACTGAAAAGTTAGTCACTTGGTTTGTGGAACGCGGCTATAAAATAAAAGGCAGTATTTCCTCTCATTTTCATAGCGACAGCACGGGCGGAATAGAGTGGCTTAATTCTCAATCTATCCCCACGTATGCATCTGAATTAACAAATGAACTTCTTAAAAAAGACGGTAAAGTACAAGCTAAA…
>IMP-6__AB040994__ARO_3002197
ATGAGCAAGTTATCTGTATTCTTTATATTTTTGTTTTGCAGCATTGCTACCGCAGCAGAGTCTTTGCCAGATTTAAAAATTGAAAAGCTTGATGAAGGCGTTTATGTTCATACTTCGTTTGAAGAAGTTAACGGGTGGGGCGTTGTTCCTAAACATGGTTTGGTGGTTCTTGTAAATGCTGAGGCTTACCTAATTGACACTCCATTTACGGCTAAAGATACTGAAAAGTTAGTCACTTGGTTTGTGGAGCGTGGCTATAAAATAAAAGGCAGCATTTCCTCTCATTTTCATAGCGACAGCACGGGCGGAATAGAGTGGCTTAATTCTCGATCTATCCCCACGTATGCATCTGAATTAACAAATGAACTGCTTAAAAAAGACGGTAAGGTTCAAGCCACA…
>IMP-7__AF318077__ARO_3002198
ATGAAAAAGTTATCAGTATTCTTTATGTTTTTGTTTTGTAGCATTGCTGCCTCAGGAGAGGCTTTGCCAGATTTAAAAATTGAGAAGCTTGACGAAGGCGTTTATGTTCATACTTCGTTTGAGGAAGTTAACGGCTGGGGCGTGGTTCCTAAACACGGCTTGGTGGTTCTTGTAAATACTGACGCTTATTTGATTGACACTCCATTTACAGCTAAAGATACTGAAAAGTTAGTTACTTGGTTTGTAGAGCGCGGCTATAAAATAAAAGGCAGTATCTCCTCTCATTTTCATAGCGACAGCACGGGCGGAATAGAGTGGCTTAATTCTCAATCTATTCCAACATATGCATCTGAATTAACAAATGAACTTCTTAAAAAAGACGGTAAGGTACAAGCTAAA…
>IMP-7__AF318077__beta_lactamase
ATGAAAAAGTTATCAGTATTCTTTATGTTTTTGTTTTGTAGCATTGCTGCCTCAGGAGAGGCTTTGCCAGATTTAAAAATTGAGAAGCTTGACGAAGGCGTTTATGTTCATACTTCGTTTGAGGAAGTTAACGGCTGGGGCGTGGTTCCTAAACACGGCTTGGTGGTTCTTGTAAATACTGACGCTTATTTGATTGACACTCCATTTACAGCTAAAGATACTGAAAAGTTAGTTACTTGGTTTGTAGAGCGCGGCTATAAAATAAAAGGCAGTATCTCCTCTCATTTTCATAGCGACAGCACGGGCGGAATAGAGTGGCTTAATTCTCAATCTATTCCAACATATGCATCTGAATTAACAAATGAACTTCTTAAAAAAGACGGTAAGGTACAAGCTAAA…
>IMP-8__AF322577__ARO_3002199
ATGAAGAAATTATTTGTTTTATGTGTATGCTTCCTTTGTAGCATTACTGCCGCAGGAGCGGCTTTGCCTGATTTAAAAATCGAGAAGCTTGAAGAAGGTGTTTATGTTCATACATCGTTCGAAGAAGTTAACGGTTGGGGTGTTGTTTCTAAACACGGTTTGGTGGTTCTTGTAAACACTGACGCCTATCTGATTGACACTCCATTTACTGCTACAGATACTGAAAAGTTAGTCAATTGGTTTGTGGAGCGCGGCTATAAAATCAAAGGCACTATTTCCTCACATTTCCATAGCGACAGCACAGGGGGAATAGAGTGGCTTAATTCTCAATCTATTCCCACGTATGCATCTGAATTAACAAATGAACTTCTTAAAAAAGACGGTAAGGTGCAAGCTAAA…
>IMP-9__AY033653__ARO_3002200
ATGAGCAAGTTATTTGTATTCTTTATGTTTTTGTTTTGTAGCATTACTGCCGCAGGAGAGTCTTTGCCAGATTTAAAAATTGAGAAGCTTGACGAAGGCGTTTATGTTCATACTTCGTTTGAAGAAGTTAACGGTTGGGGTGTTATTCCTAAACACGGCTTGGTGGTTCTTGTAAATACTGATGCCTATCTGATAGACACTCCATTTACTGCTAAAGATACTGAAAATTTAGTTAATTGGTTTGTTGAGCGCGGCTATAGAATAAAAGGCAGTATTTCCTCACATTTCCATAGCGACAGCACGGGTGGAATAGAGTGGCTTAATTCTCAATCTATCCCCACGTATGCATCTGAATTAACAAATGAACTTCTTAAAAAAGACGGTAAGGTACAAGCTAAA…
>IMP-9__AY033653__beta_lactamase
ATGAGCAAGTTATTTGTATTCTTTATGTTTTTGTTTTGTAGCATTACTGCCGCAGGAGAGTCTTTGCCAGATTTAAAAATTGAGAAGCTTGACGAAGGCGTTTATGTTCATACTTCGTTTGAAGAAGTTAACGGTTGGGGTGTTATTCCTAAACACGGCTTGGTGGTTCTTGTAAATACTGATGCCTATCTGATAGACACTCCATTTACTGCTAAAGATACTGAAAATTTAGTTAATTGGTTTGTTGAGCGCGGCTATAGAATAAAAGGCAGTATTTCCTCACATTTCCATAGCGACAGCACGGGTGGAATAGAGTGGCTTAATTCTCAATCTATCCCCACGTATGCATCTGAATTAACAAATGAACTTCTTAAAAAAGACGGTAAGGTACAAGCTAAA…
>IND-10__GU206353__ARO_3002266
ATGAAAAAAAGCATTCAATTTTTTATTGTTTCCATGTTGTTGAGCCCTTTTGCCAATGCACAGGTAAAAGATTTTGTAATTGAGCCACCTATTAAATCCAATCTATATATTTACAAGACTTTTGGAGTATTCGGAGGTAAAGAATATTCTGCCAATGCAGCCTATCTTAAGACTAAAAAAGGTGTAATTCTGTTTGATGTACCCTGGGAAAAAGTACAGTATCAAAGCCTGATGGATACCATCAAAAAACGTCATAACTTACCGGTAATTGCCGTATTTGCTACGCATTCCCATGATGACCGTGCAGGAGACTTAAGCTTTTTCAATAATAAAGGCATTAAGAAGTATGCTACCCTGAAAACCAATGAGTTTCTGAAGAAAGATGGAAAAGCAACATCC…
>IND-10__GU206353__beta_lactamase
ATGAAAAAAAGCATTCAATTTTTTATTGTTTCCATGTTGTTGAGCCCTTTTGCCAATGCACAGGTAAAAGATTTTGTAATTGAGCCACCTATTAAATCCAATCTATATATTTACAAGACTTTTGGAGTATTCGGAGGTAAAGAATATTCTGCCAATGCAGCCTATCTTAAGACTAAAAAAGGTGTAATTCTGTTTGATGTACCCTGGGAAAAAGTACAGTATCAAAGCCTGATGGATACCATCAAAAAACGTCATAACTTACCGGTAATTGCCGTATTTGCTACGCATTCCCATGATGACCGTGCAGGAGACTTAAGCTTTTTCAATAATAAAGGCATTAAGAAGTATGCTACCCTGAAAACCAATGAGTTTCTGAAGAAAGATGGAAAAGCAACATCC…
>IND-11__HM245379__ARO_3002267
ATGAAAAAAAGTATTCAGCTTTTGATGATGTCAATGTTTTTAAGCCCATTGATCAATGCCCAGGTTAAAGATTTTGTAATTGAGCCGCCTGTTAAACCCAACCTGTATCTTTATAAAAGTTTCGGAGTTTTCGGGGGTAAAGAATATTCTGCCAATGCTGTATATCTTACCACTAAGAAAGGAGTTGTCTTATTTGATGTCCCATGGCAAAAGGAACAATATCAAACCCTTATGGACACCATACAAAAGCGTCATCACCTTCCTGTAATTGCTGTATTTGCCACCCACTCTCATGATGACAGAGCGGGTGATCTAAGCTTTTACAATCAAAAAGGAATTAAAACATATGCGACCGCCAAGACCAATGAACTGTTGAAAAAAGACGGAAAAGCAACCTCA…
>IND-11__HM245379__beta_lactamase
ATGAAAAAAAGTATTCAGCTTTTGATGATGTCAATGTTTTTAAGCCCATTGATCAATGCCCAGGTTAAAGATTTTGTAATTGAGCCGCCTGTTAAACCCAACCTGTATCTTTATAAAAGTTTCGGAGTTTTCGGGGGTAAAGAATATTCTGCCAATGCTGTATATCTTACCACTAAGAAAGGAGTTGTCTTATTTGATGTCCCATGGCAAAAGGAACAATATCAAACCCTTATGGACACCATACAAAAGCGTCATCACCTTCCTGTAATTGCTGTATTTGCCACCCACTCTCATGATGACAGAGCGGGTGATCTAAGCTTTTACAATCAAAAAGGAATTAAAACATATGCGACCGCCAAGACCAATGAACTGTTGAAAAAAGACGGAAAAGCAACCTCA…
>IND-12__HM245380__ARO_3002268
ATGAAAAAAAGTATTCAGCTTTTGATGATGTCAATGTTTTTAAGCCCATTGATCAATGCCCAGGTTAAAGATTTTGTAATTGAGCCGCCTGTTAAACCCAACCTGTATCTTTATAAAAGTTTCGGAGTTTTCGGGGGTAAAGAATATTCTGCCAATGCTGTATATCTTACCACTAAGAAAGGAGTTGTCTTATTTGATGTCCCATGGCAAAAGGAACAATATCAAACCCTTATGGACACCATACAAAAGCGTCATCACCTTCCTGTAATTGCTGTATTTGCCACCCACTCTCATGATGACAGAGCGGGTGATCTAAGCTTTTACAATCAAAAAGGAATTAAAACATATGCGACCGCCAAGACCAATGAACTGTTGAAAAAAGACGGAAAAGCAACCTCA…
>IND-12__HM245380__beta_lactamase
ATGAAAAAAAGTATTCAGCTTTTGATGATGTCAATGTTTTTAAGCCCATTGATCAATGCCCAGGTTAAAGATTTTGTAATTGAGCCGCCTGTTAAACCCAACCTGTATCTTTATAAAAGTTTCGGAGTTTTCGGGGGTAAAGAATATTCTGCCAATGCTGTATATCTTACCACTAAGAAAGGAGTTGTCTTATTTGATGTCCCATGGCAAAAGGAACAATATCAAACCCTTATGGACACCATACAAAAGCGTCATCACCTTCCTGTAATTGCTGTATTTGCCACCCACTCTCATGATGACAGAGCGGGTGATCTAAGCTTTTACAATCAAAAAGGAATTAAAACATATGCGACCGCCAAGACCAATGAACTGTTGAAAAAAGACGGAAAAGCAACCTCA…
>IND-14__HM367709__ARO_3002269
ATGAAAAAAAGAATTCAGTTCTTTATGGTTTCAATGATGCTAAGTCCATTATTCAGTGCCCAGGTAAAAGATTTTGTCATCGAACCACCGATTAAAAAGAATTTACATATTTACAAAACTTTTGGTGTATTCGGAGGTAAAGAATATTCTGCCAATTCAGTATATCTTGTTACCCAAAAAGGAGTTGTCTTATTTGATGTTCCGTGGGAAAAGGTACAGTACCAAAGCCTGATGGATACCATCCAAAAACGCCACAATTTACCCGTAATAGCGGTGTTTGCCACTCACTCCCATGATGACCGTGCCGGAGATCTGAGCTTTTTTAACAACAAAGGAATTAAAACCTACGCTACTGCCAAAACCAATGAGTTCCTGAAAAAAGACGGAAAAGCAACATCC…
>IND-14__HM367709__beta_lactamase
ATGAAAAAAAGAATTCAGTTCTTTATGGTTTCAATGATGCTAAGTCCATTATTCAGTGCCCAGGTAAAAGATTTTGTCATCGAACCACCGATTAAAAAGAATTTACATATTTACAAAACTTTTGGTGTATTCGGAGGTAAAGAATATTCTGCCAATTCAGTATATCTTGTTACCCAAAAAGGAGTTGTCTTATTTGATGTTCCGTGGGAAAAGGTACAGTACCAAAGCCTGATGGATACCATCCAAAAACGCCACAATTTACCCGTAATAGCGGTGTTTGCCACTCACTCCCATGATGACCGTGCCGGAGATCTGAGCTTTTTTAACAACAAAGGAATTAAAACCTACGCTACTGCCAAAACCAATGAGTTCCTGAAAAAAGACGGAAAAGCAACATCC…
>IND-15__AB563173__ARO_3002270
ATGAAAAAAAGTATTCAGCTTTTGATGATGTCAATGTTTTTAAGCCCATTGATCAATGCCCAGGTTAAAGATTTTGTAATTGAGCCGCCTGTTAAACCCAACCTGTATCTTTATAAAAGTTTCGGAGTTTTCGGGGGTAAAGAATATTCTGCCAATGCTGTATATCTTACCACTAAGAAAGGAGTGGTCTTATTTGATGTCCCATGGCAAAAGGAACAATATCAAACCCTTATGGACACTATACAAAAGCGTCATCACCTTCCTGTAATTGCTGTATTTGCCACCCACTCTCATGATGACAGAGCGGGCGATCTAAGCTTTTACAATCAAAAAGGAATTAAAACATATGCGACCGCCAAGACCAATGAACTGTTGAAAAAAGACGGAAAAGCAACCTCA…
>IND-15__AB563173__beta_lactamase
ATGAAAAAAAGTATTCAGCTTTTGATGATGTCAATGTTTTTAAGCCCATTGATCAATGCCCAGGTTAAAGATTTTGTAATTGAGCCGCCTGTTAAACCCAACCTGTATCTTTATAAAAGTTTCGGAGTTTTCGGGGGTAAAGAATATTCTGCCAATGCTGTATATCTTACCACTAAGAAAGGAGTGGTCTTATTTGATGTCCCATGGCAAAAGGAACAATATCAAACCCTTATGGACACTATACAAAAGCGTCATCACCTTCCTGTAATTGCTGTATTTGCCACCCACTCTCATGATGACAGAGCGGGCGATCTAAGCTTTTACAATCAAAAAGGAATTAAAACATATGCGACCGCCAAGACCAATGAACTGTTGAAAAAAGACGGAAAAGCAACCTCA…
>IND-1__AF099139__ARO_3002256
ATGAAAAAAAGCATCCGTTTTTTTATTGTTTCGATATTGTTGAGCCCTTTTGCAAGTGCACAGGTAAAAGATTTTGTAATAGAACCACCCATCAAAAATAACCTGCATATTTATAAAACTTTTGGAGTATTTGGTGGTAAAGAATATTCTGCAAATTCAATGTATCTGGTTACTAAAAAAGGAGTTGTTCTCTTTGATGTTCCATGGGAAAAAATACAGTACCAAAGCCTCATGGATACCATTAAAAAACGTCATAATTTACCGGTTGTAGCGGTATTTGCCACACACTCCCATGATGACCGCGCCGGTGACCTTAGTTTTTTCAATAATAAAGGGATTAAAACATATGCAACTGCCAAAACCAACGAGTTCTTGAAAAAAGACGGAAAAGCAACATCC…
>IND-1__AF099139__beta_lactamase
ATGAAAAAAAGCATCCGTTTTTTTATTGTTTCGATATTGTTGAGCCCTTTTGCAAGTGCACAGGTAAAAGATTTTGTAATAGAACCACCCATCAAAAATAACCTGCATATTTATAAAACTTTTGGAGTATTTGGTGGTAAAGAATATTCTGCAAATTCAATGTATCTGGTTACTAAAAAAGGAGTTGTTCTCTTTGATGTTCCATGGGAAAAAATACAGTACCAAAGCCTCATGGATACCATTAAAAAACGTCATAATTTACCGGTTGTAGCGGTATTTGCCACACACTCCCATGATGACCGCGCCGGTGACCTTAGTTTTTTCAATAATAAAGGGATTAAAACATATGCAACTGCCAAAACCAACGAGTTCTTGAAAAAAGACGGAAAAGCAACATCC…
>IND-2__AF219127__ARO_3002257
ATGAAAAAAAGTATTCAGCTTTTGATGATGTCAATGTTTTTAAGCCCATTGATCAATGCCCAGGTTAAAGATTTTGTAATTGAGCCGCCTGTTAAACCCAACCTGTATCTTTATAAAAGTTTCGGAGTTTTCGGGGGTAAAGAATATTCTGCCAATGCTGTATATCTTACCACTAAGAAAGGAGTTGTCTTATTTGATGTCCCATGGCAAAAGGAACAATATCAAACCCTTATGGACACCATACAAAAGCGTCATCACCTTCCTGTAATTGCTGTATTTGCCACCCACTCTCATGATGACAGAGCGGGCGATCTAAGCTTTTACAATCAAAAAGGAATTAAAACATATGCGACCGCCAAGACCAATGAACTGTTGAAAAAAGACGGAAAAGCAACCTCA…
>IND-2a__AF219130__ARO_3002258
ATGAAAAAAAGTATTCAGCTTTTGATGATGTCAATGTTTTTAAGCCCATTGATCAATGCCCAGGTTAAAGATTTTGTAATTGAGCCGCCTGTTAAACCCAACCTGTATCTTTATAAAAGTTTCGGAGTTTTCGGGGGTAAAGAATATTCTGCCAATGCTGTATATCTTACCACTAAGAAAGGAGTTGTCTTATTTGATGTCCCATGGCAAAAGGAACAATATCAAACCCTTATGGACACTATACAAAAGCGTCATCACCTTCCTGTAATTGCTGTATTTGCCACCCACTCTCATGATGACAGAGCGGGCGATCTAAGCTTTTACAATCAAAAAGGAATTAAAACATATGCGACCGCCAAGACCAATGAACTGTTGAAAAAAGACGGAAAAGCAACCTCA…
>IND-2b__EF672681__beta_lactamase
ATGAAAAAAAGTATTCAGCTTTTGATGATGTCAATGTTTTTAAGCCCATTGATCAATGCCCAGGTTAAAGATTTTGTAATTGAGCCGCCTGTTAAACCCAACCTGTATCTTTATAAAAGTTTCGGAGTTTTCGGGGGTAAAGAATATTCTGCCAATGCTGTATATCTTACCACTAAGAAAGGAGTTGTCTTATTTGATGTCCCATGGCAAAAGGAACAATATCAAACCCTTATGGACACCATACAAAAGCGTCATCACCTTCCTGTAATTGCTGTATTTGCCACCCACTCTCATGATGACAGAGCGGGTGATCTAAGCTTTTACAATCAAAAAGGAATTAAAACATATGCGACCGCCAAGACCAATGAACTGTTGAAAAAAGACGGAAAAGCAACCTCA…
[truncated: 5,420 more rows]
