# Supplementary material for: FLASH: a next-generation CRISPR diagnostic for multiplexed detection of antimicrobial resistance sequences
Source: Nucleic Acids Res. 2019 May 22;47(14):e83. doi: 10.1093/nar/gkz418 (PMC6698650; doi:10.1093/nar/gkz418)
Supplement: gkz418_Supplemental_Files [file gkz418_supplemental_files.zip › Table_S2_all_AMR_guides.xlsx]

## Sheet: Table_S2_all_guides_092318
>rphB__KX531052.1__ARO_3003992
AAAAACAATATATCGTCTGC
>macB__AY768532__ARO_3000535	extended
AAAAACATCAACCGCTATTT
>tet38__AY825285__ARO_3000565
AAAAACGATAATCGCAATTA
>dfrA15__HM449019__trimethoprim	staph
AAAAACTGGCCTAAAACTAC
>FosA3__JF411006__ARO_3002872
AAAAAGACCATCCCCTTGTA
>OKP-A-13__FJ534513__ARO_3002430	extended
AAAAAGCGGTCAATCCCGCG
>mprF__HM140977__ARO_3003319	staph
AAAAAGCGTGGTTCCCAATT
>hmrM__NC_017452.1__ARO_3003953
AAAAAGGTAATGACCATCGC
>efrA__HG970100.1__ARO_3003948	extended
AAAAAGTCTGTTTCGTTTAA
>SIM-1__GQ288397__ARO_3000846	extended
AAAAATGATTTCACTGTCAA
>emeA__AB091338__ARO_3003551
AAAAATGGCACTTGCAAAAA
>mphG__AB571865__ARO_3003742	extended
AAAAATTAGCGGAAAGAAAT
>VanS-L__EU250284__vancomycin
AAAACACGTTCCATTTTTCC
>CKO-1__AF477396__beta_lactamase
AAAACAGCGACTCCCCGATA
>MAL-1__AJ277209__beta_lactamase
AAAACAGCGACTCCCCGATG
>adeF__NC_010400__ARO_3000777
AAAACATCAACTCCGGCAAA
>AAC6p-Ie-APH2pp-Ia__NC_005024__ARO_3002597
AAAACATTATACAGAGCCTT
>gyrA__AL450380__ARO_3003298
AAAACATTTCTACTTGAGCG
>mtrR__NC_011035__ARO_3000817
AAAACCATCCCTGCCTGCGC
>DHA-10__KP050490__ARO_3002141	extended
AAAACCGGTCCGCGTGTCGC
>MIR-6__JQ664733__ARO_3002171	extended
AAAACCTCCACCGGCGTACT
>aph3p-VIb__AJ627643__aminoglycoside
AAAACGATATGCCTGACAAA
>emrD__GG749185.1__ARO_3000309
AAAACGCTTTTCGGTAACGG
>PER-6__GQ396303__ARO_3002368	extended
AAAACTCTCCGCAGTAAGTC
>parE__D67075.1__ARO_3003314	staph
AAAAGAAGTTTTGCATGACG
>mel__NC_012469__ARO_3000616	extended
AAAAGCAAAAGACATTCGTG
>efmA__AB467372.1__ARO_3003954	extended
AAAAGCTCTTTTGATTGTCA
>npmA__AB261016__ARO_3002665
AAAAGGAGGGCTATCTAATG
>TEM-101__AF495873__ARO_3000964	extended
AAAAGGGAATAAGGGCGACA
>APH2pp-IIa__AF337947__ARO_3002635
AAAAGTATCACTATCATCGC
>TLA-1__AF148067__ARO_3003202	extended
AAAAGTCCTTTGAGTCGTTT
>qacA__AB566411__ARO_3003046
AAAAGTCTTACGTCTAACAT
>VanH-ABc__Y15704__vancomycin
AAAAGTTGCAATATTGTTTG
>SPM-1__AJ492820.1__ARO_3003793	extended
AAAATATACGACGACATTAT
>rmtD2__HQ401565__aminoglycoside
AAAATATCGCGACGTTTGCC
>rpoC__NC_002952__ARO_3003291	staph
AAAATCCGTTCTTGGTCTTT
>HERA-1__AF311385__beta_lactamase
AAAATCGCGACATAAAACGG
>OXA-104__EF581285__ARO_3001636	extended
AAAATGCTGAACGCGCTGAT
>OXA-100__AM231720__ARO_3001438	extended
AAAATGCTTAATGCTTTGAT
>mecD__KY013611.1__ARO_3004185	staph
AAAATGGTGAGAGTAAACGT
>catA3__X07848__phenicol
AAAATGTCTCTGTTTCTTGA
>PC1__NC_010066__ARO_3000621	extended
AAAATTATAAACGAAATCGG
>adeS__HM440348__ARO_3000549
AAAATTGAGGATGAAGGCCC
>VanD__AB242319__vancomycin
AAAATTGCAGTCCTGTTTGG
>adeC__CP013924.1__ARO_3003811
AAAATTGGTAGATCGATATT
>CMY-110__AB872957__ARO_3002071	extended
AAACAAAAGCTATCCTAACC
>Z__AJ302698__beta_lactamase
AAACAACGTCTAAAAGAACT
>fusD__NZ_CP014057__ARO_3003731
AAACAAGTACGTATATCGGT
>mecD__KY013611.1__ARO_3004185	staph
AAACAATCATGGGTTAAAGA
>mph__ACMJ01000036__ARO_3003072	extended
AAACAATTAGCAACTAAGGA
>VIM-10__AY524989__ARO_3002280	extended
AAACACAGCGGCACTTCTCG
>MCR-4__MF543359.1__colistin_additional
AAACACGACATTGTATTGAT
>AAC6p-Ic__M94066__ARO_3002549
AAACACTACTCGCTCCGTTT
>AAC6p-Ie-APH2pp-Ia__NC_005024__ARO_3002597
AAACAGGAATTTATCGAAAA
>embA__CP003248__ARO_3003453
AAACCACCGCGACCATCTTC
>APH2pp-IVa__AF016483__ARO_3002637
AAACCACCTCCGGAATGGGG
>pmrA__NC_003098.1__ARO_3000822
AAACCCATGATGATTCGGGC
>parC__NC_002946.2__ARO_3003929
AAACCCGTCGCGATGTTGAC
>clbB__NC_012491__ARO_3002815	staph
AAACGACTCGACAGCGCATG
>mprF__HM140977__ARO_3003319	staph
AAACGATTGTTTTTATCGGG
>acrA__DQ679966__ARO_3004042	extended
AAACGCAACTTCACCGAAGG
>BJP-1__AP012279__ARO_3000856	extended
AAACGCCAGCGCACACAGCG
>OXA-22__AF064820__ARO_3001417	extended
AAACGCCGCCACGCCGCCAT
>MuxC__NC_002516.2__ARO_3004075	extended
AAACGCGGCGTACGCACGGA
>parC__NC_002946.2__ARO_3003929
AAACGGCTGCACATCCTCGA
>gyrA__NC_002946.2__ARO_3003928
AAACGGGTCGGCAGTACAAG
>gyrB__NC_011374__ARO_3003305
AAACGTCCTGGTATGTATAT
>AIM-1__AM998375__ARO_3000853	extended
AAACGTCGCTTCACCCTGCT
>gyrA__AF469609__ARO_3003297
AAACGTGCAGGCAAAACTAT
>LRA-5__EU408358__ARO_3002483	extended
AAACTATCTTTGGTAAGCGT
>ANT9-Ia__JX560992__ARO_3002630
AAACTATTCGAAAAGGTAAT
>liaS__CP003583__ARO_3003079
AAACTGAATCATGCAGCTCA
>OXA-18__EU503121__beta_lactamase	extended
AAACTGCCTTTGGCCATCAT
>VanC__EU151752__vancomycin
AAACTGGAAAGCCATGGGTC
>vanTE__FJ872411__ARO_3002971
AAACTGGCAACCAAAACTAA
>dfrA1__AJ238350__trimethoprim	staph
AAACTGGCCTAAAATTGCTG
>tetB46__HQ652506.1__ARO_3004033
AAACTTGAGCAATTCCGTCA
>VanC__EU151753__vancomycin
AAAGAAAACCGGAAAGTCAT
>VanT-G__AY271782__vancomycin
AAAGAACGGAACGGCTACAC
>mgrA__NC_013450__ARO_3000815
AAAGAACTTAATCGCTTATT
>LRA-19__EU408359__ARO_3002513
AAAGAAGCAGGCGGACAAAT
>cmeC__AB894099__ARO_3000785	extended
AAAGAATTTGACATTCCAAC
>APH3p-IIIa__CP004067__ARO_3002647
AAAGACGGAAAAGCCCGAAG
>JOHN-1__AY028464__ARO_3000840	extended
AAAGAGGTTGTGATGCTTTT
>SHV-140__JN051143__ARO_3001182	extended
AAAGATCCACTATAGCCAGC
>SHV-100__AM941846__ARO_3001338	extended
AAAGATCCACTATCGCCAGC
>ACC-3__AF180958__ARO_3001817	extended
AAAGATGGGTATCGTGATGC
>adeI__NC_011586__ARO_3000780	staph
AAAGCAAGTTGCCCTTCGAT
>rmtH__KC544262__ARO_3003198
AAAGCAGCTCGTCCCCGATA
>tetT__AY660530__tetracycline
AAAGCCGAACCATGAAATAC
>dfrA14__DQ388123__trimethoprim	staph
AAAGCGAAAAACGGCGTGAT
>OXA-228__JQ422053__ARO_3001691	extended
AAAGCGCGCTTTTTCAGCAT
>CMG__AY265892__beta_lactamase	extended
AAAGCGGTCCACGTTTCGCC
>ACT-17__KF992026__ARO_3001838	extended
AAAGCGGTGCGTGTTTCGCC
>tetB60__KX000273.1__ARO_3004036
AAAGGAGAAATTGTAGAACG
>clbB__NC_012491__ARO_3002815	staph
AAAGGAGCTCACGTCGAAAC
>VanS-B__AF192329__vancomycin
AAAGGATGAGCTTGGCGCAC
>mecR1__NC_009487__ARO_3000215	staph
AAAGGCGAAGACAATGCGAA
>gyrB__NC_002952__ARO_3003301	staph
AAAGTAACGGATAACGGACG
>cls__NC_007795__ARO_3003074	staph
AAAGTATTTCACTACGACAA
>VanA-B__AF192329__vancomycin	staph
AAAGTCGCAATCATCTTCGG
>abcA__NC_007194.1__ARO_3003942
AAAGTGGAGCATCCAGATCC
>AAC6p-Ie-APH2pp-Ia__NC_005024__ARO_3002597
AAATAATCCAAGAGCAATAA
>lmrP__CP000259.1__ARO_3003969	extended
AAATACAGTTTCAAATGGAC
>GES-10__FJ820124__ARO_3002339	extended
AAATACTGCGTCATTGCAGC
>rphB__KX531052.1__ARO_3003992
AAATATGGCATGCGATGTGC
>VanX-M__FJ349556__vancomycin
AAATATTAAACGATGTTCGT
>ErmD__L08389__ARO_3000495	staph
AAATATTAGCATAGACGATA
>cat__AY238971__ARO_3002670
AAATATTCTTTTCGATCCCA
>AAC6p-Ibp__AY660529.1__ARO_3003676	extended
AAATCAGCTAATAGTAAAAG
>EreB__A15097__ARO_3000363	extended
AAATCATCGTAATTATCATC
>VanXY-L__EU250284__vancomycin
AAATCATTACTCAGCAAGCT
>lsaC__HM990671__ARO_3003112	extended
AAATCCTACACTCATATTTG
>adeC__CP013924.1__ARO_3003811
AAATCGACAATCGTATCTCG
>VanAo2__HQ679900__vancomycin
AAATCGGAATTCTGTTCGGC
>OCH-1__AJ401618__ARO_3002514	extended
AAATCTACGACACTTTTGAT
>AAC6p-It__AF031328__ARO_3002564
AAATCTGCATCTTCATGATC
>dfrA9__X57730__trimethoprim	staph
AAATCTTCTGGTTCATGCCA
>VanS-Pt2__AY926880__vancomycin
AAATGACGTTGTTATGTACT
>APH3p-Ia__BX664015__ARO_3002641
AAATGCTTGATGGTCGGAAG
>VanS-D__AB242319__vancomycin
AAATGGACAGATATTTTTCC
>parE__NC_007779__ARO_3003316
AAATGGTCTGCCGACGCTGC
>vanRE__FJ872411__ARO_3002924
AAATTACTGGACTGTCTATG
>ROB-1__AF022114__beta_lactamase	extended
AAATTCATCGCCATTTGTTT
>PC1__NC_010066__ARO_3000621	extended
AAATTCCTTCATTACACTCT
>vatF__AF170730__ARO_3003744	extended
AAATTCTGTGCATTAGCTCA
>mefA__AF376746__macrolide	extended
AAATTTTATGCAATATGGGC
>VanS-L__EU250284__vancomycin
AAATTTTGTATGGGACGGCA
>lnuG__KX470419.1__ARO_3004085
AACAAAAGGAACTAATGGCA
>bcrC__L20573__ARO_3003250
AACAAAATCGTATGGTCGCT
>CTX-M-102__HQ398215__ARO_3001961	extended
AACAAATTGATTGCCCAGCT
>gyrB__NC_003197__ARO_3003307
AACAACATTCCGCAGCGCGA
>CMY-10__AF357597__ARO_3002021	staph
AACAACGACAATCCATCCTG
>vanSI__NC_007907.1__ARO_3003726
AACAAGAAAAGGCAACCGAT
>arlS__NC_007795__ARO_3000839
AACACAGTGAGAGTTGAACC
>VanTm-L__EU250284__vancomycin
AACACCAAAGTCATTACAAA
>VanT-C__AF162694__vancomycin
AACACCACTGATCGTCAAGA
>MuxB__NC_002516.2__ARO_3004074	extended
AACACCGAGGCCGGGTTCGA
>opcM__U38944.1__ARO_3003037
AACACCTTCACCATTCGCCG
>cmeB__CP000768__ARO_3000784
AACACGATGAATGCAACTAT
>AAC6p-31__AM283489__ARO_3002585
AACACGTCAGGCGTTCGAGC
>tet40__AM419751__tetracycline
AACAGACAAATCGGAACAGC
>ERP-1__AY077733__beta_lactamase
AACAGATTTCAGTGCAATGG
>mdtB__U00096__ARO_3000793
AACAGCCGGACGCTGACCGC
>TriB__NC_002516.2__ARO_3003680
AACAGGCCGGCGAGGGAAAA
>VanH-Ac1__DQ246438__vancomycin
AACAGGGCGCATCGGTGTCG
>LRA-1__EU408346__ARO_3002482	extended
AACAGGGTGCGGCGATGGAT
>QnrVC1__EU436855.2__quinolone
AACAGTTACTGGAGCAATTA
>OXA-60__AF525303__ARO_3001808	extended
AACATCGACATGCCGCGCGA
>VanH-Pt2__AY926880__vancomycin
AACATCGGCATTACTGTTTA
>oqxA__NC_010378.1__ARO_3003922	staph
AACATTCACCTGACCGCGCT
>HMB-1__KU961660__ARO_3004092	extended
AACCAAACAGCGTGCGCTTG
>mfd__NC_000913.3__ARO_3003844
AACCACGCCGGATCAGGCGC
>LEN-26__NG_049281__ARO_3002474	extended
AACCAGCAGATCGCCGCTAT
>LRA-2__EU408347__ARO_3002485	extended
AACCATCACACCGGTGCCGC
>cat86__K00544__ARO_3002672
AACCCGATGCTCATATAGCT
>nalD__NC_002516__ARO_3000819	staph
AACCCGTACGGCCATCCTCC
>ErmF__M17124__ARO_3000498	staph
AACCGACAACTTGAACATTT
>embC__CP003248__ARO_3003327
AACCGACCACGCCGGGTACT
>EreA2__AF099140__ARO_3002826	extended
AACCGCCGACTGGCCATCAA
>VanH-M__FJ349556__vancomycin
AACCGCTTTGCCTATATGAC
>ErmE__X51891__ARO_3000326	staph
AACCGGCGGACGGGACCACG
>VanH-E__AF155139__vancomycin
AACCGGTCAAATAGGCAAGG
>PBP1a__JN645776__ARO_3003041	extended
AACCGTCTGACACCACTTGT
>OXA-118__AF371964__ARO_3001768	extended
AACCTGGAACTCATCACGAA
>parC__NC_002946.2__ARO_3003929
AACGAATTGCGCGAAGAACA
>lsaC__HM990671__ARO_3003112	extended
AACGAGTATATTCATAAGCA
>lmrD__DQ516970__ARO_3002882
AACGATACGACTAAAGAGCA
>cls__NC_007795__ARO_3003074	staph
AACGATCATCATAGGAGATG
>arlS__NC_007795__ARO_3000839
AACGATTCTTCTAATACTGC
>adeB__NC_011595__ARO_3000775
AACGCCGTGAAAACTGCCGA
>MOX-5__GQ152600__ARO_3002188	extended
AACGCTCCCAGCCCAGTCCC
>LRA-13__EU408352__ARO_3002484	extended
AACGCTGACTTCCTACGCGC
>CMY-119__KM087845__ARO_3002130	extended
AACGCTGTTTGAACTAGGGT
>CMY-103__KF526116__ARO_3002115	extended
AACGCTGTTTGAATTAGGGT
>BIL-1__X74512__beta_lactamase	staph
AACGCTGTTTGAGCTAGGAT
>CMY-108__KF564648__ARO_3002120	extended
AACGCTGTTTGAGCTAGGGT
>CMY-114__KM087846__ARO_3002125	extended
AACGCTGTTTGAGTTAGGGT
>mprF__AE014292__ARO_3003772
AACGGAAGGGCTGGCGGCGC
>vatE__AF153312__macrolide	extended
AACGGCAAATCAGTCAGTTC
>OXY-1-1__Z30177__ARO_3002389	extended
AACGGCGGCGGCGGCCATCA
>mexW__NC_002516.2__ARO_3003031	extended
AACGGCGTCCAGGCCGGCAT
>CdsA__CP019562.1__ARO_3004097
AACGGTCGTCCCTAGCATTA
>kasA__AL123456__ARO_3003463
AACGGTGCCGCGGCGGTGAT
>mecA__AB033763__beta_lactamase	staph
AACGGTTTTAAGTGGAACGA
>arlS__NC_007795__ARO_3000839
AACGTAAATTGCGCAATAAC
>ERP-1__AY077733__beta_lactamase
AACGTACTGTTGACACTGCT
>gyrA__AF469609__ARO_3003297
AACGTCATCATGTTCTGTAC
>cmlB__AF034958__ARO_3002698
AACGTCATCTACGGCTTGCT
>CARB-7__AF409092__ARO_3002246	extended
AACGTGCTGGTTATTGCATT
>cmlB1__AM296481__ARO_3002699
AACGTTATCTATGGCTTGCT
>TLE__L25634__ARO_3003562	extended
AACGTTGCGTCGCGATAGTC
>BahA__KX531048.1__ARO_3003984
AACTACCAAGCCGTTATATT
>VanXY-N__JF802084__vancomycin
AACTATTCTTTAAACGCACA
>VgbA__M20129__ARO_3001307	extended
AACTCTCATTAAGGATAATA
>CMY-39__AB372224__ARO_3002050	extended
AACTCTGTTTGAGCTAGGGT
>aadA4__AY138986__ARO_3002604
AACTGAAGCCCACGTCGCGC
>APH3p-Ia__BX664015__ARO_3002641
AACTGCAATTTATTCATATC
>AAC3-Xa__AB028210__ARO_3002544
AACTGCTGCGACGCTCCGAC
>VanS-N__JF802084__vancomycin
AACTGTAATTGATTGCATTA
>sav1866__NC_002951__ARO_3000489
AACTGTATTAATTGCGGCAA
>gyrA__AF469609__ARO_3003297
AACTGTGTACGCGCTGTCTG
>MuxA__NC_002516.2__ARO_3004073	extended
AACTTGGATTTACCGGTCGT
>VgbB__AF015628__ARO_3001308	extended
AACTTGTCTATTCCCGATTC
>VanY-A__FJ866609__vancomycin
AAGAAAATGCTTGGAAATAC
>VanA-B__AF192329__vancomycin	staph
AAGAAAGCGAATACGAAACA
>OXA-213__JN861781__ARO_3001712	extended
AAGAACAGGCGGATAAAAAT
>THIN-B__AJ250876__ARO_3000851	extended
AAGAATGATGTCGCACGGCA
>rpoC__NC_002952__ARO_3003291	staph
AAGAATTACTTATCTGTTGC
>parC__NC_002162.1__ARO_3003309
AAGAATTGAATTAAGCGAGT
>sul3__AJ459418__sulphonamide	staph
AAGAATTGCTGCTTTAGTTG
>mecA__AB033763__beta_lactamase	staph
AAGACACGAAAAACAAAGTT
>APH4-Ib__X74325__ARO_3002656
AAGACGGGAGGGTGGAAATC
>APH3p-Ia__BX664015__ARO_3002641
AAGACGTTTCCCGTTGAATA
>VanTm-L__EU250284__vancomycin
AAGACTAATACTAAAAAGGA
>VanC__AF162694__vancomycin	staph
AAGACTGGAAAGAGGACATC
>sul3__AJ459418__sulphonamide	staph
AAGACTTAACATCATGGGTG
>vanSI__NC_007907.1__ARO_3003726
AAGACTTAAGTATCCTATCA
>OXA-21__DQ993182__beta_lactamase	extended
AAGACTTGCGATCAGCAATG
>catB2__AF047479__phenicol
AAGAGACCCAATCATATCGG
>LCR-1__X56809__ARO_3002997	extended
AAGAGCACCCTTCTGGCCTT
>gyrB__NC_003197__ARO_3003307
AAGAGCAGCACGGCAGTCAG
>tetQ__L33696__tetracycline
AAGATAGAGCATGACCCCAA
>rpoB__AL123456__ARO_3003283
AAGATCCACGCCCGCTCCAC
>OXA-143__GQ861437__ARO_3001654	extended
AAGATGCTAAATGCCTTAAT
>VanR-G__AY271782__vancomycin
AAGATTATGGGGCTGACGAT
>abcA__NC_007194.1__ARO_3003942
AAGCACTACTTCCTTCAGAT
>gyrA__AF469609__ARO_3003297
AAGCAGAACGGACACCAGAA
>VanX-Pt2__AY926880__vancomycin
AAGCATATAGCTTCGAATGG
>parC__NC_002162.1__ARO_3003309
AAGCATCAAAAACTTCATTA
>OXA-61__AY587956__ARO_3001773	extended
AAGCCAAAAAGTATCGATCT
>CMY-100__KF526113__ARO_3002112	extended
AAGCCAGTGCATGTATCCCC
>LRA-13__EU408352__ARO_3002484	extended
AAGCCCGGGGTTGCTGCGGG
>16srrna-MTB-H37RV__MTB000019__detection_additional
AAGCCGGTCTCAGTTCGGAT
>MCR-2__NG_051171.1__ARO_3004110
AAGCCTAAGTTATCCGATAC
>cmeB__CP000768__ARO_3000784	extended
AAGCCTGATATAAAAGAAAC
>LRA-10__EU408357.1__ARO_3002489	extended
AAGCCTGGCCGCATGAACCC
>parC__NC_002162.1__ARO_3003309
AAGCCTTGTTTGTTTCATAA
>adeB__NC_011595__ARO_3000775
AAGCGACGTTAATTCTTCTA
>golS__NC_003197__ARO_3000504	extended
AAGCGCTGACGTCAAACGCC
>rosB__U46859__ARO_3003049
AAGCGGGCGTTTGTCTTCTT
>macB__AY768532__ARO_3000535	extended
AAGCGGTCAGGTCGGTATTG
>VanS-C__EU151752__vancomycin
AAGCGGTTGGTTCAGATGGA
>cmeC__AB894099__ARO_3000785	extended
AAGCTATGAAATCGATCTTT
>adeI__NC_011586__ARO_3000780	staph
AAGCTATGTTCGTGAAGGTC
>katG__NC_000962.3__ARO_3003392
AAGCTGATCCACCGAGACAT
>QnrB31__HQ418999__ARO_3002746
AAGCTGCGATTTATCCATGG
>liaS__CP003583__ARO_3003079
AAGCTGCGTGCACTTTCTTC
>fdg2__NC_000962.3__delamanid_additional
AAGCTGGCTTCCGGTATGTG
>QnrB13__EU273755__ARO_3002727
AAGCTGTGATTTATCCATGG
>MCR-3__KY924928.1__ARO_3004139
AAGCTTACCAATTATAGTAT
>AAC3-VIIIa__M55426__ARO_3002542
AAGGAACTGATCGAGCGCGC
>tetA46__HQ652506.1__ARO_3004032
AAGGAAGATCATGGGAATAA
>mphB__D85892__ARO_3000318	extended
AAGGAAGCATTGGAAGTACA
>gyrA__AL450380__ARO_3003298
AAGGAATGCTCGTTTGACGG
>lmrA__X59926__macrolide	extended
AAGGACAGTCCCGCCTCGAT
>amrB__NC_006350.1__ARO_3002983
AAGGCGATGAAGCAGATCAG
>nalD__NC_002516__ARO_3000819	staph
AAGGCGCGCGAGGCGATCCT
>MSI-OXA__KP109676__ARO_3003719	extended
AAGGCGGCGTTGCGGGAACT
>OXA-205__JF800667__ARO_3001483	extended
AAGGGCAATTACTGGATAGA
>tetG__AF071555__tetracycline
AAGGGCGGCGGCGATAAACG
>VanT-G__AY271782__vancomycin
AAGGGCTTCTCCAAACATAA
>aadK__AL009126__ARO_3002627
AAGGGTATTCATTTAGTATG
>MCR-1__KP347127__ARO_3003689
AAGGGTTTGATGCGCCGATT
>AAC6p-32__EF614235__ARO_3002586
AAGGTAACGGGTGTTTTGCT
>rmtE__GU201947__aminoglycoside
AAGGTAATAGCTTGAATAGG
>mprF__AE014292__ARO_3003772
AAGGTATTTCATCATCAATC
>tetAP__AB001076__tetracycline
AAGGTGGATGATAGAGTTGG
>vgaC__NC_013034__macrolide	extended
AAGTAACCGATCTTAACAGA
>APH3p-IVa__X03364__ARO_3002648
AAGTACGCGTAATTGGCCGG
>VanR-Pt__DQ018710__vancomycin
AAGTATATAAAAACGGTATG
>APH6-Ic__X01702__ARO_3002659
AAGTATCCAGCTCGAGTGGG
>AAC6p-Ibp__AY660529.1__ARO_3003676
AAGTATCCATGTCGGTCGGG
>IMI-2__DQ173429__ARO_3001859	extended
AAGTATGTTACCCAGAGCAA
>IND-9__GU186045__ARO_3002265	extended
AAGTCCGTTTGCTAATGCTC
>OXA-55__AY343493__ARO_3001813	extended
AAGTGATGGCAGCTATGGTG
>mprF__AL009126__ARO_3003324
AAGTGATTCATGAGAAGCCT
>fexA__AJ549214__ARO_3002704
AAGTGCACTCGATGCAGACA
>VanR-M__FJ349556__vancomycin
AAGTTAATCAAAACTGTGTG
>tet33__AJ420072__ARO_3000478
AAGTTCGGCTCTTGGGCGAG
>sul2__AF497970__sulphonamide	staph
AATAAATCGCTCATCATTTT
>OXA-372__KJ746496__beta_lactamase
AATAACAAAGGCTGCGCTTA
>LRA-12__EU408351__ARO_3002511	extended
AATAACGATGGTAGGCATGT
>ACC-1__AJ133121__ARO_3001815	extended
AATAACGTATTTTCCGTAAC
>ACC-2__AF180952__ARO_3001816	extended
AATAACGTATTTTCCGTCAC
>RAHN-1__AF338038__beta_lactamase
AATAAGCTTATCGAGCATCT
>parC__CP011538.1__ARO_3003310
AATAAGGCCGGCAAAACAAT
>BRO-1__Z54180__beta_lactamase
AATAATAGGTAGTGCCAATA
>tet32__EU722333__tetracycline
AATAATCAATATCGGCATTC
>tetT__AY660530__tetracycline
AATAATGATAGCAACAAGGA
>tetX__AB097942__tetracycline
AATAATGGTGCATTGCATTT
>lsaA__AY225127__macrolide	staph
AATAATGTTTTGTGATGCGT
>arlS__NC_007795__ARO_3000839
AATAATTGTTCGAATTGATG
>salA__KC693025__ARO_3003749
AATACAATCATTTCAAGGTT
>dfrA29__AM237806__trimethoprim	staph
AATACCAACTTGTAATTAGG
>BlaB__NZ_CP007547.1__ARO_3000579	extended
AATACCCACTACATCACAAT
>penA__AF515059__beta_lactamase
AATACCCTGCCTTACAAAAT
>gyrB__NC_002952__ARO_3003301	staph
AATACCGCCCTCATAGTGAT
>adeG__NC_010400__ARO_3000778
AATACCGGCACTCGAGCTAT
>APH7pp-Ia__X03615__ARO_3002661
AATACGGTCGAGAAGTAACA
>npmA__AB261016__ARO_3002665
AATACTCAAAGGAACAAAGA
>RlmAII__CP007593.1__ARO_3001301	extended
AATACTCCTTGTTTGTCAGC
>OXA-325__KF203099__ARO_3001513	extended
AATACTTGTTGCAACGATAA
>blaR1__EF540343__ARO_3000217	extended
AATAGATGAATCGGTATAAA
>mph__AHEL01000071.1__ARO_3003767	extended
AATAGCAAGAAAGTATGGTT
>lmrP__CP000259.1__ARO_3003969	extended
AATAGCATAGAACTGCGTAA
>LpxA__CP010781.1__ARO_3003573
AATATAAAGGTGAAGAAACG
>VanR-Pt2__AY926880__vancomycin
AATATATAAAAACGGTATGG
>vanRI__NC_007907__ARO_3003728
AATATATCAAAACGGTATGG
>D-Ala-D-Ala__AY168442.1__ARO_3003970
AATATATCTTGCAGGCGGCG
>ErmC__M12730__ARO_3000250	staph
AATATCTTTGAAATCGGCTC
>QnrB24__HM192542__ARO_3002739
AATATGGCACTGGCACTCGT
>gyrB__NC_011374__ARO_3003305
AATATGGCTACCATCGACAT
>QnrB13__EU273755__ARO_3002727
AATATGGCTCTGGCACTCGT
>VanW-Pt__DQ018711__vancomycin
AATATTCCCTTTCCTGTTGC
>vatC__AF015628__ARO_3002842	extended
AATATTGATTGCATCCTGAA
>erm44__LN623525.1__ARO_3003971	extended
AATATTGCTAGATTTGTAAC
>efrA__HG970100.1__ARO_3003948	extended
AATATTTTGCTAGGGTACTT
>vanXI__NC_007907__ARO_3003725
AATCAAAGCAAGCATCCAAT
>PBP1a__JN645776__ARO_3003041	extended
AATCAAGTTGAAAAAGAAAC
>ACC-3__AF180958__ARO_3001817	extended
AATCACGGATAACATCTTCA
>OXA-241__JX025021__ARO_3001679	extended
AATCACTATATAAGGTGAGC
>rphB__KX531052.1__ARO_3003992
AATCATTCGTTTGGTTTCTT
>mefA__AF227521__macrolide	extended
AATCATTGGTTTTTACTATC
>tetL__AY081910__tetracycline
AATCATTGTCATTAGTTGGC
>mecB__AB498758__ARO_3003440	extended
AATCCCGGTATTATAACCTC
>catA2__X53796__phenicol
AATCCGTCAAAACTCACCCA
>parC__AE005672__ARO_3003311
AATCCTTTATGTGGAAGTAC
>parC__NC_002946.2__ARO_3003929
AATCGAGATTATGTCCGGCA
>mprF__AE009948__ARO_3003774
AATCGATATTGGGTTGCGCA
>aph3p-IIc__AM743169__aminoglycoside
AATCGCCAGCGGCTCAGGTA
>ceoB__U97042__ARO_3003010
AATCGCCCGCGAGGATCTGC
>iniC__AL123456__ARO_3003451
AATCGCGCGGACCCGGTCGC
>bcrB__L20573__ARO_3002988
AATCGGTACATCAGGGTACT
>aph2pp-Ib__KF652098__aminoglycoside
AATCTAACAGAATCTCGTTT
>sgm__NG_050600__ARO_3000862
AATCTCGTCGATACGGTCGT
>IS1081-MTB-H37RV__IS1081__detection_additional
AATCTGGTCCAACAACCCCC
>vatA__L07778__ARO_3002840	extended
AATCTTCCCTTCATAATAAA
>tetA48__KX531044.1__ARO_3003980
AATCTTCGGACATGATGTGC
>APH2pp-Ig__CP004067__ARO_3002669
AATGAAAGCATCTGGGTCTA
>PBP2x__JN645706__ARO_3003043	extended
AATGAAAGTTTGACCGGTGG
>VanN__JF802084__vancomycin
AATGAAATCAATACAATGCC
>VanT-G__AY271782__vancomycin
AATGAATTGTTAAGCCGTAT
>mepR__NC_009782__ARO_3000746
AATGAGCAAGGTCATACGTT
>ESP-1__KP109681__ARO_3003717	extended
AATGATCAGTGAAAGTATTA
>cmeB__CP000768__ARO_3000784
AATGATCCAAATACTGCAAA
>VanS-C__EU151752__vancomycin
AATGATTCGCTTCGTGGGTT
>VanS-N__JF802084__vancomycin
AATGCCAATCGCAAGAAGAA
>VanY-M__FJ349556__vancomycin
AATGCCCTTTATCAAGAAAT
>sul1__CP002151__sulphonamide
AATGCCGAACACCGTCACCA
>farB__NC_003112.2__ARO_3003962
AATGCCGCACCCTTAAGCGG
>adeI__NC_011586__ARO_3000780	staph
AATGCGCAAGCAGTAAGGGC
>ESP-1__KP109681__ARO_3003717	extended
AATGCGCTTGTGTCAAAGTC
>LRA-5__EU408358__ARO_3002483	extended
AATGCGGCAGGCGGTGATAT
>ACT-19__KF992029__ARO_3001840	extended
AATGCTCAACTGGCCCGTGG
>gyrA__NC_002946.2__ARO_3003928
AATGCTGACGCGTTCCGGTC
>cat__AY238971__ARO_3002670
AATGCTGTAAAAGAACTCCA
>CARB-10__EU850412__ARO_3002249	extended
AATGCTGTCATTGCAAAAAT
>tetX__AB097942__tetracycline
AATGCTGTTAAATTTCCCAT
>cls__CP013009__ARO_3003092
AATGGATGATGAAATCTGCA
>blaR1__EF540343__ARO_3000217	extended
AATGGCAGGGGATTCTAAAT
>OXA-117__EU220745__ARO_3001442	extended
AATGGGTTGTTCAGCCTCAA
>tetJ__ACLE01000065__tetracycline
AATGTAGAGCATCCATAATG
>lnuD__EF452177__ARO_3002838	extended
AATGTCAATCTCATTTTCTT
>gyrB__NC_008783__ARO_3003302
AATGTCGTTTACTCATGGAG
>EreB__A15097__ARO_3000363	extended
AATGTGGTTTTGAGCTCTTC
>spc__X02588__aminoglycoside
AATGTTTGAATCGCTTGATT
>salA__KC693025__ARO_3003749
AATTAAGTAAGTTAGCGAAA
>mprF__NC_003210__ARO_3003770
AATTAATGCAAGCCTATGCC
>vanKI__NC_007907__ARO_3003727
AATTACGGCAAATGGGTTGG
>OXA-133__EU571228__ARO_3001702	extended
AATTCATTACGTATAGATGC
>lsaC__HM990671__ARO_3003112	extended
AATTCTATTGATGTCCAATC
>gyrA__NC_002952__ARO_3003296	staph
AATTCTGTTAAGTTATGTGG
>VanT-N__JF802084__vancomycin
AATTCTTTTATTCGTATCGA
>tetM__AM180355__ARO_3000186
AATTGATAAGGCTTATTCCG
>vanHO__KF478993__ARO_3002948
AATTGATTTCGCGTGGCGTA
>APH3p-Ib__M20305__ARO_3002642
AATTGCAGCTTGCGCCTATC
>yojI__NC_000913.3__ARO_3003952
AATTGCGCCAGCGGGAACCC
>tetE__CP000645__tetracycline
AATTGCTCTGATTTTTCGGG
>folP__AE009949__ARO_3003387	staph
AATTGGAAGGTTTGTGATTG
>OXA-213__JN861781__ARO_3001712	extended
AATTGGACTTGAACATCATA
>dfrA20__AJ605332__ARO_3003016	staph
AATTGGGAAACACCGAGAAA
>bcrB__L20573__ARO_3002988
AATTGGTTCTGCTTCTCATT
>ANT3pp-IIa__GG704579.1__ARO_3004089
AATTGTAGCTCATTGGGATG
>parC__NC_002162.1__ARO_3003309
AATTTAGTAATAAGTCGTGA
>mphD__CP016215.1__ARO_3003741	extended
AATTTCATCTACAGAATTAG
>QnrC__EU917444__ARO_3002787
AATTTGATCGTACGTTTTAT
>mefB__FJ196385__ARO_3003107	extended
AATTTGCTGTAATATACACA
>tetAP__AB001076__tetracycline
AATTTTAAACCATCTGCTCC
>lmrB__JYFL01000006.1__ARO_3002813
AATTTTAGGTACATTCATTG
>CARB-10__EU850412__ARO_3002249	extended
AATTTTATTCTACAAGCGAT
>OXA-9__JF703130__beta_lactamase	extended
AATTTTGCTGCTGCATATGT
>mecD__KY013611.1__ARO_3004185	staph
ACAAAAATTTGCGCAAGTAA
>EF-Tu__NC_017174__ARO_3003357
ACAAAACCTCATGTTAATAT
>VanT-C__AF162694__vancomycin
ACAAACAACGCCCGTTAAAA
>AAC6p-Ia__M18967__ARO_3002545
ACAAACCAGATATTTGGATG
>tetE__CP000645__tetracycline
ACAAACTCCCGTAATAACGC
>VgbC__KX531055.1__ARO_3003990
ACAAAGCAAATAAAATCGGA
>mprF__AL009126__ARO_3003324
ACAAATAGCAAAACAGCAAT
>msrC__AY004350__macrolide	extended
ACAAATCTACAAGTCAGCTT
>OXA-209__JF268688__ARO_3001809	extended
ACAAATGTAATTCCGACAGA
>efrA__HG970100.1__ARO_3003948	extended
ACAACGTTTAGCTATCGCAC
>FOX-2__Y10282__ARO_3002156	extended
ACAAGATGCAAACTTACTAT
>FOX-10__JX049131__ARO_3002162	extended
ACAAGATGCGCACTTACTAT
>patB__NC_003098.1__ARO_3000025
ACAAGCCTGCCCAACCGTTT
>smeF__AJ252200__ARO_3003057	extended
ACAAGGTGCTGGGCGGCGGC
>LEN-11__AJ635417__ARO_3002461	extended
ACAAGGTGTTTTTCGCTGAC
>spc__X02588__aminoglycoside
ACAAGTATACTTGAAGAATC
>CblA-1__GQ343019__ARO_3002999	extended
ACAAGTGAATAAGGTAAGTA
>mprF__CP000312__ARO_3003773
ACAATAATGGATGCTAATGA
>tet32__AJ295238__ARO_3000196
ACAATATCTGCACAATACCT
>mph__ACMJ01000036__ARO_3003072	extended
ACAATGCTGGTGGTAAAACT
>cat__M58516__ARO_3002670
ACAATTGCATGAATCAAAGC
>VanZ-Pt__DQ018710__vancomycin
ACACAAGTTTTATTTTCGAT
>gyrA__NC_002952__ARO_3003296	staph
ACACCAAATGATGTTTGAAG
>parE__NC_002516.2__ARO_3003685
ACACCGGCGAGCGCGTCGAG
>CepS__X80277__ARO_3003553	extended
ACACCGGTTTTTATCGGATA
>mgtA__DQ185434__ARO_3000462	extended
ACACCGTGCTCCAGGTCGGC
>cls__CP013009__ARO_3003092
ACACCGTTTGTTCGGAAGAA
>PEDO-3__KP109679__ARO_3003715	extended
ACACCTACTATGCCGGCAAG
>mprF__CP000312__ARO_3003773
ACACCTTAAGAAGAGTTGAA
>ddlA2-Sc__AL939117__vancomycin
ACACGGCCTTCGCGGTCTCC
>ACT-10__JN848330__ARO_3001832	extended
ACACGTTTCGCCAGGAATGC
>gyrA__NC_009089.1__ARO_3003995
ACAGAAATAAGACATGCTGA
>gyrB__NC_011374__ARO_3003305
ACAGAAATTTATATTGTCGA
>AAC6p-Ia__M18967__ARO_3002545
ACAGAAGCGTTCAATGATCT
>tet36__AJ514254__ARO_3000197
ACAGACATCAACAAGATGCA
>APH4-Ia__V01499__ARO_3002655
ACAGACGTCGCGGTGAGTTC
>lmrD__DQ516970__ARO_3002882
ACAGCAGATAAAATGGCAAC
>mtrC__NC_003112__ARO_3000810
ACAGCAGGCGGCCTTTTTCA
>mexQ__AB219524.1__ARO_3003699	staph
ACAGCAGGTGCACCACCATG
>murA__HE608151__ARO_3003784
ACAGCATACCCGTTCGATCT
>rmtC__KJ476816.1__ARO_3000861
ACAGCCAAAGTACTCACAAG
>tet32__EF626943__tetracycline
ACAGCCGTTTAGACAAGATC
>oprD__NC_002516.2__ARO_3003686	extended
ACAGCGGATAGTCGACGATC
>mdsC__NC_003197__ARO_3000791	extended
ACAGCGTACGCTGAATGACC
>LpxC__CP010781.1__ARO_3003574
ACAGCGTACTCTCAATCGTG
>OXA-114__HM056040__beta_lactamase	extended
ACAGGCGCCAGCCATCGGCC
>DHA-10__KP050490__ARO_3002141	extended
ACAGGCTATTTTGAGTGCAC
>DHA-2__AF259520__ARO_3002133	extended
ACAGGCTATTTTGAGTGCGC
>IND-9__GU186045__ARO_3002265	extended
ACAGGGAAAGCTTATCATAT
>tetC__AY046276__tetracycline
ACAGGTGCCGGCAGCGCTCT
>LpxC__CP010781.1__ARO_3003574
ACAGGTGTTGTAAACGAAGA
>LCR-1__X56809__ARO_3002997	extended
ACAGGTTGCCTTTCTCCGAC
>mdsC__NC_003197__ARO_3000791	extended
ACAGTTCAGGCGTGAGCGGC
>adeA__NC_011595__ARO_3000774
ACAGTTCGAGCGCCTATTTC
>vanE__FJ872411__ARO_3002907
ACAGTTGCGATTATCTTTGG
>cmeB__CP000768__ARO_3000784	extended
ACATACAGCAGAACTTGTCC
>B-12__EF595958__beta_lactamase
ACATACAGCTGACAATGTAG
>gyrB__NC_009525.1__ARO_3003459
ACATACAGTTCGGACTTGCG
>dfrA17__DQ838665__ARO_3002860	staph
ACATACCAGATTTGGAAAAA
>cepA-29__U05884__beta_lactamase	extended
ACATAGCAGAAAGAAGATAA
>gyrB__NC_002952__ARO_3003301	staph
ACATAGCCTGCTTCAATTAA
>ethA__AE000516__ARO_3003458
ACATCATCATTACCGCAACG
>apmA__FN806789.3__ARO_3003918
ACATCGCTACCTATGGTCAT
>ileS__NC_014638__ARO_3003730
ACATCGGCCAGACCCGCGGC
>OCH-2__AJ295340__ARO_3002515	extended
ACATCTACGACACTTTTGAT
>ErmG__L42817__ARO_3000522	staph
ACATCTTTGAAATAGGTGCA
>OXA-53__AY289608__ARO_3001810	extended
ACATGCGCAAGATGGCACGC
>EreB__A15097__ARO_3000363	extended
ACATGGCAGATTCTGTGCTG
>OXA-134__HQ122933__ARO_3001695	extended
ACATGGCTTTGACTTGTTGC
>IMP-33__JN848782__ARO_3002224	extended
ACATGGGAACAAGCTCTTAA
>IMP-25__HM175876__beta_lactamase	extended
ACATGGGAGCAGACGGTAAA
>IMP-14__AY553332__ARO_3002205	extended
ACATGGGAGCAGGCTGTTAA
>IMP-43__AB777500__ARO_3002234	extended
ACATTAGAACAGGCTGTTAA
>IMP-10__AB074433__ARO_3002201	extended
ACATTAGAGCAGGCGGTTAA
>embR__AL123456__ARO_3003455
ACATTCACGATCATCTTTAC
>tet31__AJ250203__ARO_3000476
ACATTGATCTTATTAGCAGG
>pgsA__NC_003923__ARO_3003323	staph
ACATTGATTGGTTTGTCATT
>PBP2x__JN645706__ARO_3003043	extended
ACATTGCGCAAAGCTCATTT
>ermA__AF002716__macrolide	extended
ACATTTTACCAAGGAACTTG
>dfrA10__KF976462__ARO_3003011	staph
ACCAAACCAATCAATGTCAT
>vgaC__NC_013034__macrolide	extended
ACCAACGAATTACTTGGATA
>vanHO__KF478993__ARO_3002948
ACCAACGCTGAACTGGCGCG
>ACC-3__AF180958__ARO_3001817	extended
ACCAAGCGGAAAATTATGCT
>ErmN__X97721__ARO_3000592	staph
ACCAAGGAGTTAGTGAGGGA
>SAT-3__Z48231__ARO_3002898
ACCAATTCACGCATTGACTG
>GROEL2-MTB-H37RV__RV0440__detection_additional
ACCACCATCGTCGAGGGCGC
>sul3__AJ459418__sulphonamide	staph
ACCACCGATAGTTTTTCCGA
>mexI__NC_002516__ARO_3000808
ACCACCGCGGCAATGGTCTT
>vanJ__NC_003888__ARO_3002914
ACCACCTGCCTGTGGCGGCG
>AxyY__AFRQ01000061.1__ARO_3004144	extended
ACCACCTTGGCCGAGGCGCC
>ACT-12__JX440355__ARO_3001834	extended
ACCACGGTTTTGGCTTCTAC
>cphA1__AY261376__beta_lactamase	extended
ACCACGTTCGGCAGCACCAG
>rphB__KX531052.1__ARO_3003992
ACCACTCGATATCTTGGGGT
>parC__NCTC_8325__fluoroquinolone_additional	staph
ACCACTTCATCTTCTTCGAT
>fexA__AJ549214__ARO_3002704
ACCACTTGCCAGAATCATAA
>embB__AE000516__ARO_3003465
ACCAGCGGATGCCCGTCGTC
>PEDO-3__KP109679__ARO_3003715	extended
ACCATACCCTAAAGCTATTG
>CatU__KX531047.1__ARO_3003983
ACCATACCTTCTCCTGTTTA
>ortB__AF061335__tetracycline
ACCATCGGCGTCGGCATCTT
>dfrA24__AJ972619__ARO_3002856	staph
ACCATGCGCAAAGCGTCTTC
>fbiB__NC_000962.3__delamanid_additional
ACCATGTTCACGGTCGCCGT
>ROB-1__AF022114__beta_lactamase	extended
ACCCAAAAATACGTTGGCAA
>APH3p-VIII__ATGI01000028.1__ARO_3004086
ACCCAATCTCCATAAAGTAT
>PhoQ__NC_002516.2__ARO_3003896	extended
ACCCACAGCTCCGAGTAACC
>adeG__NC_010400__ARO_3000778
ACCCATAATAAATGCAATAG
>fdg2__NC_000962.3__delamanid_additional
ACCCCGGACGGGTGTTTCTG
>embA__CP003248__ARO_3003453
ACCCCGGTGATGGGCAGCTA
>VanR-C__AF162694__vancomycin
ACCCGAGCCACAACTTCTAA
>iniA__AL123456__ARO_3003448
ACCCGAGGCCGATGCCGTCT
>VanA-B__AF192329__vancomycin	staph
ACCCGATTTCGTTCCTCGAC
>oleI__DQ195535__ARO_3000866	extended
ACCCGCGGTGCAGGACCCCA
>mexV__AE004091.2__ARO_3003030	extended
ACCCTCACCGCCGAAGTCTC
>oleB__L36601__ARO_3003036	extended
ACCCTGCTCCGCATGCTCGC
>tetT__AY660530__tetracycline
ACCCTTCCGCAGAAATCATT
>cmlA1__AB212941__phenicol
ACCCTTGCAACAGTCGTGCT
>TLA-2__AJ698325__ARO_3003203	extended
ACCCTTTATTCTTTTATTGC
>msrE__EU294228__macrolide	extended
ACCGAAAGTGCTGGACGACT
>dfrA24__AJ972619__ARO_3002856	staph
ACCGAAGAGAAAGTCGAATC
>OprN__NC_002516__ARO_3000805	staph
ACCGAGCAACTGCGCGACGC
>Erm31__AF079138__ARO_3000598	staph
ACCGAGCCGAGGTGGGGCAG
>tetX__GU014535__tetracycline
ACCGAGTGAAACAGCAGATT
>embA__CP003248__ARO_3003453
ACCGAGTGTCGATGTCGACG
>acrF__U00096__ARO_3000502	extended
ACCGCAGGCGGTGCAATTGT
>CfxA2__AF118110__ARO_3003002	extended
ACCGCCACACCAATTTCGCC
>vgaC__KU302801__ARO_3002831
ACCGCGCCATCCGTCTGCCC
>smeE__AJ252200__ARO_3003056
ACCGCGCCGAGGATACCCAG
>amrB__NC_006350.1__ARO_3002983
ACCGCGCCGATCACGCCGAG
>ErmN__X97721__ARO_3000592	staph
ACCGCTGGTAGGCGGCATGG
>yojI__NC_000913.3__ARO_3003952
ACCGGAAATCCTCAAGCACC
>cml__X59968__ARO_3002690
ACCGGCGCCGAAGAGCACCA
>LRA-13__EU408352__ARO_3002484	extended
ACCGGTCAGGATCAATCCGG
>ileS__NC_014638__ARO_3003730
ACCGGTCTTGGACGCCTTGA
>CblA-1__GQ343019__ARO_3002999	extended
ACCGGTGCCAACAAACTGAA
>tetD__AF467077__tetracycline
ACCGGTGCTGCTGTTATCCC
>mexI__NC_002516__ARO_3000808
ACCGTGCCGCTGTCGATCTG
>AAC3-IIb__M97172__ARO_3002534
ACCTATCTCGAACAGCATTT
>VanX-Sc__AL939117__vancomycin
ACCTCGGCTGTGGCCCGACC
>16srrna-MTB-H37RV__MTB000019__detection_additional
ACCTCTTTCACCATCGACGA
>oleI__DQ195535__ARO_3000866	extended
ACCTGCCTGTCCGCCGTCGA
>AAC3-IIIb__L06160__ARO_3002537
ACCTGGCTCGAAAAACGGTT
>gyrA__AL123456__ARO_3003295
ACCTGGGCGATGCGTTCCTC
>myrA__D16099__ARO_3001300	extended
ACCTGGTCGAGCTGGTGGAC
>cat__AY238971__ARO_3002670
ACCTGGTCGTTAGTGATGAA
>sdiA__NC_003197__ARO_3000826	extended
ACCTGTCGCCGCAGCGTAGC
>PhoP__NC_002516.2__ARO_3003895	extended
ACCTGTTCACCGAGCGCTGC
>BES-1__AF234999__beta_lactamase
ACCTTCAAGGCGGTGCTGGC
>parE__NC_007779__ARO_3003316
ACCTTCCACAAGGAACAGCT
>FomA__AB016934__ARO_3000423
ACCTTGATGGCCAAGAAATC
>murA__AY152390__ARO_3003785
ACCTTGGACAATAAAATGCG
>srmB__X63451__ARO_3002828	extended
ACCTTGTTGCGGGTGCTGTC
>CfxA6__GQ342996__ARO_3003097	extended
ACCTTTTGTAGCTGATTTAT
>tetL__HM235948__tetracycline
ACCTTTTGTTGAACCTGCAC
>OXA-129__AM932669__ARO_3001811	extended
ACGAAAATCATGGCAAGTGA
>embC__CP003248__ARO_3003327
ACGAACACATCCGCTACGAG
>TriC__NC_002516.2__ARO_3003681
ACGAAGACCGTCGATTCGCC
>ErmF__M17124__ARO_3000498	staph
ACGAAGGATGAAATTTTTCA
>VanH-D__AB242319__vancomycin
ACGAATCGGACAGGCAGTCA
>VanY-A__FJ866609__vancomycin
ACGAATTAATAAATGGATAC
>VanR-N__JF802084__vancomycin
ACGACCTTTCTAGAAAATGA
>mdsB__NC_003197__ARO_3000790	extended
ACGACGACGCTTTCAACGCC
>facT__JQ768046__ARO_3001313
ACGACGCGGCCGATCTCCTG
>ACT-28__KJ207206__ARO_3001848	extended
ACGACGGTTTTGGCTTCTAC
>ErmE__X51891__ARO_3000326	staph
ACGACGTCACCTGACGCGCG
>APH3p-Ia__BX664015__ARO_3002641
ACGACTGAATCCGGTGAGAA
>VanH-B__AF192329__vancomycin
ACGACTGCCGCCGAGAGAAT
>APH3p-Ib__M20305__ARO_3002642
ACGACTGGGTCCGGCGCGAG
>mgrA__NC_013450__ARO_3000815
ACGACTTTCTTGACGTTTAC
>aac3-Ih__CP000490__aminoglycoside
ACGAGCTCGAGAAATTTGAG
>CKO-1__AF477396__beta_lactamase
ACGAGGAAGTCATTAGTATG
>oqxB__NC_010378.1__ARO_3003923
ACGATAAGGATCACCGCCAG
>ndh__AL123456__ARO_3003461
ACGATCAAGGCCGAACTGGC
>tcmA__M80674__ARO_3003554
ACGATCATCATGCCGGTGAG
>aph3p-VIII__AF182845__aminoglycoside
ACGATGCGTTGCGTGCACTG
>OXA-258__HE614014__ARO_3001503	extended
ACGCAAAGAGGACTGCGCCC
>amrA__NC_006350.1__ARO_3002982
ACGCACGCGCCGCTTGTCGG
>FomA__AB016934__ARO_3000423
ACGCACGCGTTCTCCCTCGC
>Omp38__AY312416__ARO_3004123	extended
ACGCAGACCAACCGTCGCTG
>CAU-1__AJ308331__ARO_3000855	extended
ACGCAGCGGCGGCCAGGATC
>kasA__AL123456__ARO_3003463
ACGCAGTCAACAACTCGTTC
>MCR-4__MF543359.1__colistin_additional
ACGCAGTGATGAAAGTGAAT
>mprF__AE009948__ARO_3003774
ACGCATCAAATGGCTCACCA
>aadE__KF864551__aminoglycoside
ACGCATTCGCATGGTTACTT
>mdfA__JQ394987__ARO_3001328
ACGCCAGCAACGGCAGACTA
>NoName3003061__X02393__ARO_3003061
ACGCCGCAGCCGCTGTCCGA
>mexN__AB219523.1__ARO_3003705
ACGCCGCGCGCCGGGATTTC
>adeS__HM440348__ARO_3000549
ACGCCTATAACGATATTACA
>arnA__NC_002516.2__ARO_3002985
ACGCCTGTGCCTCGCGCTCG
>otrC__AY509111__ARO_3002894
ACGCGAAAGACGATATCCAA
>mexQ__AB219524.1__ARO_3003699	staph
ACGCGAACAGAACGTCCAGG
>rmtD2__HQ401565__aminoglycoside
ACGCGATCCATCGATTCCAC
>gyrA__NC_003197.1__ARO_3003926
ACGCGATGCGGTGGGCGAGG
>acrA__DQ679966__ARO_3004042	extended
ACGCGGCGATGCGAGCGCAC
>gyrB__NC_002952__ARO_3003301	staph
ACGCGTGTCTTAAATAGTTA
>dfrB3__FM877478__trimethoprim	staph
ACGCGTTCAAGCGCAGCCAC
>tet41__AY264780__ARO_3000569
ACGCTCACGCGCCAGGGATG
>katG__NC_000962.3__ARO_3003392
ACGCTCATCGCCGAGCCAGG
>iniA__AL123456__ARO_3003448
ACGCTCGTCCCAAGCTCGCC
>ddlA2-Sc__AL939117__vancomycin
ACGCTGTCCCTGGCGTTGAC
>vanJ__NC_003888__ARO_3002914
ACGCTTCCAGAGCTCCGGCC
>BcII__M19530__ARO_3002878	extended
ACGCTTTGTAAGTCTCCAAG
>bcrA__L20573__ARO_3002987
ACGGATCTCACGAAAATGTA
>tetA48__KX531044.1__ARO_3003980
ACGGCCAAGTCGCCAGGTTT
>tetZ__AF121000__ARO_3000183
ACGGCGACCCTCGATGCTGC
>smeB__AF173226__ARO_3003052
ACGGCGCCGAACATGCCCAC
>penA__AF515059__beta_lactamase
ACGGCGCGTAAGTTGGTCAA
>tetV__AF030344__ARO_3000181
ACGGCGCTGGCATGGTGATC
>BJP-1__AP012279__ARO_3000856	extended
ACGGCGCTTCCACAGTCTAC
>AAC3-IIb__M97172__ARO_3002534
ACGGCGGACCTGCACGGACT
>mtrD__NC_003112__ARO_3000811
ACGGCTACCGTAACGGCGCA
>VanX-D__AY489045__vancomycin
ACGGCTGTGGCTGGATTTTG
>OXA-62__AY423074__ARO_3001792	extended
ACGGGCACGCATCGTGAAGG
>mtrE__X95635__ARO_3000812
ACGGGTTCTGTCGAATTGGG
>cat__S48276__ARO_3002670
ACGGTCATGCTATATGTGCA
>TriC__NC_002516.2__ARO_3003681
ACGGTGAAGGCGTCGCTGCG
>ErmR__CP011502.1__ARO_3000594	staph
ACGTACTGCCACTCGAAGGT
>golS__NC_003197__ARO_3000504	extended
ACGTCCTCGTCGCCACGGAC
>hugA__AF324468__beta_lactamase
ACGTGCAAATTGAGTAACGC
>IMP-11__AB074436__ARO_3002202	extended
ACGTGGGAACAGGCGGTAAA
>rmtG__JX486113__ARO_3002668
ACGTGGTGGCGACTCCCATC
>MSI-OXA__KP109676__ARO_3003719	extended
ACGTTCATCATCGACCGACT
>ErmO__AJ223970__ARO_3001303	extended
ACGTTCCCGGCGACGGAGAA
>cls__NC_007795__ARO_3003074	staph
ACGTTCTGCCAATTCTATCT
>aph3p-XV__Y18050__aminoglycoside
ACTACCAGCTGCTCCGCTCC
>FONA-1__AJ251239__beta_lactamase
ACTACGTAAAACCACCCTGA
>ANT4p-Ib__NC_013342.1__ARO_3003905
ACTAGATTATGCATCTCAGG
>VanT-C__AF162694__vancomycin
ACTATGATTATGTGCGTCCG
>adeB__NC_011595__ARO_3000775
ACTATTCCATTGTCTGCTCA
>dfrA3__J03306__ARO_3003105	staph
ACTCAAGGTAACAAATTCGC
>mefC__AB571865__ARO_3003745	extended
ACTCGCAACTTAATGCAATT
>APH3p-Vb__M22126__ARO_3002650
ACTCGGACACGGGGAGTTCA
>LRA-8__EU408349__ARO_3002487	extended
ACTCGGGCAGTCCGCCGTCG
>RNA__AP006618.1__ARO_3000501
ACTCGTCGATTCCGCCGCGG
>cmeC__AB894099__ARO_3000785	extended
ACTCTGCCTATTTTTCATTG
>MuxC__NC_002516.2__ARO_3004075
ACTCTGGGTCTCCGAGGTCA
>mprF__CP000312__ARO_3003773
ACTCTTCTATACAACTATAT
>VanT-C__AF162694__vancomycin
ACTCTTGATTTGATAGAGAA
>gyrA__NC_002952__ARO_3003296	staph
ACTGAAATTAGAGATCGCTT
>parC__NCTC_8325__fluoroquinolone_additional	staph
ACTGACATAGTTGCGCTTGA
>mdtB__U00096__ARO_3000793
ACTGAGCGCATCCAGTGACG
>OpmB__NC_002516.2__ARO_3004072	extended
ACTGAGGTTGGTCGAGTAGC
>gyrA__AL450380__ARO_3003298
ACTGATATCACGCTGCCACC
>ERP-1__AY077733__beta_lactamase
ACTGCAACGCCGCCAGCTTC
>MIR-10__KM087858__ARO_3002175	extended
ACTGCCTCCGACGACGGTTT
>vanHO__KF478993__ARO_3002948
ACTGCCTGAACTTTGAAAGT
>NmcR__Z21956__ARO_3003665	extended
ACTGCGTTCCTATCGAAAGG
>mecA__AB033763__beta_lactamase	staph
ACTGCTATCCACCCTCAAAC
>PhoP__NC_002516.2__ARO_3003895	extended
ACTGCTGGTAGTGGAAGACG
>LRA-3__EU408348__ARO_3002510	extended
ACTGCTTCTTGCCGCGGCCT
>VanC__EU151752__vancomycin
ACTGCTTGTCTTAGCAAAGG
>yojI__NC_000913.3__ARO_3003952
ACTGGAGCCGCTGGCAGTGA
>gyrA__NC_002516.2__ARO_3003684
ACTGGCCAAAGAAATTCTCC
>MexS__HQ433550__ARO_3000813	staph
ACTGGCCGGCGAGGTGCTGG
>CblA-1__GQ343019__ARO_3002999	extended
ACTGGCCGTACTGGACAAGA
>AAC2p-Ib__U41471__ARO_3002524
ACTGGCGCGACGGGGACGTC
>CME-1__AJ006275__beta_lactamase
ACTGGCTTGTCAAGATAAAT
>APH3p-IIIa__CP004067__ARO_3002647
ACTGGGGATCAAGCCTGATT
>lmrC__DQ516954__ARO_3002881
ACTGTAATCCACCATAATCT
>pgpB__AP009380.1__ARO_3003920
ACTGTAGTATCTCCGTCAAC
>AST-1__AF279904__beta_lactamase
ACTGTGCGACGCCGCGATCA
>aadA16__EU675686__ARO_3002616
ACTGTTAGACATCATTGGCG
>APH2pp-IIIa__U51479__ARO_3002636
ACTGTTCGCACCAAAATTGT
>MexC__U57969__ARO_3000800	staph
ACTGTTGCGGCGCAGGTGAC
>vatE__AF153312__macrolide	extended
ACTGTTTATCAATTCAAGTG
>rosA__U46859__ARO_3003048
ACTTATCTTCTATATTGGGC
>PBP2x__JN645706__ARO_3003043	extended
ACTTATGAAAAGGATCGTCT
>gyrA__NC_015964.1__ARO_3003924
ACTTCATTTAAGTTGTGTGG
>ddn__NC_000962.3__delamanid_additional
ACTTCCTGCGCGACGGTGGG
>vgaC__GQ205627__macrolide	extended
ACTTCGTCGACAGCAACAAG
>gyrB__NC_002952__ARO_3003301	staph
ACTTCTTTTAAGTCAAATTG
>gyrA__ACLQ01000019.1__ARO_3003931
ACTTGACAGCTAGCATGATT
>VanS-M__FJ349556__vancomycin
ACTTGGCGACTTTAAACGCC
>IMP-12__AJ420864__ARO_3002203	extended
ACTTGGGAGCAGGCTGTTAA
>embB__AE000516__ARO_3003465
ACTTGGTGGGCGTGAACATC
>adeG__NC_010400__ARO_3000778
ACTTGTAAAGCATTCGCACC
>mphI__KX531056.1__ARO_3003991	extended
ACTTGTGTATAATCATCATT
>tetM__AM180355__ARO_3000186
ACTTTATCTATCCGACTATT
>IMP-13__AJ512502__beta_lactamase	extended
ACTTTCTTTAAGCCCTTTAA
>VanT-C__EU151753__vancomycin
ACTTTGACATTGAAGGGACG
>VanT-C__EU151752__vancomycin
ACTTTGCACTAGAGGTGATG
>CTX-M-40__AY750914__ARO_3001902	extended
ACTTTGCTTGAGCACCGCCG
>APH3p-Vc__S81599__ARO_3002651
AGAAAAACTCGTCGAGCAGC
>VanR-M__FJ349556__vancomycin
AGAAAAACTGTACGTTGATC
>OXA-20__AF024602__beta_lactamase	extended
AGAAAAGCAGTGCTAGAAAT
>OKP-A-1__AJ635401__ARO_3002418	extended
AGAAAAGCGGTCAATCCAGC
>OKP-A-10__AM051149__ARO_3002427	extended
AGAAAAGCGGTCAATCCCGC
>OKP-B-7__AM051156__ARO_3002440	extended
AGAAAAGCTGTCAATCCCGC
>gyrA__NC_002952__ARO_3003296	staph
AGAAACAGATAAAGTCGCAA
>ddn__NC_000962.3__delamanid_additional
AGAAACCGCGGCGGTGATTT
>mprF__AL009126__ARO_3003324
AGAAACGCAGCAAGACGCTC
>OXA-362__KF460532__ARO_3001549	extended
AGAAACGCAGTTTTGCAGCC
>OXA-29__AJ400619__ARO_3001424	extended
AGAAACTAAGCGTACTTCTA
>TriC__NC_002516.2__ARO_3003681
AGAAAGACGGCAAGACGCCC
>ndh__AL123456__ARO_3003461
AGAAATCGCTCCGCCGACCC
>QnrS5__HQ631377__ARO_3002794
AGAACAGCTTCTCGAAGCAC
>cat__M58515__ARO_3002670
AGAACAGGAATTAATAGTAG
>ANT3pp-IIa__GG704579.1__ARO_3004089
AGAACATCAAGGTCACTTTC
>ANT4p-Ib__NC_013342.1__ARO_3003905
AGAACGACACGGATATATAG
>FosC2__AB522969__ARO_3002874
AGAACTCCACGGAACGTTCA
>murA__AY152390__ARO_3003785
AGAAGAACACCCCCTTTCAA
>aph3p-VIII__AF182845__aminoglycoside
AGAAGAACTCGTCCAACAGC
>APH3p-Vb__M22126__ARO_3002650
AGAAGAACTCGTCGAGCAGC
>mprF__AE009948__ARO_3003774
AGAAGAAGTTTACACCATTG
>oqxB__NC_010378.1__ARO_3003923
AGAAGAGAGGACCCGCGGAT
>gyrA__NC_006085.1__ARO_3003974
AGAAGAGTGCATCGTCACCG
>macA__AY768531__ARO_3000533	extended
AGAAGATTTGGAAAGCGCGC
>FomA__AB016934__ARO_3000423
AGAAGCAGTCGTGGTGATCC
>FosA6__NG_051497.1__ARO_3004111
AGAAGCGGTGAAGGTGGCGA
>tetG__AF133139__ARO_3000174
AGAAGGGCAGCGGCGATAAA
>gyrB__NC_003197__ARO_3003307
AGAAGGTCAACAGCAGCGTA
>parE__NC_007779__ARO_3003316
AGAAGTCATTGATAACAGTG
>patB__NC_003098.1__ARO_3000025
AGAAGTCTGTCAGCGGATTG
>VgbB__AF015628__ARO_3001308	extended
AGAATATCCATTGCCACAGC
>BLA1__AY453161__ARO_3000090	extended
AGAATGTTACGTTTATGATT
>APH3p-VI__KC170992.1__ARO_3003687
AGAATTGCTTGCTATCTATA
>OXA-89__DQ445683__ARO_3001625	extended
AGACACTATATAATGTGAGC
>mefC__AB571865__ARO_3003745	extended
AGACAGGCTGATACCGCCAA
>lmrD__DQ516970__ARO_3002882
AGACATTTTTCTTGTTGATT
>optrA__KP399637__oxazolidinone
AGACCGGTGTCCTCTTTGTC
>ARR-5__EF660563__rifampicin
AGACCTCAAGCGACGCGGCT
>aac6p-aph2pp__KF652095__aminoglycoside
AGACCTGATTTTATAGAAAA
>folP__AE009949__ARO_3003387	staph
AGACGAAGAAGTTTATCAAG
>tetM__FN433596__tetracycline
AGACGACGGGTCTGGCAAAC
>rpoB__NC_002952__ARO_3003285	staph
AGACGCACTTTTACACGAAG
>PBP2__NC_003112.2__ARO_3003937	extended
AGACGGTGTTTTGACGGCTG
>PhoQ__NC_002516.2__ARO_3003896	extended
AGACTGTAGCGAAACGTATG
>cfrA__AM408573__ARO_3003441	staph
AGACTTTCTATATCAACGAT
>OprJ__U57969__ARO_3000802	staph
AGAGAAGGCCCTGCGCGCCC
>parC__NC_003197.1__ARO_3003939
AGAGACCTGATGCGGCAGCG
>tetB60__KX000273.1__ARO_3004036
AGAGAGTCTTCATATATACA
>ErmD__L08389__ARO_3000495	staph
AGAGCAAATAAGCGAAAACC
>MuxC__NC_002516.2__ARO_3004075	extended
AGAGCATCGGCGTGAGGGTC
>adeG__NC_010400__ARO_3000778
AGAGCCGCTAAGATTCCCAT
>dfrA25__DQ267940__ARO_3003020	staph
AGAGCGAAAAATGGCGTAAT
>OXA-10__AF205943__ARO_3001405	extended
AGAGGCTTTGGTAACGGAGG
>OXA-255__KC479325__ARO_3001690	extended
AGAGTAGAAATGCTGAAGAT
>OXA-143__GQ861437__ARO_3001654	extended
AGAGTAGAAATGCTGAGAAT
>bcrC__L20573__ARO_3003250
AGAGTATTCGATGCTGAATC
>cmrA__Z12001__phenicol
AGAGTCGAACCCGGCGACGT
>AAC3-Ic__AJ511268__ARO_3002531
AGAGTTGAGGCGGGTAATCT
>LpeB__CR628336.1__ARO_3004100
AGAGTTGCCGGTTGAGCCTT
>APH2pp-Ig__CP004067__ARO_3002669
AGATAAACGCAAAAGATATT
>mecA__AB033763__beta_lactamase	staph
AGATAATCCAAACATGATGA
>APH2pp-IIa__AF337947__ARO_3002635
AGATAGGGAAATGTTGATTA
>mexQ__AB219524.1__ARO_3003699	staph
AGATAGTACTTGTCCTGCAT
>mprF__AL009126__ARO_3003324
AGATATCAGGTATGTGTTCG
>aadA11__AJ567827__ARO_3002611
AGATCAACGTCGATCATGGC
>mdsC__NC_003197__ARO_3000791	extended
AGATCACTTTTACAGGCTAT
>gidB__AL123456__ARO_3003470
AGATCGCCCGAGGGTCGGCA
>FomB__AB016934__ARO_3000449
AGATCGGCATGAGGCCCTGG
>msrA__AB013298__macrolide	extended
AGATGAACCTACAAATCACT
>otrA__X53401__ARO_3002891
AGATGAAGTCGGAGTGGCCC
>mtrA__AL123456__ARO_3000816
AGATGCTCACCATCGTGCTG
>vanO__KF478993__ARO_3002913
AGATGGCCTTGGCGGTCTCT
>norB__HE999704__ARO_3000421
AGATGGTGTTGTTATAGCAA
>CARB-17__KJ934265__ARO_3002254	extended
AGATGTTTGTTTCTCGATGA
>SAT-1__AB211124__ARO_3002895
AGATTGAACTCAACTCAACA
>VanL__EU250284__vancomycin
AGATTGACCTCCGAATATTA
>sav1866__NC_002951__ARO_3000489
AGATTTTACGATGTAACTTC
>ErmS__M19269__ARO_3001304	extended
AGCAACAGACCGCCGGGGGC
>mprF__AE009948__ARO_3003774
AGCAACTAAAGAGTGTTTTT
>SPG-1__KP109680__ARO_3003720	extended
AGCAAGCGGCGAATGCGGAT
>parC__CP011538.1__ARO_3003310
AGCAAGTCTACGGCGAGCTC
>sgm__NG_050600__ARO_3000862
AGCAATAGCGTGACGTCGGC
>optrA__KP399637__oxazolidinone
AGCAATTGCAAAGGTGGCTT
>mecD__KY013611.1__ARO_3004185	staph
AGCAATTTTTGAGTAGAACC
>adeI__NC_011586__ARO_3000780	staph
AGCACAAGTTGCAGCAGCTA
>mphD__CP016215.1__ARO_3003741	extended
AGCACACGGCTTGTTGCTTA
>adeJ__AY769962__ARO_3000781	staph
AGCACCACCTAACTGACCTA
>otrA__X53401__ARO_3002891
AGCACGCTCGCGGAGTCCTT
>cmeB__CP000768__ARO_3000784	extended
AGCACTTCTGTATTTAGCGC
>VanS-B__AF192329__vancomycin
AGCAGAAAAAGTGGGCGAAG
>clbC__NC_006582__ARO_3002816	staph
AGCATCAAATATCCTTACAT
>SME-1__Z28968__ARO_3002379	extended
AGCATCACGTATTGCAATTC
>ACT-12__JX440355__ARO_3001834	extended
AGCATCGCCACCCAGAACGC
>aph2pp-Ih__KF652096__aminoglycoside
AGCATTAAATTGATTGGAGA
>mdsC__NC_003197__ARO_3000791	extended
AGCATTAGGCGGCGGTTGGC
>MUS-1__AF441286__ARO_3000843	extended
AGCCAACTTCTCATTGCCAA
>ERP-1__AY077733__beta_lactamase
AGCCACCAGCAGCAGTTTAA
>aac6p__DQ302723__aminoglycoside
AGCCACCGGAGAACCGCCTG
>lsaC__HM990671__ARO_3003112	extended
AGCCATAATATGAGAAAGTA
>CTX-M-151__AB916359__ARO_3002008	extended
AGCCATTATGTATTGCCTAA
>gyrA__AL123456__ARO_3003295
AGCCCACATTCTGCGCGGCC
>OXA-129__AM932669__ARO_3001811	extended
AGCCCAGAGCCATGAAGCAA
>ddlA2-Sc__AL939117__vancomycin
AGCCCGTGCACGCTCCGGTC
>HERA-1__AF311385__beta_lactamase
AGCCCTGCCGCCATCTTCTG
>DES-1__AF426161__beta_lactamase
AGCCCTGCGGAATTCCTGCG
>APH4-Ia__V01499__ARO_3002655
AGCCGAAATCCGCGTGCACG
>mexN__AB219523.1__ARO_3003705
AGCCGACCAGCATCAGCCGC
>APH3p-IIc__HQ424460__ARO_3002646
AGCCGCAGGCCATCAGTGAA
>cmeA__CP000768__ARO_3000783	extended
AGCCTACGGACAAGCGTTAA
>VanXY-C__EU151752__vancomycin
AGCCTATACGAAACAATTTG
>cmlB1__AM296481__ARO_3002699
AGCCTGAACACTTTACGAGT
>APH3p-IIb__X90856__ARO_3002645
AGCCTGCGGCGGCATGGAGG
>mefB__FJ196385__ARO_3003107	extended
AGCCTGGCACAATAGCATTG
>mexQ__AB219524.1__ARO_3003699
AGCCTGGCGCATCTGGAGGG
>OXA-162__GU197550__beta_lactamase	extended
AGCCTTATCGGCTGTGTTTT
>vanWI__NC_007907.1__ARO_3003724
AGCGACCAAACAGGCCAGGC
>AAC6p-Iid__AJ584700__ARO_3002589
AGCGACTTCTTTTTCCAGGT
>mphB__D85892__ARO_3000318	extended
AGCGACTTGTGAAATAATTC
>parE__NC_003197__ARO_3003317
AGCGAGAGACAGAAAAACGC
>smeB__AF173226__ARO_3003052	extended
AGCGATCATCCTGGTGGTGC
>liaS__CP003583__ARO_3003079
AGCGATGCTAGCTGTTTATT
>dfrB7__DQ993182__trimethoprim	staph
AGCGCAAACTGGTCAGTAGC
>opmD__NC_002516__ARO_3000809
AGCGCCAGGCGCGAAAGGTT
>OprJ__U57969__ARO_3000802	staph
AGCGCCGATACGCCGAAAGC
>DES-1__AF426161__beta_lactamase
AGCGCCTGGAATAACTGGAA
>vanSB__U35369__ARO_3002932
AGCGCCTTTTGGATCAGCTT
>QepA2__NG_050460.1__ARO_3004103
AGCGCGATCGGTCCGCTGGT
>cmrA__Z12001__phenicol
AGCGCTATTGGGCGAACTGT
>gyrA__AL450380__ARO_3003298
AGCGCTCGATGCGTTAGATG
>tlrC__M57437__ARO_3002827	extended
AGCGCTTGGTGACACCGTGC
>adeH__NC_010410__ARO_3000779
AGCGGATCTACAGCAACAAG
>macA__AY768531__ARO_3000533	extended
AGCGGCGAACGCGCCCTAGG
>ortB__AF061335__tetracycline
AGCGGCGCCGGGGCGAAGAA
>APH3p-IIc__HQ424460__ARO_3002646
AGCGGCGGCTTGCATTCTAT
>adeF__NC_010400__ARO_3000777
AGCGGCTTGCAGGTTAGCAT
>CTX-M-102__HQ398215__ARO_3001961	extended
AGCGGGAGCAGTTGGTGACG
>CTX-M-104__HQ833652__ARO_3001963	extended
AGCGGGCGCAGTTGGTGACG
>PAM-1__AB858498__beta_lactamase
AGCGGGCGTTGTCGCGCAGT
>VanH-B__AF192329__vancomycin
AGCGGTCGTCAAAAGGCTGC
>tet42__EU523697__ARO_3000572
AGCGGTCTGAGAGACGTCCG
>gyrA__NC_015964.1__ARO_3003924
AGCGTAGAAACCACAGATAA
>TriC__NC_002516.2__ARO_3003681
AGCGTCCCGGTTCCGGAATC
>GIM-1__AJ620678__ARO_3000845	extended
AGCGTTGCCAGCTTTAGCTC
>hp1184__NC_000915.1__ARO_3003965
AGCGTTTTTAGTAGCGTTAG
>golS__NC_003197__ARO_3000504	extended
AGCTAAAGCATCGAAAGTCT
>hp1184__NC_000915.1__ARO_3003965
AGCTAAAGCTCGCAATCGGT
>PER-1__GU944725__beta_lactamase	extended
AGCTATGTTGGTACTGCATC
>tetA46__HQ652506.1__ARO_3004032
AGCTATTTGGGAGTATATCA
>tet44__NZ_ABDU01000081__tetracycline
AGCTCCATCAAGAACAGATA
>adeA__NC_011595__ARO_3000774
AGCTCTATTGCTATTTACAT
>VanY-G__DQ212986__vancomycin
AGCTGATGCTCACTGTGACC
>cphA1__AY261376__beta_lactamase	extended
AGCTGCACAAGCTGATCAAA
>smeC__AF173226__ARO_3003053	extended
AGCTGCGGATACGCCCGAAC
>aadA4__AY138986__ARO_3002604
AGCTGCTCGGAAATTTGTGC
>gyrA__NC_002946.2__ARO_3003928
AGCTGGATGACGTTGTTAAT
>rmtF__JQ808129__ARO_3002666
AGCTGGTGTATCTGGTGGAG
>fosA__NZ_DS999363__fosfomycin
AGCTGTATAGTGGACTCGTT
>cfrC__NC_009495.1__ARO_3004146	extended
AGCTGTTCGTATCTATAATC
>OXA-184__JQ396378__ARO_3001476	extended
AGCTTAAATAAACTTTCCTA
>LRA-1__EU408346__ARO_3002482	extended
AGCTTGAAGGTGCTGCAGAA
>LRA-17__EU408354__ARO_3002512	extended
AGCTTGCGGTCTACATGCAC
>rmtA__AB083212__ARO_3000859
AGCTTGTGTACATGATAAAA
>Erm33__NC_005076__ARO_3000599	staph
AGCTTTGGGTTTACTATTAA
>mprF__AE009948__ARO_3003774
AGGAAATCCATAACGCCATT
>APH2pp-IVa__AF016483__ARO_3002637
AGGAATATGGTTATATGGAT
>VanS-F__AF155139__vancomycin
AGGAATCCGCCATTGGTAAT
>nimC__X76948__nitroimidazole
AGGAATCTATCGAGCTGGTC
>VgbC__KX531055.1__ARO_3003990
AGGAATGCGATCAGATCGGC
>ykkD__AL009126__ARO_3003064
AGGAGCAGAAAGACGCCAAA
>oprA__AB639410__ARO_3003039	extended
AGGAGGCCGAGAGTTTCGAA
>VgbC__KX531055.1__ARO_3003990
AGGAGTACAAGACAGCGAAT
>pmrA__NC_003098.1__ARO_3000822
AGGATAATCTGCGTATTGCC
>mexN__AB219523.1__ARO_3003705
AGGATCACCAGCGCCACCCC
>rphA__KJ151292__ARO_3000444
AGGATCGGCCTCGTCCGGTT
>smeR__AF173226__ARO_3003066	extended
AGGATCTTCGTGGACGTGGC
>LpeB__CR628336.1__ARO_3004100	extended
AGGATGTTTGATGAAATAGC
>BcII__M19530__ARO_3002878	extended
AGGATTACTTTTACATACAT
>tetX__AB097942__tetracycline
AGGATTGTCAAAACGATTTT
>fbiB__NC_000962.3__delamanid_additional
AGGCAAACTGACCGCGACGC
>mprF__AE014292__ARO_3003772
AGGCAAGCCTGCTGCCGCTA
>OXY-3-1__AF491278__ARO_3002409	extended
AGGCAGGGCGGCGGCAATCA
>adeR__HM440348__ARO_3000553
AGGCATCATCTTTTACAGCT
>lmrA__AL009126__ARO_3003028
AGGCATTCAAGCCTTTTTGA
>CdsA__CP019562.1__ARO_3004097
AGGCCAAATAAGTGCATCAT
>OXA-50__AY306130__ARO_3001796	extended
AGGCCAGTCTCAAGGCTCTC
>ANT4p-Ia__EF540343__ARO_3002623
AGGCCTAGTCGCGTGGGCAG
>OXA-360__KF421163__ARO_3001547	extended
AGGCCTGCTGCAAAATTTTA
>farA__NC_003112.2__ARO_3003961
AGGCGACGTGCTGGCGGTAT
>SFB-1__AY590119__ARO_3003557	extended
AGGCGATAGGAAGAGTTCAG
>MuxC__NC_002516.2__ARO_3004075	extended
AGGCGCCCGGAGTCCTGCTG
>EreA2__AF099140__ARO_3002826	extended
AGGCTGTCCTTGCCGGCGCT
>D-Ala-D-Ala__AY168442.1__ARO_3003970
AGGGAAATCAGTTCAACTCA
>CepS__X80277__ARO_3003553	extended
AGGGATCGGCATCGTCATGC
>OXA-198__HQ634775__ARO_3001805	extended
AGGGCAAGTCTTTTTCGTCA
>mexZ__NC_002516.2__ARO_3003709	extended
AGGGCACCGCAACTCACGAG
>VanR-B__AF192329__vancomycin
AGGGCTGTCATCATCAGAAT
>lnuG__KX470419.1__ARO_3004085
AGGGGAAAATGCACGTTCAC
>mexZ__NC_002516.2__ARO_3003709	extended
AGGGGCAACGCTTCGGCCTC
>ErmW__D14532__ARO_3001306	extended
AGGGGTGTCGAGCGAAGCGG
>parC__NC_003197.1__ARO_3003939
AGGTAAGAGCAATCAACCGG
>parC__NC_015964.1__ARO_3003925
AGGTACCATCAAAGTTCGGT
>APH2pp-IIIa__U51479__ARO_3002636
AGGTATACATAATCATAATC
>liaS__CP003583__ARO_3003079
AGGTATCGAGCAGTTATTGA
>AAC6p-Isa__AB116646__ARO_3002563
AGGTCAGTTCGTCGGCGAGC
>parY__AF235050.4__ARO_3003318
AGGTCATAGGGGCGGGCTCC
>tap__AJ000283__ARO_3000343
AGGTCCAGCTCGCGCAGCCG
>erm40__AY570506__macrolide	extended
AGGTGACGAGCGAGGCGAAG
>lsaA__AY225127__macrolide	staph
AGGTGACTTCTTTTGAACAG
>katG__NC_000962.3__ARO_3003392
AGGTGATACCCATGTCGAGC
>VCC-1__KT818596__ARO_3003713	extended
AGGTGATTGCTAAAGCAGCT
>A__DQ424965__beta_lactamase	extended
AGGTGCACCGATTGTTTTAG
>gyrB__NC_009525.1__ARO_3003459
AGGTGGAGATCGCGATGCAA
>AIM-1__AM998375__ARO_3000853	extended
AGGTGGCGGCTTCCTCGGCC
>vatF__AF170730__ARO_3003744	extended
AGGTGTCACCATTGGCAATG
>clbA__NC_009725__ARO_3002814	staph
AGGTTATCTATTTCGACTAT
>gyrA__ACLQ01000019.1__ARO_3003931
AGGTTATTCAGCACTACGTT
>PBP2x__JN645706__ARO_3003043	extended
AGGTTCCGTCGTTCAGAAGC
>farB__NC_003112.2__ARO_3003962
AGGTTGGTCTGCAACACTAA
>tetT__AY660530__tetracycline
AGTAAAAGATGCTGTAGAGA
>VanS-B__AF192329__vancomycin
AGTAAAATCCTATCAGCCAT
>mecD__KY013611.1__ARO_3004185	staph
AGTAAATGAAGGGAATATGA
>mefB__FJ196385__ARO_3003107	extended
AGTAACAATGAAACCGCAAG
>dfrA9__X57730__trimethoprim	staph
AGTAAGAACTGCAAGCTTGT
>tetV__AF030344__ARO_3000181
AGTACGCGCCAGCCTGCGAC
>vanRE__FJ872411__ARO_3002924
AGTACGCTACTTTCTAACGA
>BcII__M19530__ARO_3002878	extended
AGTACTTGTCGATTCTTCTT
>PBP1a__JN645776__ARO_3003041	extended
AGTAGAAACAAACCGCGACT
>ArmR__NC_002516.2__ARO_3004056	staph
AGTAGAAGTGCTCGCCGTAG
>tetL__AY081910__tetracycline
AGTAGCAGGGTTTGTCTCTA
>OXA-100__AM231720__ARO_3001438	extended
AGTAGGCTGGTTAACTGGAT
>gadW__CP015085.1__ARO_3003838	extended
AGTATCGGCGAATTGACCCG
>mepA__AY661734.1__ARO_3000026
AGTATCTTAATGGGATTCAC
>tetB46__HQ652506.1__ARO_3004033
AGTATGGCCAACCAAGGCAA
>aadA9__AJ420072__aminoglycoside
AGTATTGAGCTTTCGCATGG
>VanS-C__DQ022190__vancomycin
AGTATTGGGTCAAGAGCTTT
>tet36__AJ514254__ARO_3000197
AGTCAAGAAAGCCTGTGAAT
>QnrAS__FM178379__quinolone
AGTCACATTTCTCGATACAT
>OXA-387__KJ173478__ARO_3001573	extended
AGTCATTATATAAGGTGAGC
>tetO__M18896__ARO_3000190
AGTCATTTGTGCCATCCTTG
>oleI__DQ195535__ARO_3000866	extended
AGTCCAACCCCGAGGAGTCG
>abcA__NC_007194.1__ARO_3003942
AGTCCATGCACGGGAAATCG
>OXA-211__JN861779__ARO_3001710	extended
AGTCCTTTTTGTAGAGAAGC
>nimF__AJ515145__nitroimidazole
AGTCGAGCACATGACAGGCA
>PBP1a__JN645776__ARO_3003041	extended
AGTCGATTCCGAGACCATTT
>OXA-9__JF703130__beta_lactamase	extended
AGTCGCCAAAATCACCTACG
>efmA__AB467372.1__ARO_3003954	extended
AGTCGGTCGTTTTAACGAAT
>SLB-1__AY590118__ARO_3003556	extended
AGTCGTACCCGGTCATGGAC
>murA__AY152390__ARO_3003785
AGTCGTGTCGCTATTCTACA
>TriB__NC_002516.2__ARO_3003680
AGTCTTCGACCTGCCCACCG
>OXA-29__AJ400619__ARO_3001424	extended
AGTGAAAGCTTTGGGATTCA
>CMG__AY265892__beta_lactamase
AGTGAATCCACCGGCACCAC
>efrA__HG970100.1__ARO_3003948	extended
AGTGCATTACGCAATAAGAT
>VanS-B__AF192329__vancomycin
AGTGCCTTTTGGAGCAGCCT
>adeB__NC_011595__ARO_3000775
AGTGCGACAACAGATACCTC
>tetA__AJ313332__tetracycline
AGTGCTCAGAATTACGATCA
>VanY-D__AF175293__vancomycin
AGTGCTGGCCGGCGCAATTT
>cmeB__CP000768__ARO_3000784
AGTGCTTCAAGACACTCTTT
>acrF__U00096__ARO_3000502	extended
AGTGGCGCGCAGAACGCTGT
>CpxR__LT673656.1__ARO_3004054	staph
AGTGGCTGTAGTAGTAGCCG
>OXA-116__EU220744__ARO_3001441	extended
AGTGGGTTGGTTAACTGGAT
>iniA__AL123456__ARO_3003448
AGTGGTCGCGCAGCAGACGC
>aac6p-aph2pp__KF652095__aminoglycoside
AGTGTAGCATATTTAGTAAA
>VanR-C__AF162694__vancomycin
AGTGTGCAGCCGTTTTATGA
>PmrC__AP009048__ARO_3003576
AGTGTTCACCAGTTGCTCTT
>D-Ala-D-Ala__AY168442.1__ARO_3003970
AGTGTTGAATCTGACGGATT
>omp36__AF335467__ARO_3003385	extended
AGTTAAAGTACTGTCCCTCC
>gyrA__NC_006085.1__ARO_3003974
AGTTATCCACAAGTTCCACA
>msrC__AF313494__ARO_3002819	extended
AGTTCAAGAGATTTTGGTAC
>OXA-228__JQ422053__ARO_3001691	extended
AGTTCAATTTGCCTATCAAC
>TLE__L25634__ARO_3003562	extended
AGTTCAGCTCTACCTCCCAG
>rmtC__KJ476816.1__ARO_3000861
AGTTCGAGAATGATCTTGTT
>thyA__NC_000962.3__ARO_3004153
AGTTCTACGTCGCCGATGGC
>mexI__NC_002516__ARO_3000808
AGTTCTCCCTGGGCCACCGC
>VanS-M__FJ349556__vancomycin
AGTTGACAAAAGAACAAGTC
>NDM-10__KF361506__ARO_3002360	extended
AGTTGAGGATCTGGGCGGTC
>cphA7__AY227053__beta_lactamase
AGTTGCACAAGCTGATCAAA
>tetL__AY081910__tetracycline
AGTTGCGCGCTATATTCCAA
>VanC__EU151752__vancomycin
AGTTGCTGAGGCTAAAGAAA
>cdeA__AJ574887.1__ARO_3003835
AGTTTATTTCTATCAGTCAT
>parC__CP011538.1__ARO_3003310
AGTTTCAGAAAACGAACTAA
>vgaC__GQ205627__macrolide	extended
AGTTTCATCTTGAATAGCGG
>OXA-2__M95287.4__ARO_3001397	extended
AGTTTCCGGCGATTTGCGGC
>dfrK__FN377602__trimethoprim	staph
AGTTTCTTTAATTGCTGCGA
>tet45__GU584222__ARO_3003196
AGTTTGGAACAAAAGGAAGC
>blt__L32599__ARO_3003006
AGTTTTACTATTCGGGAAAT
>mefA__AF227521__macrolide	extended
AGTTTTATACAATATGGGCA
>parC__AE005672__ARO_3003311
AGTTTTTGACGCTTATCTTC
>lnuE__KF287643__ARO_3003762
ATAAAAACCGCCTTTTGGAT
>VanR-D__AB242319__vancomycin
ATAAAAACCGTGTGGGGAGT
>vanRE__FJ872411__ARO_3002924
ATAAAAACGGTATGGGGAGT
>VanR-D__AF175293__vancomycin
ATAAAAACTGTGTGGGGAGT
>VanN__JF802084__vancomycin
ATAAAACCCTCTCCCATCGA
>tet39__AY743590__ARO_3000566
ATAAAAGCAGCAGCAAAGAA
>ErmA__NC_009632__ARO_3000347	staph
ATAAAATTTTGCGTGTCTTT
>CMY-100__KF526113__ARO_3002112	extended
ATAAAGACGTTTAGCGCCTG
>OXA-184__JQ396378__ARO_3001476	extended
ATAAATTTGGCTTGGATTGT
>LpeA__CR628336.1__ARO_3004099	extended
ATAACAGCTATTATCAGCAC
>blaR1__EF540343__ARO_3000217	extended
ATAACATTGCTTTCTTTTAC
>CTX-M-100__FR682582__ARO_3001959	extended
ATAACCGTCGGTGACAATTC
>lnuB__AJ238249__macrolide	extended
ATAACCTGAATCTTTAAACG
>cpaA__KX531054.1__ARO_3003994
ATAACGATGATCAAGAAGCC
>mexG__NC_002516__ARO_3000806
ATAACTCGCTCGAAAGCAAC
>vgaALC__GQ891882__macrolide	extended
ATAACTTGTGTACTACTATA
>AAC6p-Iai__EU886977__ARO_3002575
ATAAGCCAGATATATTAATG
>GOB-18__DQ004496__beta_lactamase
ATAAGCCTGATTCCATTCTT
>CKO-1__AF477396__beta_lactamase
ATAAGCTGCTCTCTTGAGGA
>LRA-17__EU408354__ARO_3002512	extended
ATAAGGAGCACTTTAAGGGA
>acrF__U00096__ARO_3000502	extended
ATAAGGGCGGTTTCTTCGGT
>adeA__NC_011595__ARO_3000774
ATAAGGTTGCCCGTGGCTAT
>MCR-4__MF543359.1__colistin_additional
ATAAGTTAGGTTTAGTGTTC
>APH9-Ia__U94857__ARO_3002662
ATAAGTTGTTGAGCTTGAAT
>AAC2p-Ia__L06156__ARO_3002523
ATAATACGCCTATCTCTGTA
>adeB__NC_011595__ARO_3000775
ATAATCACTCAAATCAACTT
>pmrA__NC_003098.1__ARO_3000822
ATAATGTTCGAAATTGAATC
>Erm42__FR734406__ARO_3003106	extended
ATAATGTTTGCGTTTGGAGC
>TaeA__KX531049.1__ARO_3003986
ATAATTCCGAATCCCCAGCT
>vgaB__U82085__ARO_3000118	extended
ATAATTGGTAACAATGGTGT
>cat__M11587__ARO_3002670
ATACAGCAATACTGCGATGA
>catD__AF226276.1__ARO_3002682
ATACAGCATGACCGTTAAAG
>vanXA__M97297__ARO_3002949
ATACATAGTGCCACCATTCG
>APH3p-IIIa__CP004067__ARO_3002647
ATACCGCTGCGTAAAAGATA
>opmE__AB219524.1__ARO_3003700	staph
ATACCTCTCCAGGCGTGGCA
>parC__CP011538.1__ARO_3003310
ATACGAGGCATTAGTCAGAA
>OXA-62__AY423074__ARO_3001792	extended
ATACGATAATCTCTCGCCGG
>gyrA__NC_015964.1__ARO_3003924
ATACGCTCGTTTTCTTGCAA
>AAC6p-IIa__AY123251__ARO_3002594
ATACGCTGCTATGAGAAGGC
>gyrB__NC_008783__ARO_3003302
ATACTTTCCAATAAACTCGT
[truncated: 9,026 more rows]
